# Supplementary material for: Profiling serum antibodies with a pan allergen phage library identifies key wheat allergy epitopes
Source: Nat Commun. 2021 Jan 22;12:379. doi: 10.1038/s41467-020-20622-1 (PMC7822912; doi:10.1038/s41467-020-20622-1)
Supplement: Supplementary file 4 — Source Data [file 41467_2020_20622_MOESM4_ESM.xlsx]

## Sheet: Figure 1B
	AllergomeEtc.phage.library.dil2exp0.nobeads.1	AllergomeEtc.phage.library.dil2exp0.nobeads.2	AllergomeEtc.phage.library.dil2exp0.nobeads.3	AllergomeEtc.phage.library.dil2exp1.nobeads.1	AllergomeEtc.phage.library.dil2exp1.nobeads.2	AllergomeEtc.phage.library.dil2exp1.nobeads.3	AllergomeEtc.phage.library.dil2exp2.nobeads.1	AllergomeEtc.phage.library.dil2exp2.nobeads.2	AllergomeEtc.phage.library.dil2exp2.nobeads.3	AllergomeEtc.phage.library.dil2exp3.nobeads.1	AllergomeEtc.phage.library.dil2exp3.nobeads.2	AllergomeEtc.phage.library.dil2exp3.nobeads.3	Histogram Col
1	76	67	55	78	60	62	54	63	58	52	48	48	721
2	78	69	82	50	60	46	55	45	39	48	67	40	679
3	53	63	48	46	43	42	39	36	64	41	39	34	548
4	44	41	49	45	45	47	43	34	48	35	47	49	527
5	46	45	38	36	45	54	54	26	49	31	34	41	499
6	76	61	48	35	38	30	33	33	28	36	42	39	499
7	50	43	47	45	37	35	42	37	28	36	49	42	491
8	40	59	46	22	43	47	35	27	53	28	50	40	490
9	51	56	43	39	45	34	49	36	27	35	46	25	486
10	43	45	50	37	41	30	47	36	31	33	41	34	468
11	40	42	46	34	50	40	39	35	20	39	37	41	463
12	35	49	45	33	45	38	27	28	31	38	46	47	462
13	41	37	44	45	40	44	33	36	27	47	35	32	461
14	45	53	40	35	39	31	42	27	42	31	40	34	459
15	51	37	47	31	49	35	31	37	30	30	37	37	452
16	62	46	39	45	36	35	35	30	32	25	34	33	452
17	49	28	43	31	40	37	44	40	36	40	38	24	450
18	52	55	33	32	43	35	45	28	27	27	40	32	449
19	43	37	39	30	33	35	32	44	32	35	48	35	443
20	50	39	38	21	40	41	43	41	33	37	27	31	441
21	48	39	40	32	31	39	45	30	23	38	43	30	438
22	49	36	44	32	26	25	43	24	47	33	37	40	436
23	40	39	27	40	34	45	32	34	39	31	43	32	436
24	50	36	35	38	35	35	39	35	37	26	36	31	433
25	48	43	42	31	30	33	27	31	32	32	33	45	427
26	46	37	45	26	28	27	33	34	46	31	30	38	421
27	38	27	45	28	36	36	47	34	31	35	31	32	420
28	42	43	41	31	35	39	28	28	32	38	34	27	418
29	40	44	41	35	35	27	30	37	14	31	41	40	415
30	48	35	47	28	20	33	37	28	42	38	34	23	413
31	37	35	37	26	37	43	36	28	33	31	39	30	412
32	40	42	55	20	30	25	34	37	21	41	34	31	410
33	41	34	36	38	39	33	26	23	28	35	32	43	408
34	45	24	33	26	40	39	45	21	41	36	34	23	407
35	44	39	40	20	26	28	46	36	34	32	36	25	406
36	39	29	29	29	41	33	31	33	30	30	38	41	403
37	45	32	31	28	36	29	33	31	42	26	39	31	403
38	36	41	26	34	37	21	38	40	38	21	35	33	400
39	40	40	41	33	35	27	42	24	21	38	25	32	398
40	46	33	43	33	35	21	26	38	27	36	32	27	397
41	31	46	27	29	39	26	40	37	22	25	35	38	395
42	43	42	31	38	30	27	36	25	32	22	35	33	394
43	49	42	25	31	48	27	23	35	20	33	34	24	391
44	59	35	38	26	36	37	27	25	18	32	26	31	390
45	31	31	31	44	24	33	33	36	23	32	38	32	388
46	41	42	31	22	35	27	29	29	34	38	29	31	388
47	49	35	22	38	35	27	31	34	32	25	30	28	386
48	49	26	38	30	32	43	37	30	21	27	22	28	383
49	47	27	26	32	38	29	30	22	31	42	28	28	380
50	51	27	41	27	29	21	25	31	33	32	31	30	378
51	34	38	31	38	25	47	29	24	24	26	23	39	378
52	35	38	39	26	31	29	37	31	19	38	28	27	378
53	27	39	43	30	28	32	26	33	21	34	34	31	378
54	41	36	33	22	30	29	27	28	35	32	32	31	376
55	51	41	37	23	31	37	31	21	21	25	32	24	374
56	35	47	44	31	20	41	23	31	23	27	26	25	373
57	39	30	33	26	24	33	36	32	35	28	36	20	372
58	43	32	41	35	32	27	25	27	32	21	22	34	371
59	34	26	31	27	47	26	36	28	20	30	39	27	371
60	41	44	36	24	30	24	33	29	26	26	25	30	368
61	44	30	37	30	25	32	30	24	27	29	29	30	367
62	38	29	46	31	27	18	27	23	45	25	34	24	367
63	39	32	33	30	27	38	33	23	37	31	20	23	366
64	39	37	43	24	33	38	25	24	32	21	31	18	365
65	34	27	31	28	36	27	29	24	31	31	30	35	363
66	29	42	32	32	34	33	26	33	21	15	35	30	362
67	52	44	32	20	26	21	37	30	17	32	31	16	358
68	40	45	37	23	32	19	33	15	33	29	33	18	357
69	45	26	34	31	35	41	26	24	17	35	20	23	357
70	33	30	31	22	31	23	35	22	38	39	20	31	355
71	37	44	37	31	25	28	23	27	24	20	28	31	355
72	29	34	36	28	36	30	21	19	39	27	25	31	355
73	39	41	33	25	27	33	34	30	12	31	23	26	354
74	41	36	30	31	27	29	19	25	20	28	38	28	352
75	43	36	34	37	24	18	28	30	20	27	34	20	351
76	39	29	29	20	34	30	27	24	29	31	33	22	347
77	27	27	35	27	25	33	33	30	25	28	24	33	347
78	37	32	30	26	39	26	24	18	24	32	34	25	347
79	27	31	36	25	28	35	31	22	20	35	26	31	347
80	42	30	26	22	27	23	36	28	29	39	24	21	347
81	39	26	36	40	29	27	30	32	16	20	28	24	347
82	41	30	37	37	28	18	26	25	19	25	26	34	346
83	25	32	38	25	26	28	19	21	41	37	31	22	345
84	43	34	30	21	30	28	22	25	25	18	38	31	345
85	39	33	43	36	21	22	33	30	25	27	15	21	345
86	43	33	40	29	23	22	33	24	17	30	29	21	344
87	28	37	44	23	23	28	30	17	24	30	33	27	344
88	33	27	43	19	41	19	24	19	40	18	32	24	339
89	52	25	29	24	26	28	27	22	27	25	26	27	338
90	32	32	30	25	30	41	23	17	37	26	26	19	338
91	37	38	42	31	24	20	27	26	30	19	17	27	338
92	35	31	35	19	26	26	34	30	29	27	22	24	338
93	33	30	37	23	29	38	26	18	19	40	17	27	337
94	36	31	23	23	32	31	22	23	18	29	32	37	337
95	28	34	35	30	35	20	26	34	21	27	25	22	337
96	30	28	38	28	30	29	36	16	20	28	32	21	336
97	45	24	31	26	44	16	22	26	20	23	33	25	335
98	30	32	34	23	40	31	29	25	26	16	18	31	335
99	34	30	44	22	20	20	32	21	17	34	28	32	334
100	35	26	31	25	32	29	28	25	21	27	26	28	333
101	38	24	25	28	24	12	32	31	26	26	35	32	333
102	36	31	35	19	29	30	28	30	19	26	30	19	332
103	37	36	31	24	37	37	21	21	13	31	26	18	332
104	22	22	28	32	38	25	29	25	24	31	29	25	330
105	23	27	25	34	25	36	28	30	24	25	28	25	330
106	44	45	27	27	22	26	25	27	23	28	19	17	330
107	33	34	23	18	26	29	25	31	28	32	25	25	329
108	32	28	30	19	35	29	33	28	25	23	24	22	328
109	34	34	26	19	32	33	24	32	21	17	28	28	328
110	40	31	16	28	29	33	35	20	26	22	25	22	327
111	28	31	28	20	33	41	19	28	30	23	24	22	327
112	18	32	18	26	26	38	26	28	31	31	24	29	327
113	39	37	32	17	24	38	29	20	16	27	23	24	326
114	25	23	36	20	26	22	29	28	35	32	22	28	326
115	34	28	27	24	39	23	26	19	19	28	39	19	325
116	32	32	30	29	30	20	25	31	30	24	23	18	324
117	40	24	38	22	32	19	22	29	30	19	31	18	324
118	40	24	25	26	16	26	30	24	37	26	19	30	323
119	34	36	28	23	31	18	29	18	26	32	28	20	323
120	36	26	36	20	33	23	29	21	24	19	30	26	323
121	36	26	34	26	21	30	25	28	17	24	25	30	322
122	24	26	40	27	28	28	22	20	33	22	32	20	322
123	28	22	28	23	22	24	29	28	39	19	32	28	322
124	31	21	26	26	35	18	30	23	26	34	27	25	322
125	34	31	35	20	32	21	24	27	29	24	21	23	321
126	36	30	24	25	29	17	22	30	35	21	31	21	321
127	31	27	40	23	29	27	28	23	26	16	29	21	320
128	38	28	31	27	24	18	20	30	25	21	30	27	319
129	27	21	31	21	29	26	27	32	30	24	23	28	319
130	26	30	28	20	30	31	22	25	32	25	34	15	318
131	35	26	31	21	27	26	22	31	15	25	34	25	318
132	37	25	26	29	36	27	18	28	23	29	21	19	318
133	31	21	31	29	29	32	23	27	20	24	26	24	317
134	35	19	25	28	29	29	25	26	29	24	24	24	317
135	41	27	27	24	25	32	25	19	25	26	26	20	317
136	27	26	36	24	24	37	22	22	34	23	22	19	316
137	37	18	31	23	27	26	18	20	34	14	38	29	315
138	40	37	22	23	22	31	26	27	20	23	27	17	315
139	33	29	37	16	27	29	29	17	22	22	28	26	315
140	28	42	29	21	25	18	19	33	26	25	26	23	315
141	38	32	22	31	32	33	23	17	16	20	33	18	315
142	30	21	29	33	19	24	20	22	30	24	40	22	314
143	32	29	28	26	23	23	23	18	25	31	21	35	314
144	46	33	23	31	24	11	27	24	25	29	19	22	314
145	30	22	31	26	26	32	32	25	30	20	20	20	314
146	29	37	22	26	23	14	29	31	25	20	27	29	312
147	35	28	31	24	21	19	28	26	20	19	25	36	312
148	39	22	25	28	27	31	20	29	23	23	28	16	311
149	28	31	30	19	26	26	17	26	25	29	24	30	311
150	20	34	34	28	31	17	33	27	21	15	24	27	311
151	28	33	35	18	39	15	24	23	21	28	26	20	310
152	29	32	21	23	26	25	25	23	25	23	38	20	310
153	43	28	23	36	22	19	22	18	24	25	23	27	310
154	29	23	34	29	28	28	31	18	17	24	27	22	310
155	26	28	33	20	31	30	31	22	22	29	22	15	309
156	36	28	26	28	24	25	28	22	22	24	25	21	309
157	32	31	25	28	31	28	29	15	24	20	21	24	308
158	35	26	20	29	18	29	23	25	36	18	32	17	308
159	33	21	30	28	25	21	26	27	15	26	29	27	308
160	41	23	27	28	19	18	20	27	15	26	34	29	307
161	32	32	20	24	26	30	35	22	22	21	16	26	306
162	28	26	30	19	21	27	39	19	23	25	32	17	306
163	41	19	42	32	22	15	23	23	14	18	33	24	306
164	39	33	42	23	20	28	22	20	12	20	23	23	305
165	33	32	33	23	25	20	25	30	26	17	12	29	305
166	37	29	20	18	22	24	35	29	19	26	25	20	304
167	38	18	29	25	24	21	26	19	29	14	37	24	304
168	32	28	27	21	30	36	33	21	17	20	20	19	304
169	39	22	26	32	21	29	24	23	9	25	21	32	303
170	32	28	25	22	31	28	23	21	22	18	30	23	303
171	21	31	36	19	20	22	24	9	34	32	25	30	303
172	21	27	23	22	34	41	23	25	14	20	33	20	303
173	26	32	28	21	25	24	26	15	24	25	27	30	303
174	35	30	31	23	26	21	28	21	24	19	29	15	302
175	28	24	26	24	16	23	20	25	27	25	30	33	301
176	31	29	28	19	23	32	23	25	16	22	25	28	301
177	35	29	30	28	22	30	20	23	20	27	16	20	300
178	34	21	16	27	21	31	21	24	23	20	33	29	300
179	24	25	25	24	35	32	25	20	21	27	23	19	300
180	34	33	24	29	28	25	19	29	21	23	17	17	299
181	27	31	23	22	31	25	32	28	19	22	20	19	299
182	42	24	29	27	17	31	20	22	18	22	24	23	299
183	35	32	35	27	25	22	29	27	15	17	22	13	299
184	28	34	24	29	21	29	14	13	26	22	26	32	298
185	18	29	30	22	26	37	31	28	18	23	22	14	298
186	33	29	25	26	18	29	15	23	25	28	19	28	298
187	27	23	37	28	35	12	19	26	17	27	21	26	298
188	28	24	32	26	14	22	35	24	22	25	28	18	298
189	32	31	32	20	29	32	20	20	16	24	24	17	297
190	33	29	22	23	27	21	29	22	17	14	29	31	297
191	22	33	26	17	25	25	27	21	24	31	28	17	296
192	31	26	31	22	22	29	22	19	27	20	28	19	296
193	27	26	26	21	21	34	20	23	23	33	16	26	296
194	36	20	37	18	22	21	18	23	19	32	30	20	296
195	18	25	38	22	20	31	17	17	31	25	30	21	295
196	31	33	32	25	27	18	24	16	14	26	25	24	295
197	33	22	28	28	28	26	27	28	16	22	15	22	295
198	40	23	21	18	24	24	22	20	20	20	27	35	294
199	32	23	29	31	29	21	23	13	21	26	20	26	294
200	33	33	24	25	31	17	19	17	17	25	34	19	294
201	26	24	23	20	22	32	24	32	17	22	26	26	294
202	27	31	30	24	26	22	23	21	23	25	23	19	294
203	24	39	27	25	22	29	26	11	27	18	21	24	293
204	27	24	30	21	31	12	31	26	22	16	34	19	293
205	28	29	26	22	20	26	21	28	32	20	21	20	293
206	26	19	20	24	25	35	28	25	21	30	18	22	293
207	41	25	27	21	21	23	23	27	16	21	17	30	292
208	31	29	30	21	30	20	11	24	19	22	23	32	292
209	27	23	33	21	19	14	31	29	20	25	25	25	292
210	27	27	32	13	31	25	20	22	21	20	30	23	291
211	26	24	28	17	23	21	32	17	14	33	30	26	291
212	25	27	28	22	28	21	24	20	17	19	28	32	291
213	40	20	28	15	15	23	29	32	27	19	15	27	290
214	36	28	33	29	25	18	24	22	11	16	26	22	290
215	26	16	20	28	30	24	26	36	12	25	27	20	290
216	32	26	31	20	20	17	29	23	25	24	23	19	289
217	30	27	17	31	24	28	22	19	19	16	31	25	289
218	29	22	34	24	25	32	25	23	15	8	32	20	289
219	31	23	22	17	34	29	18	22	32	20	19	21	288
220	33	19	30	24	24	22	20	19	23	25	21	28	288
221	36	16	27	24	26	17	22	17	23	25	32	23	288
222	26	28	18	31	23	23	29	24	23	21	17	25	288
223	28	15	18	28	22	17	26	29	20	28	20	36	287
224	25	28	28	20	21	19	27	21	24	26	27	21	287
225	29	33	30	22	15	13	26	23	29	16	26	25	287
226	29	34	32	21	25	30	15	23	19	16	19	24	287
227	33	30	27	17	21	27	26	14	16	24	22	30	287
228	27	20	28	22	27	18	24	29	26	12	33	21	287
229	29	28	29	19	18	23	22	19	31	20	26	23	287
230	24	40	29	23	22	23	21	22	15	11	23	32	285
231	32	24	26	34	23	19	31	23	17	26	17	12	284
232	28	31	19	30	26	17	25	23	19	27	20	19	284
233	21	27	18	22	19	31	30	20	18	22	24	31	283
234	17	31	27	20	14	31	28	23	21	22	26	23	283
235	38	24	18	15	26	23	22	17	26	27	22	25	283
236	39	25	30	27	17	22	24	13	31	17	21	16	282
237	36	24	27	27	18	18	13	24	29	23	30	13	282
238	36	34	25	28	20	24	19	15	18	22	29	12	282
239	26	19	21	18	29	15	23	24	17	28	32	29	281
240	38	23	24	21	27	12	24	27	22	20	24	19	281
241	30	30	34	22	26	17	23	24	31	10	14	20	281
242	32	27	27	28	19	22	25	29	16	21	23	12	281
243	29	22	22	25	23	25	28	20	18	14	30	24	280
244	22	28	22	24	30	28	27	25	22	19	21	12	280
245	32	28	18	18	25	18	26	18	27	22	23	24	279
246	30	23	29	25	26	24	23	24	27	22	15	11	279
247	29	29	22	21	28	19	26	33	12	18	16	26	279
248	23	32	34	27	27	18	23	16	13	21	27	18	279
249	29	32	29	19	27	18	20	25	19	24	20	17	279
250	32	23	22	29	13	16	29	24	19	21	31	20	279
251	31	21	27	19	23	28	20	17	31	13	33	15	278
252	29	24	23	20	20	30	25	18	27	21	15	26	278
253	39	25	24	20	28	17	21	19	27	26	15	17	278
254	21	28	36	16	24	20	17	18	24	26	25	23	278
255	23	26	34	20	28	15	16	20	21	25	27	22	277
256	24	21	28	15	23	22	23	23	22	25	23	28	277
257	35	29	33	20	18	19	22	12	27	18	32	11	276
258	26	25	19	24	28	26	18	23	12	21	23	30	275
259	30	19	23	17	24	31	23	18	18	16	31	25	275
260	42	31	15	21	29	24	11	11	22	23	20	26	275
261	23	30	18	22	23	22	23	21	24	17	26	26	275
262	31	15	21	19	29	22	23	27	24	18	25	21	275
263	39	28	17	27	23	16	19	16	24	22	24	20	275
264	30	24	21	18	20	32	23	17	22	18	27	23	275
265	31	29	17	30	26	15	21	18	20	20	21	27	275
266	27	29	28	20	28	21	21	17	20	26	22	16	275
267	29	20	33	18	20	18	17	23	24	28	21	24	275
268	44	23	28	25	21	16	20	17	18	19	23	20	274
269	38	27	15	29	19	27	25	14	21	13	26	20	274
270	34	18	24	22	25	23	24	19	22	21	23	18	273
271	25	20	33	24	30	9	26	22	21	21	21	21	273
272	27	28	22	19	27	27	12	20	23	21	23	24	273
273	23	29	27	19	22	31	22	17	29	24	18	12	273
274	30	24	21	16	31	44	18	12	14	19	22	22	273
275	28	29	25	19	28	20	27	21	18	19	24	14	272
276	23	27	35	22	16	23	21	25	23	18	22	17	272
277	26	21	24	29	22	20	19	27	19	23	23	19	272
278	26	29	16	21	24	11	19	19	27	20	29	31	272
279	30	20	25	18	24	11	30	19	20	20	30	25	272
280	31	28	23	12	26	25	18	19	18	23	26	22	271
281	26	24	18	19	23	30	26	22	23	17	15	28	271
282	33	19	27	22	20	20	16	24	26	20	20	24	271
283	22	28	21	19	29	15	29	26	22	20	17	23	271
284	30	23	28	20	19	14	21	23	24	23	25	20	270
285	29	21	27	24	22	19	24	24	20	20	23	17	270
286	32	29	24	27	22	22	17	19	17	17	21	23	270
287	32	29	28	21	24	16	20	17	21	19	25	18	270
288	34	29	25	14	18	25	21	18	29	15	21	21	270
289	23	31	23	21	19	22	23	18	22	23	24	21	270
290	28	21	18	20	24	26	27	28	9	28	19	22	270
291	18	27	25	15	25	30	17	24	21	21	25	21	269
292	19	13	32	22	19	28	26	20	27	15	26	22	269
293	26	33	23	14	24	29	17	20	27	23	10	23	269
294	21	30	30	20	28	26	13	15	20	24	25	16	268
295	26	21	15	18	30	31	19	24	20	21	28	15	268
296	28	23	28	24	21	16	24	21	15	34	21	13	268
297	33	31	22	20	22	23	23	18	22	12	18	24	268
298	28	29	25	19	28	16	19	23	16	22	21	22	268
299	30	24	18	25	14	21	22	14	26	21	27	26	268
300	27	23	26	14	31	19	16	15	15	22	30	30	268
301	29	28	24	20	26	22	17	17	21	20	25	19	268
302	26	23	32	20	16	23	19	18	22	21	23	24	267
303	29	24	21	20	23	12	19	27	18	19	35	20	267
304	27	29	29	17	28	25	16	24	21	17	17	17	267
305	28	26	33	22	14	20	22	21	15	21	24	21	267
306	27	25	33	15	21	14	26	26	11	25	23	21	267
307	23	24	18	17	27	14	32	19	25	28	21	18	266
308	26	21	26	23	19	23	25	21	21	21	23	17	266
309	25	21	25	17	31	26	18	19	21	22	22	19	266
310	25	28	25	29	22	16	20	25	17	19	21	19	266
311	32	22	20	16	19	27	13	24	24	27	19	22	265
312	22	25	23	17	17	22	29	29	14	22	18	27	265
313	29	33	19	24	16	24	21	11	25	21	26	16	265
314	32	21	33	22	21	22	18	24	16	22	20	14	265
315	17	18	18	19	15	12	39	19	37	20	21	30	265
316	32	27	27	21	29	24	18	17	17	19	22	11	264
317	24	21	25	16	25	16	24	23	22	29	18	21	264
318	31	25	30	13	23	18	24	25	29	21	15	10	264
319	24	21	26	11	15	34	19	20	24	17	22	31	264
320	28	22	20	15	29	17	23	23	35	11	23	17	263
321	30	29	19	22	15	22	19	21	17	21	27	21	263
322	17	34	35	15	19	11	26	26	16	17	21	24	261
323	29	27	17	24	23	10	25	19	24	18	27	18	261
324	28	25	38	19	20	15	20	11	20	23	20	22	261
325	40	27	23	26	21	26	17	20	6	21	18	16	261
326	24	24	24	17	30	22	21	25	12	22	14	25	260
327	34	28	20	20	22	19	17	13	22	17	30	18	260
328	27	28	31	23	16	16	15	17	21	23	24	19	260
329	27	20	38	19	30	28	19	28	13	11	14	13	260
330	27	31	26	27	19	17	25	22	11	18	22	15	260
331	23	27	26	16	25	30	23	9	23	20	13	25	260
332	29	27	24	17	20	32	21	11	19	21	24	14	259
333	23	31	35	14	15	22	25	17	21	28	12	16	259
334	18	26	31	22	21	21	25	20	24	14	15	22	259
335	25	20	27	22	20	27	16	25	17	21	19	19	258
336	32	21	33	30	20	13	20	19	9	16	24	21	258
337	27	22	37	13	14	13	22	19	27	16	28	19	257
338	33	16	17	25	20	32	22	14	21	15	24	18	257
339	30	22	28	23	20	17	16	21	18	21	18	23	257
340	22	19	28	21	27	16	23	20	10	13	33	25	257
341	26	26	21	23	24	23	21	14	25	15	20	19	257
342	30	17	30	25	22	11	24	20	15	28	19	16	257
343	25	25	21	19	24	22	20	14	15	31	25	16	257
344	37	31	14	16	21	21	22	14	15	26	21	19	257
345	28	31	26	16	22	22	15	19	19	22	22	15	257
346	25	21	20	23	16	20	23	21	22	12	30	24	257
347	26	25	34	14	17	18	24	22	21	14	20	22	257
348	30	25	31	22	15	22	18	19	11	26	17	20	256
349	24	19	23	22	23	23	19	15	21	21	23	23	256
350	28	32	22	29	16	24	25	10	29	13	13	15	256
351	36	24	19	30	16	20	17	20	12	23	20	19	256
352	28	28	20	26	23	16	11	19	17	15	35	18	256
353	25	21	27	18	23	22	22	13	19	16	25	25	256
354	36	19	31	19	14	16	13	15	23	18	27	24	255
355	30	24	30	23	21	25	18	22	8	19	15	20	255
356	29	26	27	21	23	19	23	14	21	13	20	19	255
357	23	26	22	20	31	16	15	18	15	19	31	18	254
358	29	28	18	18	21	16	13	20	24	19	27	21	254
359	30	12	24	26	19	26	18	21	15	20	17	26	254
360	24	20	21	23	19	18	28	23	19	19	20	20	254
361	24	24	21	12	19	19	33	18	24	25	13	21	253
362	28	16	25	22	21	20	22	18	24	23	15	19	253
363	28	18	18	28	13	20	23	21	31	19	17	17	253
364	35	21	23	27	12	10	17	21	32	21	17	17	253
365	23	27	25	20	24	27	20	16	14	26	18	13	253
366	19	26	23	22	28	17	24	11	24	25	17	16	252
367	25	20	22	27	20	16	24	22	9	19	28	20	252
368	19	16	24	18	26	16	14	28	26	22	19	24	252
369	34	16	22	23	24	19	21	21	19	16	20	17	252
370	21	26	15	22	22	24	23	19	13	17	29	21	252
371	24	20	22	16	21	30	24	15	19	26	17	18	252
372	30	21	25	22	22	24	22	22	18	16	14	16	252
373	26	25	25	18	19	16	27	21	20	29	10	16	252
374	35	22	17	12	20	23	22	21	32	9	27	11	251
375	18	21	26	24	36	10	17	16	16	19	28	20	251
376	33	22	25	17	18	33	20	18	16	16	19	14	251
377	24	21	19	18	15	22	17	25	28	18	23	21	251
378	22	18	24	17	17	17	23	14	27	15	31	26	251
379	20	19	30	21	21	22	11	19	23	23	22	20	251
380	20	25	22	15	26	22	20	28	8	20	28	17	251
381	22	29	18	22	21	15	27	15	19	19	16	27	250
382	30	23	19	18	18	26	23	15	16	18	24	20	250
383	23	25	24	18	24	19	24	21	13	18	16	25	250
384	24	19	23	21	24	16	19	22	28	24	16	14	250
385	22	21	25	15	14	27	18	14	22	28	24	20	250
386	19	23	28	16	22	26	20	19	20	19	20	18	250
387	27	25	18	19	28	23	19	16	14	25	26	10	250
388	22	26	23	28	19	16	17	21	21	17	24	16	250
389	29	31	29	24	23	16	14	19	11	12	20	22	250
390	20	30	23	17	22	20	18	14	18	18	27	22	249
391	19	28	22	27	26	30	20	13	14	23	10	17	249
392	27	26	21	18	24	17	15	20	12	30	16	23	249
393	21	22	26	22	15	22	18	18	21	15	23	26	249
394	24	18	25	22	17	21	25	28	11	21	29	8	249
395	24	22	17	24	23	15	24	25	17	11	25	21	248
396	28	21	19	14	24	23	17	17	25	12	21	27	248
397	29	35	27	15	16	7	24	18	20	17	21	18	247
398	18	19	23	14	18	21	22	24	17	21	29	21	247
399	12	27	20	16	26	23	26	18	21	20	23	15	247
400	29	26	27	16	19	17	17	17	16	14	20	29	247
401	28	22	22	18	20	20	13	18	13	15	30	28	247
402	23	15	30	22	22	16	28	22	10	21	21	17	247
403	26	23	15	18	23	16	20	25	22	22	25	12	247
404	33	29	25	27	24	13	17	15	13	13	27	11	247
405	36	21	24	30	16	8	21	13	27	14	14	22	246
406	32	21	24	21	25	16	23	19	9	16	21	19	246
407	27	36	17	12	26	19	19	15	17	16	24	18	246
408	13	24	26	13	22	22	21	19	19	14	29	24	246
409	27	19	28	31	24	21	19	15	13	9	21	19	246
410	22	22	21	27	25	8	20	18	8	24	22	29	246
411	26	21	19	25	19	22	22	15	16	19	21	20	245
412	21	25	21	16	20	24	18	15	19	24	18	24	245
413	28	21	29	18	20	20	17	25	6	18	27	16	245
414	25	25	25	17	20	22	18	18	23	16	20	16	245
415	28	24	21	21	24	12	22	18	20	18	18	19	245
416	30	25	19	13	23	17	24	20	16	16	23	19	245
417	28	25	22	14	19	21	18	15	16	28	25	14	245
418	23	20	30	18	15	21	24	21	17	13	21	22	245
419	34	26	23	21	13	26	19	17	12	17	20	17	245
420	26	22	24	23	12	24	17	20	16	26	20	15	245
421	24	28	18	15	26	9	26	22	17	25	9	25	244
422	22	18	22	23	21	10	18	29	12	21	28	20	244
423	24	18	25	26	12	13	28	23	25	14	21	15	244
424	27	22	23	18	23	19	19	14	14	22	18	24	243
425	30	26	17	15	24	18	23	20	23	20	14	13	243
426	28	22	34	24	12	12	21	17	19	14	16	24	243
427	32	20	24	19	23	10	15	25	14	19	20	22	243
428	22	22	24	24	24	23	21	17	13	23	15	14	242
429	26	12	32	14	18	14	13	19	17	24	25	28	242
430	26	30	20	21	16	15	18	15	17	26	21	17	242
431	38	17	16	17	16	21	22	18	25	17	15	20	242
432	18	25	18	14	28	26	18	17	18	17	24	19	242
433	23	14	24	8	17	23	23	20	22	28	17	23	242
434	27	25	19	20	16	24	25	18	11	18	20	19	242
435	28	28	13	26	15	19	17	21	19	12	21	22	241
436	29	21	26	14	19	27	17	17	13	28	17	13	241
437	17	18	16	18	19	15	20	19	21	27	24	26	240
438	37	13	23	11	27	28	17	20	23	10	21	10	240
439	23	19	17	17	23	25	21	18	21	21	13	22	240
440	32	25	25	16	16	21	17	15	16	17	20	20	240
441	26	23	25	17	16	21	26	21	18	24	12	11	240
442	21	22	16	24	18	23	22	20	20	19	13	21	239
443	23	24	23	20	27	18	23	19	13	15	22	12	239
444	16	29	25	17	20	16	21	25	19	17	22	12	239
445	32	24	22	16	22	22	16	19	11	17	16	22	239
446	32	25	21	19	15	36	11	12	9	20	27	12	239
447	27	29	14	22	19	17	12	17	20	17	28	17	239
448	29	26	17	11	25	21	17	18	22	13	19	21	239
449	18	25	21	25	21	19	19	20	15	18	16	21	238
450	27	30	21	17	18	16	21	14	27	19	19	9	238
451	18	25	27	14	22	14	20	16	12	19	30	21	238
452	27	20	24	22	20	22	16	14	19	15	30	9	238
453	16	22	27	19	17	17	23	12	24	19	26	16	238
454	28	27	32	20	25	12	16	20	8	19	17	14	238
455	20	19	10	17	29	25	18	23	13	17	25	22	238
456	26	16	29	15	21	18	16	16	12	20	29	20	238
457	28	20	24	20	19	14	25	21	11	24	17	15	238
458	25	32	9	23	13	18	23	14	26	16	22	16	237
459	20	16	29	13	24	16	24	19	14	19	24	19	237
460	18	11	14	20	22	22	18	25	30	18	25	14	237
461	18	24	27	22	22	26	18	14	13	22	19	12	237
462	30	24	20	23	18	18	16	12	23	15	15	23	237
463	23	22	26	21	19	17	15	13	14	23	27	17	237
464	30	23	23	11	16	20	16	15	18	26	19	20	237
465	31	35	12	21	10	14	15	18	13	27	18	23	237
466	18	24	19	22	19	23	20	14	25	16	16	21	237
467	23	28	25	13	15	28	20	14	16	14	22	18	236
468	22	26	27	21	24	16	17	15	15	20	20	13	236
469	22	28	28	12	21	24	18	15	12	15	23	18	236
470	19	21	19	21	28	19	13	8	21	22	27	18	236
471	22	22	23	20	13	13	17	13	30	21	23	19	236
472	15	22	15	30	14	15	22	25	12	23	22	21	236
473	18	20	19	28	15	16	19	27	16	18	15	25	236
474	23	26	26	22	18	13	22	18	21	16	19	12	236
475	20	19	21	19	21	16	23	23	15	17	21	20	235
476	25	15	19	17	19	17	21	19	23	15	23	22	235
477	17	17	17	20	16	26	19	19	14	25	23	22	235
478	26	20	21	19	21	19	19	16	10	19	22	23	235
479	21	23	15	7	16	29	29	18	21	21	24	11	235
480	19	22	24	21	20	15	19	29	15	10	19	22	235
481	25	17	26	15	24	16	19	24	10	21	20	18	235
482	28	14	21	17	17	28	18	13	18	13	20	28	235
483	19	18	22	17	25	10	29	24	23	15	17	16	235
484	36	22	16	16	18	18	24	20	13	17	21	13	234
485	29	24	20	10	23	14	16	20	26	13	20	19	234
486	19	19	25	24	21	16	22	16	17	20	17	18	234
487	19	21	17	19	28	17	13	18	19	25	21	17	234
488	25	21	19	12	19	22	19	21	21	14	23	18	234
489	26	22	19	19	23	22	17	16	8	20	15	27	234
490	31	23	20	12	20	19	14	20	9	19	36	11	234
491	15	27	28	14	23	25	9	17	20	22	24	10	234
492	28	26	30	13	22	18	13	13	11	25	14	20	233
493	22	25	18	22	24	14	18	20	23	16	15	16	233
494	30	18	21	21	15	20	17	13	21	17	19	21	233
495	27	25	20	17	18	19	17	17	18	14	19	22	233
496	28	25	20	15	29	22	19	19	17	17	12	10	233
497	17	22	15	21	19	17	23	17	21	14	31	16	233
498	31	17	19	14	24	20	19	17	18	20	23	11	233
499	27	20	26	16	15	21	16	25	23	18	15	11	233
500	22	21	24	14	18	28	22	15	19	18	16	15	232
501	26	21	19	16	20	21	15	16	24	20	11	23	232
502	26	27	19	18	22	24	17	20	7	14	16	22	232
503	19	19	26	15	15	16	26	17	17	24	18	20	232
504	24	24	24	11	22	24	26	17	16	13	17	14	232
505	18	16	17	15	22	28	19	18	19	21	14	25	232
506	29	15	24	17	16	12	18	26	18	18	21	18	232
507	20	26	17	18	24	15	21	20	19	13	18	20	231
508	18	22	26	19	21	18	22	11	11	17	25	21	231
509	26	11	31	14	24	17	16	9	27	20	17	19	231
510	25	23	20	20	18	13	13	21	21	18	19	20	231
511	19	17	30	19	20	14	16	17	19	17	23	20	231
512	25	28	24	15	13	15	17	12	32	17	13	20	231
513	26	24	28	12	13	21	17	18	22	19	10	21	231
514	29	26	27	10	20	20	21	10	20	17	25	6	231
515	15	19	28	24	15	17	22	18	15	19	21	18	231
516	25	21	22	19	17	15	25	15	10	24	22	16	231
517	26	15	21	29	18	15	19	13	23	8	18	26	231
518	19	21	35	21	15	17	16	24	8	19	19	16	230
519	20	18	27	15	23	17	17	13	18	20	25	17	230
520	26	18	27	16	17	13	18	17	23	15	20	20	230
521	28	25	20	22	20	14	22	16	12	19	16	16	230
522	24	20	18	21	22	18	26	10	16	18	20	17	230
523	18	22	28	19	14	18	10	23	16	17	24	20	229
524	15	16	23	18	18	24	19	24	26	22	11	13	229
525	20	10	18	24	25	22	15	18	25	12	21	19	229
526	26	23	13	10	18	20	21	21	19	20	19	19	229
527	23	25	22	17	14	17	17	27	14	23	14	15	228
528	26	22	15	20	15	20	33	13	22	14	15	13	228
529	26	29	17	10	24	22	18	15	19	16	16	16	228
530	23	17	22	17	25	14	21	16	16	19	19	18	227
531	22	30	14	25	18	18	14	12	17	25	18	14	227
532	27	23	25	16	18	12	24	19	11	19	23	10	227
533	19	22	19	14	19	14	25	26	17	13	23	16	227
534	19	16	18	18	22	12	22	22	16	21	19	22	227
535	20	15	20	15	26	25	25	12	17	19	16	17	227
536	29	30	20	12	14	17	19	18	15	19	18	16	227
537	25	19	25	14	17	15	16	17	20	16	21	22	227
538	37	14	21	17	15	22	14	21	17	14	16	19	227
539	21	30	17	19	24	9	13	17	26	17	17	17	227
540	24	27	16	22	13	17	18	17	13	16	19	24	226
541	21	32	24	21	21	18	14	16	8	16	19	16	226
542	22	13	22	13	11	25	18	16	17	19	36	14	226
543	28	23	21	9	22	15	22	18	14	16	17	21	226
544	22	16	25	20	19	26	14	11	21	19	14	19	226
545	21	17	12	17	19	31	21	22	14	16	21	15	226
546	21	21	20	19	24	22	14	13	24	17	11	20	226
547	33	23	21	17	26	10	17	18	18	21	9	12	225
548	20	15	30	18	20	19	12	17	13	24	19	18	225
549	23	12	13	15	29	20	15	21	24	16	19	18	225
550	24	19	15	14	20	23	19	23	23	18	12	15	225
551	18	22	21	17	15	26	18	14	17	18	16	23	225
552	31	23	17	13	18	35	17	10	16	13	15	17	225
553	17	18	19	25	12	26	22	20	18	17	17	14	225
554	27	20	19	27	27	9	17	16	9	15	22	17	225
555	28	25	27	15	19	9	17	13	6	27	20	19	225
556	24	25	27	21	20	14	19	21	10	8	19	17	225
557	18	17	24	15	19	25	25	14	11	24	21	12	225
558	21	20	26	19	18	7	18	16	27	16	22	15	225
559	24	14	17	18	11	17	16	19	26	23	20	20	225
560	28	20	21	27	22	27	15	9	9	17	16	13	224
561	28	14	20	14	27	17	15	10	25	21	15	18	224
562	27	26	24	11	15	18	7	19	16	21	12	28	224
563	18	17	21	16	14	22	27	22	18	14	14	21	224
564	13	26	17	15	17	27	20	18	12	13	25	21	224
565	26	18	31	19	12	17	20	14	16	19	11	21	224
566	23	19	25	14	14	11	12	31	14	23	20	18	224
567	25	19	22	14	17	7	23	21	13	15	30	18	224
568	22	27	23	20	15	7	16	22	15	15	26	16	224
569	30	20	17	16	22	22	18	14	20	14	17	14	224
570	33	20	22	15	23	13	11	20	15	15	19	17	223
571	22	18	28	17	20	24	14	12	16	14	25	13	223
572	19	26	33	13	16	19	10	11	17	19	23	17	223
573	27	16	29	18	17	18	15	17	12	17	19	18	223
574	19	12	17	18	14	26	20	14	20	23	21	19	223
575	17	22	23	15	21	24	19	17	13	15	21	16	223
576	22	18	16	22	20	17	16	23	17	16	19	17	223
577	16	18	17	18	25	20	16	17	15	24	26	11	223
578	26	23	23	20	17	20	18	12	12	18	15	19	223
579	24	19	14	11	17	18	21	16	20	21	20	22	223
580	19	20	24	15	16	16	24	13	25	14	17	20	223
581	32	20	19	15	18	21	14	14	18	13	16	23	223
582	27	22	22	19	13	13	18	21	15	21	15	17	223
583	19	19	20	18	19	22	19	22	19	18	14	13	222
584	26	16	19	15	15	23	11	16	26	13	21	21	222
585	20	20	27	16	19	19	16	16	19	20	14	16	222
586	27	18	22	24	16	12	15	21	20	16	20	11	222
587	25	24	18	25	18	15	22	11	14	14	21	15	222
588	33	15	19	16	20	26	23	7	9	24	18	12	222
589	24	18	25	17	11	13	19	23	22	24	14	12	222
590	33	23	24	21	19	14	13	12	16	19	20	8	222
591	14	27	20	19	13	18	19	20	17	19	19	16	221
592	23	18	19	17	22	17	21	20	12	15	22	15	221
593	22	15	26	22	21	22	13	11	15	14	20	20	221
594	20	18	23	17	15	13	23	25	13	12	22	20	221
595	20	10	19	24	21	21	18	17	27	12	21	11	221
596	14	18	28	15	16	20	20	22	16	20	16	16	221
597	22	17	12	26	15	11	17	15	18	15	27	26	221
598	22	20	24	18	21	7	16	13	27	23	19	11	221
599	28	24	13	21	20	14	16	10	16	26	22	11	221
600	20	23	16	22	18	21	18	14	19	20	21	9	221
601	33	18	18	21	19	23	18	13	13	18	15	12	221
602	19	19	17	19	25	10	21	21	15	18	18	18	220
603	30	18	22	23	11	12	20	19	10	11	23	21	220
604	18	18	8	21	24	28	13	22	7	22	23	16	220
605	13	22	25	21	15	13	22	15	15	20	18	21	220
606	24	20	17	19	18	15	20	17	16	22	17	15	220
607	36	22	22	10	12	16	18	19	16	17	18	14	220
608	30	21	21	17	13	16	14	23	10	24	17	14	220
609	22	26	23	17	19	16	21	13	14	7	20	22	220
610	23	20	25	17	18	23	21	14	19	8	15	16	219
611	25	22	13	16	24	19	20	15	13	15	16	21	219
612	18	16	22	14	20	14	19	25	23	12	17	19	219
613	28	15	25	15	18	27	14	18	12	16	21	10	219
614	24	23	20	15	16	19	19	19	13	18	18	15	219
615	31	19	21	11	19	16	17	23	19	14	16	13	219
616	23	14	20	18	14	26	19	19	10	20	21	15	219
617	38	23	19	21	24	13	18	16	12	10	11	14	219
618	25	21	21	21	13	15	15	17	12	16	18	25	219
619	25	12	24	13	21	13	24	16	17	15	17	22	219
620	14	20	26	14	20	19	21	19	17	21	13	15	219
621	23	22	17	26	13	18	16	14	12	17	23	17	218
622	31	18	13	20	14	18	17	16	16	16	24	15	218
623	33	13	23	22	15	14	20	20	6	18	25	9	218
624	29	21	18	14	14	7	21	15	27	17	18	17	218
625	12	27	18	15	11	23	20	23	19	12	20	18	218
626	22	19	25	11	21	19	13	11	17	19	18	23	218
627	25	14	15	21	17	30	21	14	19	13	17	11	217
628	12	18	19	16	17	16	17	28	19	22	18	15	217
629	21	23	23	13	15	21	15	14	17	17	15	23	217
630	20	26	20	21	13	16	23	16	24	12	14	12	217
631	21	19	21	19	14	12	20	21	14	20	25	11	217
632	22	16	28	17	12	14	21	19	19	13	14	22	217
633	21	17	19	23	21	21	20	14	8	23	10	20	217
634	18	22	17	9	16	21	23	14	19	20	17	21	217
635	27	18	23	23	19	21	13	15	15	15	16	11	216
636	29	19	21	15	15	10	16	15	14	20	21	21	216
637	18	17	20	21	16	9	18	12	25	15	22	23	216
638	23	18	17	21	18	22	18	16	8	20	11	24	216
639	20	20	21	10	18	10	19	19	19	17	24	19	216
640	19	14	18	17	19	14	19	17	19	17	15	28	216
641	16	10	16	21	26	17	19	11	12	12	30	26	216
642	29	11	20	13	18	19	15	22	19	14	19	17	216
643	20	17	18	23	13	19	17	11	16	22	24	16	216
644	20	21	19	15	18	23	16	14	21	11	24	14	216
645	18	22	26	16	19	21	18	14	14	13	19	15	215
646	26	13	24	20	23	11	27	13	15	15	14	14	215
647	39	18	18	20	17	15	11	16	10	14	23	14	215
648	21	22	18	19	20	17	11	9	19	17	23	19	215
649	20	29	21	15	22	10	20	17	11	17	21	12	215
650	23	27	20	16	16	20	19	13	15	14	18	14	215
651	25	11	17	16	18	14	17	17	22	16	23	19	215
652	24	24	17	19	18	15	12	18	6	16	20	26	215
653	14	25	15	25	12	19	13	12	19	21	18	22	215
654	19	19	22	12	15	20	15	20	22	22	20	9	215
655	18	28	17	21	17	17	17	19	17	16	15	13	215
656	18	23	27	15	12	16	14	19	22	15	18	16	215
657	24	16	19	15	19	20	18	21	15	12	19	16	214
658	25	18	22	18	16	17	13	16	20	21	21	7	214
659	23	19	26	19	26	16	15	14	17	15	14	10	214
660	17	20	16	14	35	22	25	16	13	7	16	13	214
661	18	19	22	13	15	14	16	23	15	21	22	16	214
662	22	20	15	13	13	18	28	11	19	16	19	20	214
663	20	16	17	15	11	18	22	10	24	25	18	17	213
664	26	22	22	12	14	20	21	13	10	22	13	18	213
665	23	19	20	18	19	13	14	22	12	18	16	19	213
666	15	21	15	23	13	25	18	14	11	24	15	19	213
667	28	21	20	13	16	21	12	13	21	13	19	16	213
668	18	22	23	24	18	10	17	12	13	16	25	15	213
669	25	25	12	25	11	26	10	16	19	12	21	11	213
670	23	26	20	19	16	17	12	14	16	19	17	14	213
671	13	31	20	22	17	14	18	18	13	11	19	16	212
672	29	17	18	13	17	18	16	15	17	18	22	12	212
673	23	23	30	12	14	16	14	9	23	11	23	14	212
674	25	17	18	12	19	20	18	14	21	18	18	12	212
675	31	19	21	24	20	13	11	25	11	16	12	9	212
676	24	17	21	18	15	7	18	9	15	23	22	23	212
677	28	19	19	20	17	16	17	18	15	15	18	10	212
678	28	19	23	15	13	22	20	16	7	18	16	15	212
679	21	19	16	24	18	19	15	21	17	21	8	13	212
680	25	17	22	16	21	19	18	18	16	15	11	14	212
681	26	20	14	16	21	18	14	18	11	17	20	17	212
682	23	19	23	13	16	11	22	16	19	20	16	14	212
683	32	23	23	15	21	13	14	15	9	17	8	22	212
684	20	20	14	12	33	11	21	21	20	19	11	9	211
685	25	20	23	15	21	18	21	12	10	16	18	12	211
686	17	21	14	16	15	19	24	16	15	22	19	13	211
687	29	12	16	9	20	14	20	11	14	22	23	21	211
688	23	29	17	14	21	8	18	18	18	19	11	15	211
689	24	16	15	17	12	26	23	13	19	20	9	17	211
690	21	21	16	18	16	32	12	6	13	24	15	17	211
691	24	28	19	10	14	13	21	10	15	21	20	16	211
692	19	17	12	20	19	17	18	24	23	10	16	16	211
693	26	22	21	19	11	11	17	11	25	17	12	19	211
694	22	19	24	17	12	13	15	21	19	20	11	18	211
695	14	27	20	24	18	21	12	12	9	23	8	23	211
696	23	18	21	22	21	23	10	11	11	17	17	17	211
697	31	12	21	12	20	15	20	11	18	17	17	16	210
698	17	23	21	22	17	21	16	14	9	14	20	16	210
699	23	13	20	13	19	10	14	20	21	22	15	20	210
700	20	20	24	11	15	14	10	18	27	21	19	11	210
701	23	19	19	19	14	12	19	13	19	13	23	17	210
702	26	22	15	12	19	16	9	18	21	20	16	16	210
703	20	18	19	18	20	16	15	15	21	9	22	17	210
704	22	21	20	15	22	15	21	14	14	9	25	12	210
705	35	19	18	13	19	19	22	11	15	13	14	12	210
706	21	17	26	14	16	17	14	12	21	16	19	16	209
707	16	14	19	19	19	30	13	16	11	17	18	17	209
708	26	24	15	24	15	21	17	13	2	17	18	17	209
709	18	27	13	23	19	18	13	10	12	13	18	25	209
710	24	24	23	11	16	13	13	18	19	20	12	16	209
711	15	14	20	19	14	25	22	19	11	13	16	21	209
712	22	21	24	17	18	12	21	13	17	11	24	9	209
713	21	17	21	16	13	16	21	16	26	9	14	19	209
714	26	26	16	17	30	11	15	12	13	6	13	24	209
715	21	22	17	13	21	10	28	10	15	15	22	15	209
716	24	29	19	17	15	15	15	24	9	10	14	18	209
717	27	23	22	18	13	12	18	19	22	16	9	10	209
718	18	24	20	11	18	19	16	16	18	27	14	8	209
719	19	18	24	11	13	14	17	15	24	14	22	17	208
720	24	20	17	25	23	14	15	17	18	13	14	8	208
721	22	19	33	13	18	18	8	15	18	14	20	10	208
722	23	16	19	14	22	14	13	11	21	22	18	15	208
723	26	16	26	13	17	14	18	18	14	11	18	17	208
724	10	23	26	16	12	18	6	18	17	25	19	18	208
725	28	13	14	8	16	19	21	15	18	14	22	20	208
726	20	23	21	26	13	15	14	15	15	25	12	9	208
727	23	14	29	17	17	22	15	11	14	15	16	15	208
728	21	26	12	17	22	15	19	21	20	15	13	7	208
729	17	21	19	15	20	14	15	7	15	22	26	17	208
730	17	18	12	20	22	17	16	14	18	13	23	18	208
731	28	18	25	12	19	25	18	12	17	14	11	8	207
732	16	23	21	25	17	9	21	9	11	16	20	19	207
733	15	20	21	26	15	9	21	8	12	16	22	22	207
734	24	16	21	19	20	17	18	8	13	21	16	14	207
735	18	14	19	17	17	23	16	11	16	18	23	15	207
736	26	24	15	22	10	16	20	15	16	17	13	13	207
737	21	18	16	22	15	23	17	18	17	11	15	14	207
738	12	15	22	22	12	22	13	15	12	21	22	19	207
739	27	18	19	15	23	21	13	13	16	16	13	13	207
740	20	20	14	14	15	25	16	9	15	16	24	19	207
741	22	15	24	17	17	20	18	15	6	22	18	13	207
742	23	18	23	15	15	13	15	9	18	18	21	19	207
743	23	18	17	13	20	13	19	12	17	19	20	16	207
744	22	25	21	18	18	9	15	13	26	14	15	10	206
745	26	15	20	24	11	16	30	17	10	11	14	12	206
746	20	18	15	23	15	14	10	19	17	22	13	20	206
747	17	21	15	11	22	14	15	22	18	18	21	12	206
748	22	11	20	21	22	21	14	13	13	10	14	25	206
749	23	14	19	28	22	13	14	15	21	14	10	13	206
750	16	15	18	22	13	24	19	13	10	17	15	24	206
751	33	18	18	16	17	19	9	10	19	12	24	11	206
752	16	25	19	21	15	19	21	11	17	16	15	11	206
753	23	18	21	13	16	22	21	12	14	14	17	15	206
754	23	15	17	17	18	23	12	26	8	13	18	16	206
755	21	22	17	17	18	15	12	29	14	12	21	8	206
756	21	19	21	12	20	18	14	11	23	12	17	18	206
757	23	21	20	18	16	17	23	10	15	12	16	15	206
758	23	22	21	13	19	14	14	18	13	16	16	17	206
759	22	21	13	16	13	15	23	19	13	18	15	18	206
760	14	22	16	19	21	20	17	23	17	13	16	8	206
761	17	25	30	13	18	14	13	16	13	16	14	17	206
762	19	13	26	16	22	17	18	15	17	17	16	10	206
763	19	22	18	16	15	22	9	17	15	21	16	16	206
764	18	21	25	19	29	16	13	13	5	11	15	21	206
765	18	23	13	13	14	17	13	27	13	19	18	17	205
766	13	19	19	26	16	23	19	10	18	9	8	25	205
767	15	13	22	17	16	20	16	17	25	14	20	10	205
768	18	15	23	23	21	11	12	13	19	17	18	15	205
769	18	21	18	10	25	15	13	23	13	15	19	15	205
770	22	21	14	16	15	24	11	14	15	21	19	13	205
771	24	27	6	20	19	12	19	23	21	14	11	9	205
772	16	26	12	16	15	20	26	12	7	15	24	16	205
773	23	19	20	10	17	18	15	20	23	13	19	8	205
774	22	20	17	16	14	24	19	14	16	16	17	10	205
775	21	21	20	6	13	19	26	14	14	12	22	16	204
776	17	16	16	13	21	29	18	10	17	12	14	21	204
777	23	22	21	12	16	17	11	17	18	18	13	16	204
778	23	17	17	14	18	29	19	16	9	13	21	8	204
779	16	22	15	15	13	22	14	12	24	17	14	20	204
780	21	13	18	13	18	8	26	13	11	17	30	16	204
781	28	11	25	15	17	17	12	9	17	15	17	21	204
782	15	18	18	21	25	11	20	12	23	11	13	17	204
783	21	16	15	11	22	21	20	19	6	20	24	9	204
784	20	24	18	17	20	17	18	12	8	17	18	14	203
785	25	26	13	14	12	13	15	18	17	17	20	13	203
786	17	16	23	16	18	18	28	11	8	16	15	17	203
787	23	19	17	13	11	14	18	13	20	20	17	18	203
788	21	20	22	12	12	30	10	14	10	19	18	15	203
789	21	18	14	16	19	22	9	12	9	22	21	20	203
790	22	13	18	17	20	19	16	10	18	13	24	12	202
791	18	16	20	14	17	23	14	10	14	21	19	16	202
792	20	24	13	14	26	12	20	11	14	19	15	14	202
793	25	18	12	16	18	20	14	21	10	22	16	10	202
794	15	25	23	11	22	13	12	14	13	18	16	20	202
795	19	19	18	20	14	20	19	15	15	17	18	8	202
796	24	24	26	16	20	12	19	12	8	9	15	17	202
797	20	16	13	11	22	25	14	16	9	23	22	10	201
798	19	17	29	18	14	14	12	13	12	25	9	19	201
799	22	20	24	18	16	11	11	13	11	15	22	18	201
800	18	17	20	19	17	12	13	13	18	18	19	17	201
801	26	22	19	24	9	10	11	15	19	17	13	16	201
802	20	16	21	13	15	20	17	21	17	11	13	17	201
803	12	14	24	20	13	3	25	19	16	26	10	19	201
804	26	25	17	15	21	17	13	6	13	16	18	13	200
805	31	21	11	22	17	11	22	13	2	18	11	21	200
806	20	19	11	21	22	14	24	12	12	10	14	21	200
807	23	15	24	15	19	22	18	9	13	10	13	19	200
808	30	13	17	12	22	16	16	10	28	16	13	7	200
809	26	20	13	14	17	20	18	15	10	12	14	21	200
810	20	15	22	11	19	36	11	14	9	16	13	14	200
811	29	14	26	12	21	12	16	20	15	9	12	14	200
812	16	20	20	12	19	22	19	11	12	15	20	14	200
813	17	17	23	13	17	16	9	14	17	18	20	19	200
814	23	16	20	21	18	16	11	15	10	9	24	17	200
815	15	19	13	19	22	21	18	17	12	10	16	17	199
816	24	15	14	19	18	20	15	17	17	11	17	12	199
817	15	14	15	11	21	22	20	16	18	11	17	19	199
818	20	23	17	18	13	14	13	14	9	20	18	20	199
819	17	14	17	22	18	13	25	14	12	16	21	10	199
820	20	19	16	14	12	23	15	15	20	18	10	17	199
821	25	18	19	19	15	12	13	18	12	15	11	22	199
822	21	16	20	19	15	14	19	16	12	14	22	11	199
823	22	24	24	22	12	16	14	15	11	10	15	14	199
824	19	22	27	12	21	7	9	22	9	18	15	18	199
825	22	9	17	11	17	22	18	15	18	15	18	17	199
826	14	21	18	15	10	12	23	15	9	22	20	19	198
827	25	9	20	16	16	15	16	12	16	16	23	14	198
828	17	18	19	23	17	11	16	15	10	21	13	18	198
829	26	20	17	20	19	11	13	11	15	19	10	17	198
830	21	22	14	17	12	15	21	12	25	10	15	14	198
831	18	27	17	15	20	24	15	11	9	12	16	14	198
832	16	25	18	19	19	9	15	13	21	15	14	14	198
833	19	20	19	22	15	10	17	15	11	17	18	15	198
834	20	19	21	11	18	22	16	12	6	11	29	13	198
835	24	12	19	13	10	25	15	17	14	15	17	17	198
836	22	27	18	14	7	12	11	16	13	15	21	21	197
837	17	18	24	13	14	15	12	17	13	16	26	12	197
838	25	19	18	18	13	15	22	13	16	8	24	6	197
839	13	21	22	12	13	27	20	9	4	25	12	19	197
840	18	16	25	19	18	24	13	23	14	10	8	9	197
841	18	20	11	21	13	22	9	22	11	16	15	19	197
842	20	13	29	10	16	13	15	10	22	15	25	9	197
843	27	9	19	11	12	17	16	19	18	19	12	18	197
844	19	13	16	13	25	19	21	15	11	15	15	15	197
845	21	19	21	13	22	10	16	18	15	12	19	11	197
846	21	18	13	13	11	22	19	12	17	18	13	20	197
847	27	18	21	15	15	13	18	14	16	16	13	11	197
848	20	18	17	17	19	16	7	14	15	23	14	17	197
849	16	22	19	19	17	16	15	15	4	14	23	17	197
850	18	21	17	11	15	15	14	17	16	17	18	17	196
851	19	18	19	14	17	17	10	12	23	17	13	17	196
852	15	15	21	21	17	21	13	14	24	7	17	11	196
853	20	22	18	11	19	22	18	16	12	8	11	19	196
854	19	19	11	18	13	20	17	18	11	15	13	22	196
855	13	12	23	24	16	14	12	17	9	13	20	23	196
856	19	15	21	16	13	15	16	14	17	23	15	12	196
857	18	17	19	24	19	21	17	21	4	8	14	14	196
858	26	31	25	19	13	17	18	11	4	14	9	9	196
859	16	12	22	16	26	24	11	17	17	10	16	9	196
860	15	26	24	17	20	17	16	8	15	18	11	9	196
861	17	23	12	15	16	21	18	18	12	13	22	9	196
862	20	14	21	7	23	14	8	24	23	15	13	14	196
863	12	19	16	15	19	26	16	11	16	17	18	11	196
864	22	13	20	20	14	23	21	13	9	14	16	11	196
865	27	16	10	29	13	14	14	10	12	20	17	14	196
866	14	18	19	17	10	18	13	19	16	18	15	19	196
867	24	23	18	9	16	20	11	15	14	16	15	15	196
868	20	22	21	19	15	10	17	11	16	16	12	17	196
869	22	22	18	17	18	15	6	11	30	9	17	11	196
870	24	18	21	14	17	11	17	11	13	16	19	15	196
871	21	15	13	20	18	21	19	19	12	11	18	9	196
872	24	16	18	15	16	8	16	25	21	14	14	9	196
873	22	21	15	9	16	17	19	21	15	10	16	15	196
874	27	21	15	16	10	17	15	16	9	18	11	21	196
875	18	12	19	20	13	17	15	18	24	14	12	14	196
876	22	16	19	11	26	14	20	12	7	20	20	9	196
877	20	17	17	11	20	19	14	15	20	15	19	9	196
878	21	18	17	20	23	14	16	9	15	13	18	11	195
879	14	20	18	27	13	8	13	10	16	13	18	25	195
880	21	8	19	11	18	21	14	16	13	17	19	18	195
881	19	11	21	12	23	23	19	13	10	19	11	14	195
882	21	14	17	11	26	12	17	20	13	11	23	10	195
883	19	23	15	10	16	22	18	10	17	16	16	13	195
884	30	16	14	25	17	15	12	10	13	12	18	13	195
885	23	23	10	18	15	6	17	22	23	14	12	12	195
886	19	19	16	18	17	19	14	10	13	21	17	12	195
887	23	17	19	24	15	14	13	15	14	13	11	17	195
888	16	18	15	17	21	17	17	16	6	21	22	9	195
889	18	18	12	16	23	19	16	17	9	18	15	14	195
890	27	18	16	14	17	16	21	15	10	8	19	14	195
891	17	17	27	18	21	23	19	10	6	10	19	8	195
892	23	15	17	12	16	15	20	21	13	13	17	13	195
893	20	21	16	16	24	15	11	20	7	15	11	19	195
894	13	15	25	16	15	21	17	11	10	19	24	9	195
895	20	15	14	15	16	7	19	20	14	23	21	11	195
896	18	15	22	18	12	19	17	18	20	14	9	13	195
897	18	18	20	20	12	14	18	15	12	13	15	20	195
898	19	17	20	16	13	17	14	14	18	17	19	11	195
899	20	18	12	13	9	19	17	20	12	15	23	17	195
900	27	13	23	5	12	9	24	13	20	18	16	15	195
901	17	23	12	8	20	15	16	15	19	12	19	18	194
902	16	11	16	17	10	17	10	20	11	18	24	24	194
903	20	13	16	18	17	18	16	14	14	15	19	14	194
904	15	16	18	19	17	23	14	9	15	21	18	9	194
905	16	17	31	7	18	17	10	14	18	18	16	12	194
906	17	23	20	22	14	13	10	12	17	22	13	11	194
907	16	26	12	19	18	15	12	6	25	20	12	13	194
908	22	22	22	11	16	21	14	12	14	13	16	11	194
909	12	21	12	14	23	20	8	20	16	13	12	23	194
910	17	16	21	13	18	19	15	12	11	17	12	23	194
911	20	16	11	14	20	25	17	11	22	4	17	16	193
912	14	22	12	20	16	19	21	10	11	22	17	9	193
913	24	14	18	12	12	18	22	9	24	14	15	11	193
914	22	18	13	12	20	8	18	22	11	15	12	22	193
915	18	20	19	21	23	10	13	6	20	19	11	13	193
916	22	22	15	17	15	18	17	15	7	13	15	17	193
917	25	18	16	10	15	15	15	23	13	20	16	7	193
918	22	18	15	17	12	9	15	24	11	20	20	10	193
919	15	17	16	22	16	20	9	21	15	16	12	14	193
920	23	17	18	17	13	5	15	15	20	20	19	11	193
921	19	18	15	19	19	14	15	26	11	14	13	10	193
922	19	18	17	10	19	18	15	13	15	12	20	17	193
923	22	20	15	17	20	19	12	13	14	15	13	13	193
924	25	24	26	15	18	12	19	11	11	9	13	10	193
925	18	17	16	18	10	15	17	14	24	15	13	16	193
926	20	27	13	12	21	16	17	10	13	10	15	19	193
927	16	24	14	10	20	9	13	23	13	13	22	15	192
928	19	18	14	17	17	16	6	17	21	12	13	22	192
929	26	15	14	15	21	21	11	12	14	9	21	13	192
930	17	27	16	15	13	12	19	15	14	9	12	23	192
931	20	17	20	12	18	21	17	16	9	13	16	13	192
932	25	14	19	13	21	18	15	13	18	10	12	14	192
933	19	25	20	7	18	17	22	15	10	13	12	14	192
934	26	16	19	9	18	15	19	12	15	10	22	11	192
935	20	8	12	11	22	22	12	19	18	14	15	19	192
936	19	20	18	12	22	17	17	13	8	15	18	13	192
937	26	17	10	19	12	14	8	10	23	15	16	22	192
938	24	16	16	17	20	13	15	12	12	11	23	13	192
939	19	14	11	19	10	20	15	18	18	15	19	14	192
940	17	22	15	14	21	15	14	10	20	16	17	11	192
941	24	18	20	15	12	14	15	13	16	9	19	17	192
942	25	15	13	17	9	13	16	9	28	20	15	12	192
943	21	22	21	9	22	23	11	13	2	17	16	15	192
944	27	12	10	19	12	16	21	17	10	11	21	16	192
945	17	16	21	14	12	9	22	14	11	20	23	13	192
946	28	14	13	18	15	17	20	15	12	11	13	16	192
947	19	17	15	13	21	11	13	20	13	6	18	25	191
948	15	15	18	18	19	12	19	19	14	12	14	16	191
949	19	14	19	17	15	16	20	10	10	17	15	19	191
950	14	19	16	18	16	25	12	18	4	13	19	17	191
951	31	22	17	17	10	12	17	11	17	5	13	19	191
952	18	17	15	16	19	13	15	13	11	22	13	19	191
953	21	21	14	10	14	19	12	12	17	16	16	19	191
954	25	23	14	13	16	14	18	16	18	6	16	12	191
955	24	22	18	12	16	19	10	17	13	17	9	14	191
956	22	22	22	17	12	20	12	15	6	16	17	10	191
957	25	13	13	17	16	18	17	16	8	11	13	24	191
958	19	18	23	14	18	20	12	6	10	14	19	18	191
959	16	15	18	9	11	23	19	9	23	11	18	19	191
960	26	16	14	21	15	18	19	11	5	21	15	10	191
961	9	22	25	23	18	13	17	14	15	13	10	12	191
962	19	20	18	13	23	10	11	16	12	14	22	13	191
963	14	19	17	22	15	21	17	15	7	12	10	22	191
964	23	16	19	10	19	15	18	15	16	15	13	12	191
965	21	22	20	11	15	12	10	15	12	19	22	12	191
966	19	20	19	21	7	22	13	8	13	14	24	11	191
967	21	9	20	11	18	20	16	21	10	13	18	14	191
968	19	14	17	12	18	19	15	17	16	21	15	8	191
969	21	21	25	14	16	21	8	12	10	15	16	11	190
970	19	14	13	9	17	12	14	17	20	12	18	25	190
971	13	23	19	19	13	17	11	6	14	17	25	13	190
972	14	17	22	15	14	14	19	17	12	12	16	18	190
973	17	20	19	9	13	19	18	14	23	13	17	8	190
974	20	19	17	12	17	18	16	15	12	13	15	16	190
975	12	18	14	13	14	22	22	15	15	14	17	14	190
976	21	17	21	12	14	15	13	17	17	9	20	14	190
977	21	17	20	14	17	9	13	12	20	18	14	15	190
978	10	23	19	13	9	23	15	13	15	20	18	12	190
979	17	16	20	15	20	11	17	19	15	11	14	15	190
980	24	21	15	12	16	19	15	10	14	20	17	6	189
981	16	23	17	14	22	20	9	14	11	18	13	12	189
982	15	22	21	21	11	14	16	13	14	17	14	11	189
983	16	18	16	14	16	12	14	23	17	10	18	15	189
984	24	22	18	11	18	17	12	13	7	19	15	13	189
985	15	22	18	13	15	29	13	10	17	9	14	14	189
986	21	13	18	13	13	15	14	10	14	21	20	17	189
987	24	16	19	20	17	17	16	5	18	15	11	11	189
988	11	14	19	17	23	9	21	10	9	16	28	12	189
989	20	22	17	12	17	10	13	8	12	25	18	15	189
990	24	13	11	12	16	13	22	20	12	16	16	14	189
991	17	11	19	18	19	12	15	14	20	10	20	14	189
992	20	20	22	20	10	10	14	12	14	12	21	14	189
993	17	18	12	16	18	14	16	14	13	15	13	23	189
994	27	21	26	16	15	11	17	11	9	15	12	9	189
995	15	24	15	8	28	15	11	18	4	13	20	17	188
996	22	13	23	13	19	12	13	11	17	14	17	14	188
997	17	18	15	14	16	12	23	11	16	17	14	15	188
998	17	9	19	14	18	15	19	16	24	11	11	15	188
999	17	24	13	18	10	24	19	12	13	12	13	13	188
1000	27	20	18	18	16	7	17	18	4	16	13	14	188
1001	24	17	19	16	14	15	10	15	11	15	14	18	188
1002	33	20	11	18	16	24	10	5	11	11	15	14	188
1003	15	16	21	11	19	16	17	13	9	21	18	12	188
1004	25	11	20	12	20	13	19	11	10	9	15	23	188
1005	21	16	18	13	17	22	12	13	11	18	15	12	188
1006	29	15	16	11	12	20	14	21	20	15	10	5	188
1007	14	14	21	25	12	6	16	17	15	17	13	18	188
1008	17	20	19	19	21	13	16	12	16	12	12	11	188
1009	11	14	24	17	12	15	15	16	18	16	18	12	188
1010	24	23	15	18	13	17	9	13	12	16	15	13	188
1011	22	17	15	17	11	24	18	20	10	11	12	10	187
1012	11	18	15	11	22	16	15	26	11	19	9	14	187
1013	29	15	15	12	15	10	19	16	15	14	17	10	187
1014	16	6	21	15	14	20	18	10	22	19	20	6	187
1015	15	18	9	14	15	12	21	15	10	14	21	23	187
1016	16	22	19	10	16	11	14	15	15	20	15	14	187
1017	29	14	15	14	20	20	15	10	17	4	15	14	187
1018	15	10	13	16	28	19	16	18	12	12	9	19	187
1019	24	12	16	16	17	13	14	11	10	19	20	15	187
1020	26	14	16	12	14	21	15	11	12	16	16	14	187
1021	16	18	19	16	15	10	16	14	16	14	16	17	187
1022	20	14	25	16	12	15	10	13	19	13	12	18	187
1023	11	12	15	14	16	18	21	15	14	13	20	18	187
1024	20	17	18	17	18	15	11	12	24	14	9	12	187
1025	23	13	15	19	15	13	10	13	8	12	27	19	187
1026	13	21	18	19	23	19	10	16	13	14	10	11	187
1027	19	17	19	12	17	11	12	12	15	10	19	24	187
1028	32	17	17	16	21	7	19	13	5	11	14	15	187
1029	11	14	24	18	17	14	14	10	14	20	17	14	187
1030	15	13	20	12	16	35	12	11	7	13	17	16	187
1031	22	18	22	11	14	10	14	25	8	14	14	15	187
1032	15	19	15	11	12	16	12	19	16	12	25	15	187
1033	15	17	18	16	13	17	9	14	18	19	23	7	186
1034	15	17	14	11	22	23	13	16	15	15	12	13	186
1035	24	15	22	12	10	11	10	17	14	13	17	21	186
1036	20	11	23	15	16	16	17	15	8	13	13	19	186
1037	23	16	19	15	17	20	10	10	14	15	11	16	186
1038	15	17	22	18	15	7	15	19	9	16	22	11	186
1039	19	21	20	19	8	11	19	12	14	13	19	11	186
1040	24	16	14	11	13	21	14	9	17	18	18	11	186
1041	19	21	24	6	16	20	14	12	15	10	14	15	186
1042	23	13	12	20	14	21	14	11	14	13	19	12	186
1043	27	19	17	9	18	11	11	17	16	12	12	17	186
1044	19	17	17	15	5	15	20	9	23	17	10	19	186
1045	19	19	18	8	10	30	24	13	7	17	15	6	186
1046	23	17	19	13	12	10	26	15	13	12	12	14	186
1047	21	21	18	12	15	14	11	10	16	12	14	22	186
1048	18	23	15	16	17	15	16	14	11	13	17	11	186
1049	11	17	15	20	16	19	17	10	11	19	11	20	186
1050	12	19	20	18	10	10	15	16	22	14	14	15	185
1051	18	14	13	23	15	13	17	15	20	7	26	4	185
1052	19	20	23	13	14	17	12	13	18	17	10	9	185
1053	24	15	16	18	11	17	10	17	10	20	13	14	185
1054	16	18	19	14	11	21	12	10	8	20	18	18	185
1055	19	19	18	13	18	11	15	18	8	13	13	20	185
1056	16	16	16	19	12	11	12	13	13	18	23	16	185
1057	19	9	24	17	16	11	16	13	14	18	12	16	185
1058	19	18	15	17	15	16	13	12	21	13	15	11	185
1059	19	13	19	20	19	17	22	15	6	12	14	9	185
1060	8	21	20	12	15	9	22	19	15	16	22	6	185
1061	19	11	20	14	14	18	15	14	21	13	14	12	185
1062	17	18	20	10	21	14	18	9	22	13	12	11	185
1063	22	13	17	14	16	19	10	14	7	16	22	15	185
1064	22	15	11	14	10	20	27	10	18	16	12	10	185
1065	15	16	16	13	17	20	12	17	10	16	18	15	185
1066	21	18	21	9	14	19	7	14	16	16	16	14	185
1067	18	13	14	18	19	10	17	15	11	14	21	14	184
1068	22	22	18	18	11	14	20	9	10	9	20	11	184
1069	19	17	17	19	13	17	14	9	19	9	19	12	184
1070	10	25	22	12	17	17	16	17	17	9	13	9	184
1071	15	9	19	12	16	23	15	13	13	16	17	16	184
1072	19	19	14	12	13	16	15	14	16	20	15	11	184
1073	19	23	10	12	18	12	16	6	20	14	14	20	184
1074	18	17	11	15	12	12	13	8	12	12	27	27	184
1075	13	16	17	18	11	21	15	14	17	14	15	13	184
1076	24	13	17	6	21	19	9	16	21	8	16	14	184
1077	22	15	22	16	17	8	15	12	17	11	16	13	184
1078	18	16	15	12	13	19	21	14	19	15	16	6	184
1079	19	10	26	13	19	20	17	10	12	12	13	13	184
1080	18	18	14	15	17	11	15	16	12	13	16	19	184
1081	20	18	25	13	18	12	17	11	11	7	14	18	184
1082	31	18	15	12	13	17	19	14	3	14	16	12	184
1083	14	23	12	16	19	14	12	14	13	11	15	21	184
1084	24	15	20	16	18	11	17	14	9	17	14	9	184
1085	16	21	20	7	8	17	8	15	20	20	12	20	184
1086	13	20	23	15	15	9	9	18	17	13	17	15	184
1087	23	16	14	9	17	19	20	20	13	11	12	10	184
1088	23	17	16	15	12	10	23	12	10	8	22	15	183
1089	15	17	18	22	19	14	10	16	17	9	9	17	183
1090	14	20	24	9	15	17	12	14	15	13	16	14	183
1091	24	13	21	11	19	7	12	10	16	16	16	18	183
1092	17	15	10	12	19	19	13	15	17	17	13	16	183
1093	12	18	21	14	16	11	12	10	14	16	19	20	183
1094	28	12	17	12	13	20	13	11	16	16	14	11	183
1095	15	15	14	13	14	19	11	15	17	15	17	18	183
1096	17	26	17	23	15	8	16	10	8	21	12	10	183
1097	17	13	19	13	15	17	19	8	18	16	13	15	183
1098	16	15	17	12	15	17	18	17	8	16	12	20	183
1099	22	18	14	13	14	17	11	7	24	14	19	10	183
1100	19	23	13	12	19	9	17	10	14	18	10	18	182
1101	22	20	22	16	10	12	12	19	9	7	17	16	182
1102	23	9	19	12	17	15	19	17	3	17	10	21	182
1103	16	23	19	15	14	11	12	13	22	13	13	11	182
1104	21	17	23	10	10	18	14	12	14	11	22	10	182
1105	13	13	11	15	16	17	5	22	17	17	18	18	182
1106	32	15	11	15	12	20	7	15	12	12	21	10	182
1107	19	14	23	16	12	7	21	13	14	11	17	15	182
1108	14	15	12	15	15	12	21	14	24	16	17	7	182
1109	15	17	10	11	15	24	19	15	23	9	19	5	182
1110	23	16	11	9	24	24	12	10	13	13	18	9	182
1111	22	12	18	13	9	31	16	9	14	16	10	12	182
1112	17	11	25	17	11	19	16	13	9	15	11	18	182
1113	20	17	20	13	17	16	8	16	13	13	15	14	182
1114	18	16	24	16	18	13	23	9	9	11	8	17	182
1115	21	16	23	17	16	12	14	10	10	15	12	16	182
1116	21	16	8	15	15	14	8	14	19	15	21	15	181
1117	21	16	16	20	16	17	12	21	5	16	10	11	181
1118	22	17	12	17	9	14	15	14	24	15	11	11	181
1119	22	21	21	5	9	18	17	10	14	12	11	21	181
1120	16	15	18	14	18	10	17	5	20	19	18	11	181
1121	20	12	14	15	14	16	18	17	9	17	17	12	181
1122	13	14	16	16	16	19	17	12	24	15	10	9	181
1123	21	10	22	14	10	13	11	19	10	25	10	16	181
1124	20	16	20	20	18	14	12	14	9	13	11	14	181
1125	14	18	17	15	20	18	10	14	9	19	16	11	181
1126	20	18	10	14	8	17	20	13	17	15	16	13	181
1127	13	26	22	10	19	13	13	12	10	12	16	15	181
1128	21	7	19	17	20	13	18	12	16	16	12	10	181
1129	25	21	26	18	19	7	8	14	11	12	9	11	181
1130	15	23	13	15	15	4	18	13	18	15	17	15	181
1131	18	24	16	12	11	21	9	18	10	14	14	14	181
1132	25	12	7	14	17	17	16	11	18	20	14	10	181
1133	24	16	23	13	10	15	18	14	13	11	10	14	181
1134	15	12	16	14	18	7	11	11	20	17	17	22	180
1135	19	10	22	14	20	15	13	11	8	17	16	15	180
1136	26	17	12	11	10	7	19	17	8	19	13	21	180
1137	23	20	18	8	21	14	16	16	7	12	15	10	180
1138	18	20	18	12	15	16	13	16	9	20	13	10	180
1139	28	18	22	17	19	11	19	7	13	12	9	5	180
1140	15	14	18	18	13	11	16	9	18	20	13	15	180
1141	17	17	10	10	13	13	14	12	18	24	16	16	180
1142	17	22	15	17	20	17	7	14	14	20	11	6	180
1143	17	13	16	17	15	15	20	15	13	16	17	6	180
1144	19	21	17	14	15	15	13	11	7	22	11	15	180
1145	21	12	23	9	23	13	13	18	13	10	15	10	180
1146	16	15	17	16	19	13	12	14	8	20	16	14	180
1147	22	17	12	9	15	20	13	16	15	16	13	12	180
1148	14	8	21	10	13	18	12	14	11	17	23	19	180
1149	19	18	20	17	9	15	17	12	12	10	20	11	180
1150	14	23	16	14	9	14	13	15	12	22	14	14	180
1151	18	18	18	15	17	21	11	13	17	8	13	11	180
1152	22	12	13	17	17	11	12	11	14	15	18	18	180
1153	20	15	17	18	17	10	18	18	11	8	10	17	179
1154	20	15	15	16	17	14	9	17	22	13	5	16	179
1155	19	16	16	16	13	17	14	12	8	18	11	19	179
1156	20	21	11	16	20	11	6	10	8	25	16	15	179
1157	20	25	11	14	18	18	7	17	11	9	15	14	179
1158	17	11	13	20	17	17	15	16	8	15	23	7	179
1159	17	24	13	14	16	12	9	13	9	12	21	19	179
1160	17	20	23	13	10	14	11	10	8	19	20	14	179
1161	16	20	19	17	20	16	15	9	11	12	17	7	179
1162	19	17	19	12	11	21	12	17	9	22	7	13	179
1163	15	23	21	12	15	11	17	12	14	7	20	12	179
1164	18	17	14	14	13	16	16	21	9	7	13	21	179
1165	16	14	12	15	12	15	18	13	15	16	14	19	179
1166	20	9	18	10	9	23	13	13	18	11	18	17	179
1167	20	15	12	20	16	11	18	13	21	7	16	10	179
1168	26	15	11	17	15	17	19	13	14	10	14	8	179
1169	24	8	16	11	23	12	17	9	19	12	13	15	179
1170	19	22	10	22	18	12	16	10	12	12	13	13	179
1171	16	15	15	22	17	9	21	7	6	19	21	11	179
1172	19	21	22	11	9	8	13	20	14	13	18	11	179
1173	22	15	14	17	16	14	10	14	16	19	11	11	179
1174	17	17	11	20	17	22	9	11	10	15	14	15	178
1175	24	8	9	14	17	12	18	19	14	19	17	7	178
1176	13	17	15	12	14	20	17	13	11	20	9	17	178
1177	20	22	20	12	13	8	19	10	11	17	13	13	178
1178	26	13	13	13	14	10	14	11	14	12	18	20	178
1179	25	13	19	10	16	6	7	27	18	9	14	14	178
1180	21	17	22	17	20	10	12	13	11	15	12	8	178
1181	20	16	21	15	6	16	13	7	12	16	23	13	178
1182	12	12	17	23	17	9	13	12	19	20	12	12	178
1183	28	22	19	12	15	15	8	9	8	10	18	14	178
1184	12	13	16	15	19	13	24	6	15	15	15	15	178
1185	22	13	18	7	18	15	15	13	7	14	13	23	178
1186	19	16	23	11	14	14	17	14	12	8	20	10	178
1187	19	9	7	14	16	12	21	20	13	14	20	13	178
1188	20	15	22	12	18	14	11	8	13	14	15	16	178
1189	20	14	19	10	12	15	17	15	14	11	15	16	178
1190	21	10	21	20	11	12	15	10	17	17	13	11	178
1191	11	16	14	23	14	13	17	13	12	15	13	16	177
1192	13	15	25	19	10	12	8	25	5	16	23	6	177
1193	17	11	17	12	15	11	25	13	16	15	9	16	177
1194	20	17	14	16	14	18	11	10	11	13	18	15	177
1195	16	21	17	13	13	6	17	16	13	10	17	18	177
1196	22	14	21	15	16	15	10	13	13	13	11	14	177
1197	13	16	23	16	12	8	12	19	13	16	17	12	177
1198	20	14	17	11	10	19	18	19	9	13	17	10	177
1199	11	14	22	12	13	8	15	16	16	13	21	16	177
1200	20	20	15	15	17	11	13	18	10	10	17	11	177
1201	21	12	20	10	11	16	14	19	18	13	11	12	177
1202	20	21	19	16	16	13	14	9	9	14	11	15	177
1203	22	12	14	12	16	10	22	15	8	11	17	17	176
1204	21	17	20	12	17	11	9	9	11	21	18	10	176
1205	15	12	14	11	21	25	12	14	13	12	17	10	176
1206	17	15	16	11	21	15	14	22	8	14	8	15	176
1207	21	13	17	20	18	16	9	15	7	14	16	10	176
1208	16	18	15	17	11	11	18	10	7	21	16	16	176
1209	14	21	15	15	8	15	25	12	7	18	13	13	176
1210	17	17	19	5	20	10	16	15	14	19	11	13	176
1211	19	19	21	14	12	7	15	12	12	16	9	20	176
1212	20	23	21	12	24	8	7	8	12	9	19	13	176
1213	21	11	21	15	22	14	9	18	10	14	8	13	176
1214	22	15	20	15	20	10	17	15	5	20	8	9	176
1215	18	10	20	13	15	14	16	27	9	13	13	8	176
1216	18	11	18	10	13	14	14	13	18	18	16	13	176
1217	19	19	10	18	9	18	10	18	11	14	15	15	176
1218	14	13	22	14	12	8	14	15	11	21	14	18	176
1219	17	14	17	13	13	19	12	13	12	16	14	16	176
1220	27	17	18	19	15	6	12	9	10	12	17	14	176
1221	18	14	15	14	10	14	12	13	19	19	13	15	176
1222	23	16	11	11	14	13	22	21	7	10	17	11	176
1223	23	17	13	6	16	12	12	9	15	15	15	23	176
1224	23	15	13	9	20	9	18	21	13	15	7	13	176
1225	13	21	9	14	9	16	11	15	17	22	18	11	176
1226	24	24	11	10	16	17	11	13	11	7	19	13	176
1227	19	15	17	14	17	15	16	10	15	11	10	17	176
1228	24	22	14	14	20	9	12	9	8	19	19	5	175
1229	21	23	13	14	8	12	20	14	8	17	10	15	175
1230	23	15	10	13	25	13	12	6	14	11	19	14	175
1231	13	22	18	21	13	13	7	10	6	13	15	24	175
1232	17	24	10	9	15	15	11	18	15	19	9	13	175
1233	17	24	21	13	13	15	19	13	12	10	11	7	175
1234	21	16	19	10	16	13	12	13	10	18	8	19	175
1235	20	15	23	13	13	16	15	11	13	16	12	8	175
1236	16	26	19	12	15	8	8	12	18	9	22	10	175
1237	12	15	27	13	15	18	18	9	8	12	15	13	175
1238	20	22	14	16	11	17	10	13	20	8	8	16	175
1239	16	22	18	13	13	13	12	9	12	14	21	12	175
1240	32	15	11	17	13	15	16	9	18	9	12	8	175
1241	15	15	18	14	19	17	10	10	11	14	10	22	175
1242	20	15	17	15	18	14	17	8	7	16	14	14	175
1243	19	15	16	15	8	15	15	10	19	7	21	15	175
1244	10	14	17	26	14	17	9	15	13	11	15	14	175
1245	14	14	15	8	15	14	14	20	10	11	16	24	175
1246	14	16	14	17	9	24	13	8	18	5	16	21	175
1247	23	18	8	17	19	13	16	13	11	9	15	13	175
1248	23	10	16	12	15	10	18	9	24	14	15	9	175
1249	21	19	14	10	15	16	14	8	11	12	18	17	175
1250	19	13	18	15	21	11	13	14	8	11	20	12	175
1251	13	19	17	15	19	23	11	15	9	15	8	10	174
1252	24	17	12	10	18	11	10	13	9	26	12	12	174
1253	16	14	15	12	9	25	14	14	12	18	8	17	174
1254	15	15	19	10	14	5	14	14	21	21	13	13	174
1255	23	13	18	11	16	13	11	11	21	8	12	17	174
1256	18	15	20	14	18	14	11	15	12	11	10	16	174
1257	12	11	14	13	11	15	11	18	13	18	29	9	174
1258	18	22	15	10	17	12	18	9	13	12	12	16	174
1259	17	20	19	19	15	10	15	10	9	17	10	13	174
1260	28	14	20	10	13	16	12	9	11	12	11	18	174
1261	19	16	18	8	18	15	7	12	14	17	14	16	174
1262	15	17	18	23	11	10	14	10	10	16	15	15	174
1263	24	14	13	10	15	7	11	13	12	16	19	20	174
1264	26	10	12	12	14	15	12	10	21	15	17	10	174
1265	19	11	12	15	16	12	10	20	11	16	17	15	174
1266	29	14	13	14	15	20	8	13	17	15	14	2	174
1267	14	13	17	14	11	13	18	15	23	14	11	11	174
1268	12	21	13	15	13	24	5	11	15	13	23	9	174
1269	21	20	17	14	13	7	9	12	13	12	15	21	174
1270	13	23	15	13	12	8	23	13	9	18	12	15	174
1271	18	19	12	20	19	16	10	9	8	13	17	13	174
1272	22	21	16	12	15	11	10	9	15	14	18	11	174
1273	13	16	22	13	9	15	16	14	22	12	14	8	174
1274	19	15	15	9	16	10	17	8	13	14	18	20	174
1275	10	18	17	17	9	17	12	14	8	14	23	14	173
1276	27	13	18	10	8	11	15	17	7	16	18	13	173
1277	7	17	16	14	11	11	15	25	18	10	15	14	173
1278	22	16	11	15	10	13	13	11	13	11	19	19	173
1279	13	18	22	16	11	10	13	16	10	9	15	20	173
1280	20	18	13	10	16	13	19	12	14	15	11	12	173
1281	18	16	20	17	15	16	11	16	3	14	12	15	173
1282	17	14	15	11	15	15	12	14	17	9	19	15	173
1283	14	11	22	16	13	15	13	13	7	17	17	15	173
1284	21	12	20	16	15	11	15	9	8	16	17	13	173
1285	31	9	23	13	16	7	13	9	14	7	20	11	173
1286	17	14	23	14	15	17	14	14	12	10	14	9	173
1287	23	18	16	6	14	11	15	13	10	15	16	16	173
1288	16	16	15	13	18	13	16	10	13	14	15	14	173
1289	18	14	21	16	13	18	14	10	8	15	11	15	173
1290	12	17	14	16	11	20	8	17	9	14	18	17	173
1291	25	14	15	12	18	9	17	17	13	13	10	10	173
1292	17	11	18	11	22	15	10	10	11	17	21	10	173
1293	18	16	16	11	12	14	21	10	13	12	16	14	173
1294	24	19	18	12	13	11	21	13	5	15	15	7	173
1295	23	18	13	11	9	10	13	17	15	16	18	10	173
1296	20	25	11	13	13	20	14	11	7	10	13	16	173
1297	16	18	13	12	8	20	6	13	15	10	18	24	173
1298	14	14	12	8	13	18	12	15	14	20	15	18	173
1299	26	15	16	12	11	13	15	18	8	14	12	13	173
1300	17	16	14	13	14	9	13	16	13	17	10	21	173
1301	20	18	16	12	17	10	7	11	10	18	24	9	172
1302	18	11	20	18	17	11	12	10	20	8	15	12	172
1303	22	19	11	12	14	12	15	15	16	8	19	9	172
1304	19	22	15	15	13	7	14	5	11	15	20	16	172
1305	26	11	14	13	11	13	16	10	9	17	17	15	172
1306	17	12	7	10	17	17	18	20	9	12	17	16	172
1307	21	11	19	19	13	18	12	13	6	13	13	14	172
1308	20	17	15	14	14	14	18	15	6	14	12	13	172
1309	20	19	12	9	6	32	12	17	9	13	14	9	172
1310	15	15	25	14	15	15	16	9	9	11	14	14	172
1311	14	16	21	13	15	13	14	16	7	13	19	11	172
1312	14	14	20	18	18	8	11	19	14	12	15	9	172
1313	16	25	13	13	9	10	14	11	14	18	13	16	172
1314	20	16	19	19	12	11	13	14	8	16	9	15	172
1315	18	18	16	18	16	14	20	9	13	14	8	8	172
1316	24	10	14	14	16	20	8	6	14	14	17	15	172
1317	18	14	18	9	10	9	13	17	9	19	21	15	172
1318	18	17	20	9	14	13	11	16	10	13	16	15	172
1319	16	17	18	14	16	5	14	17	14	15	14	12	172
1320	15	14	11	11	16	16	16	14	24	9	16	10	172
1321	12	15	21	11	8	15	16	16	20	12	17	9	172
1322	19	14	21	15	11	12	12	10	18	13	13	14	172
1323	14	9	17	12	12	12	15	15	10	22	14	20	172
1324	24	11	18	11	18	11	13	9	10	10	20	17	172
1325	19	22	15	15	14	16	15	14	5	13	10	14	172
1326	18	15	16	9	16	13	10	20	11	8	19	16	171
1327	21	15	12	19	12	12	20	9	13	14	9	15	171
1328	23	15	14	16	24	12	13	14	6	14	11	9	171
1329	21	13	14	18	9	26	15	9	18	10	12	6	171
1330	17	14	22	13	14	13	10	20	8	13	13	14	171
1331	16	17	12	15	15	18	7	22	15	11	7	16	171
1332	20	13	16	6	14	22	9	16	20	13	8	14	171
1333	15	22	15	15	14	6	13	17	14	11	17	12	171
1334	18	16	17	14	19	9	16	9	16	13	9	15	171
1335	19	24	16	12	11	14	22	12	12	8	11	10	171
1336	19	14	5	9	15	18	8	9	16	20	18	20	171
1337	13	15	17	8	12	20	11	11	13	15	23	13	171
1338	21	16	18	11	20	10	13	11	15	11	15	10	171
1339	15	18	21	13	16	11	12	9	10	12	17	17	171
1340	23	14	12	8	23	11	13	15	6	19	13	14	171
1341	17	21	13	7	15	12	17	16	16	13	13	11	171
1342	23	17	11	17	17	8	14	13	8	18	14	11	171
1343	19	23	12	14	17	10	12	16	5	15	12	16	171
1344	19	17	16	9	16	5	9	21	12	17	12	17	170
1345	14	16	16	13	13	13	10	20	24	12	8	11	170
1346	12	14	22	9	13	11	28	11	11	9	14	16	170
1347	10	21	6	15	13	23	12	7	8	20	21	14	170
1348	19	14	16	9	16	20	14	13	4	14	18	13	170
1349	18	23	10	13	16	14	17	18	4	16	14	7	170
1350	18	9	17	14	15	19	17	9	14	13	8	17	170
1351	22	16	12	16	10	7	13	13	12	18	18	13	170
1352	16	18	13	12	11	20	14	14	4	18	16	14	170
1353	16	22	15	8	19	13	14	9	8	23	11	12	170
1354	23	12	17	13	16	17	13	10	9	14	12	14	170
1355	20	18	11	13	9	8	15	9	16	24	10	17	170
1356	21	17	15	19	15	10	20	10	8	13	12	10	170
1357	11	25	18	15	9	14	23	12	7	8	14	14	170
1358	24	13	19	13	10	21	19	8	11	14	8	10	170
1359	18	16	19	17	13	13	11	14	4	13	23	9	170
1360	17	12	22	15	16	9	12	18	13	11	14	11	170
1361	15	12	20	14	13	24	13	13	12	12	12	10	170
1362	14	13	9	8	17	17	12	17	16	14	16	17	170
1363	17	11	16	17	17	12	12	13	10	13	18	14	170
1364	27	12	16	9	9	14	17	20	7	12	13	14	170
1365	21	12	12	13	15	14	23	9	10	20	15	6	170
1366	18	17	18	13	15	17	16	6	8	15	12	15	170
1367	22	10	15	12	12	16	15	11	18	13	14	12	170
1368	22	15	21	12	18	7	9	15	8	19	12	12	170
1369	7	21	30	13	16	9	11	16	12	11	13	11	170
1370	22	12	12	16	8	11	13	15	17	12	19	13	170
1371	18	15	12	15	13	13	11	11	23	12	14	13	170
1372	19	14	17	20	12	20	15	9	5	14	13	12	170
1373	21	20	18	8	15	12	15	7	18	13	17	6	170
1374	21	10	12	18	15	11	17	18	12	15	11	10	170
1375	20	22	16	6	11	19	13	15	10	12	15	11	170
1376	18	14	13	13	15	14	20	21	5	7	16	14	170
1377	23	7	13	15	9	18	11	13	19	16	13	13	170
1378	18	12	11	11	11	11	20	17	16	16	14	12	169
1379	20	17	12	15	12	19	9	18	8	6	18	15	169
1380	13	21	24	10	8	22	15	6	16	13	8	13	169
1381	18	20	10	12	16	17	13	11	13	12	11	16	169
1382	16	17	15	12	15	22	9	7	14	18	13	11	169
1383	12	17	14	8	17	13	22	11	14	17	13	11	169
1384	16	17	12	11	14	22	13	13	12	17	16	6	169
1385	14	15	13	15	14	14	14	14	11	16	20	9	169
1386	21	11	13	8	20	11	10	14	20	10	11	20	169
1387	16	13	11	10	15	9	9	15	23	22	13	13	169
1388	19	15	16	17	8	18	17	15	13	10	8	13	169
1389	22	14	15	9	13	17	16	9	8	16	16	14	169
1390	21	17	12	11	17	11	13	12	10	13	23	9	169
1391	14	15	14	14	16	9	19	18	7	16	10	17	169
1392	19	17	17	10	14	16	18	15	8	13	11	11	169
1393	13	16	9	17	16	8	13	15	17	11	19	15	169
1394	17	15	13	6	17	16	16	22	5	15	11	16	169
1395	16	12	22	14	13	8	19	14	10	11	20	10	169
1396	16	14	20	10	8	21	17	17	10	7	21	8	169
1397	21	19	21	11	16	11	11	8	14	13	15	9	169
1398	13	12	21	16	10	11	13	7	22	19	13	12	169
1399	11	8	24	17	11	13	13	11	9	19	16	17	169
1400	10	15	13	15	14	16	14	14	9	16	16	17	169
1401	18	16	15	8	15	12	18	12	19	15	15	6	169
1402	19	11	20	14	15	12	18	10	11	14	16	9	169
1403	18	11	10	19	16	12	14	10	12	10	16	21	169
1404	17	15	14	15	15	6	17	15	11	15	16	13	169
1405	17	12	20	16	12	18	8	12	7	16	17	14	169
1406	15	21	14	14	11	9	12	13	14	19	18	9	169
1407	14	10	6	11	17	18	22	16	17	14	12	11	168
1408	19	12	17	14	8	18	11	8	19	16	12	14	168
1409	21	21	15	16	10	12	12	6	12	10	20	13	168
1410	9	20	19	13	11	18	18	20	13	9	9	9	168
1411	15	11	25	7	16	11	21	15	7	11	15	14	168
1412	18	16	18	19	14	14	13	15	12	8	12	9	168
1413	15	17	12	13	16	20	23	14	7	10	13	8	168
1414	14	10	16	9	13	14	12	20	18	13	13	16	168
1415	12	17	12	15	15	18	20	5	10	15	18	11	168
1416	22	13	15	10	10	12	12	10	11	23	17	13	168
1417	24	18	15	17	13	8	8	10	15	16	10	14	168
1418	16	14	14	18	18	8	15	14	12	18	13	8	168
1419	11	10	22	8	8	15	15	9	22	12	20	16	168
1420	15	13	17	13	30	13	13	14	8	10	17	5	168
1421	14	14	11	14	10	14	16	16	14	11	16	18	168
1422	14	15	18	10	18	19	11	16	12	19	7	9	168
1423	17	13	12	19	13	13	12	16	17	14	10	12	168
1424	20	13	11	13	11	14	11	12	14	15	17	17	168
1425	16	16	25	9	15	25	13	6	12	6	16	9	168
1426	25	15	17	9	19	12	10	10	16	10	12	13	168
1427	19	19	8	20	12	17	16	4	23	12	11	7	168
1428	17	11	16	11	15	22	13	14	12	13	12	12	168
1429	22	10	16	11	14	16	12	13	8	13	15	17	167
1430	18	13	14	12	14	11	10	15	14	16	14	16	167
1431	9	20	14	10	14	20	16	12	9	9	18	16	167
1432	22	11	13	12	11	19	17	14	15	15	10	8	167
1433	18	10	13	16	28	14	15	13	11	13	8	8	167
1434	19	16	11	12	16	10	12	12	9	12	18	20	167
1435	10	15	22	14	14	6	11	11	11	26	15	12	167
1436	19	19	13	17	10	15	9	9	18	13	15	10	167
1437	17	11	24	13	16	12	11	14	15	14	11	9	167
1438	16	17	13	17	10	14	12	14	13	18	7	16	167
1439	25	14	18	7	15	15	10	11	7	20	19	6	167
1440	21	14	18	11	12	18	10	8	18	6	18	13	167
1441	18	17	14	12	22	10	7	15	15	8	16	13	167
1442	22	13	22	14	24	4	11	6	15	13	12	11	167
1443	21	22	9	12	15	15	17	14	12	8	11	11	167
1444	14	18	13	10	17	15	13	10	13	14	21	9	167
1445	20	18	12	11	11	15	14	14	6	15	16	15	167
1446	13	13	13	17	16	9	16	7	22	13	14	14	167
1447	19	10	21	15	16	13	9	13	17	10	15	9	167
1448	12	22	12	12	14	19	12	14	12	15	10	13	167
1449	17	14	17	20	18	6	14	13	11	16	14	6	166
1450	20	18	18	16	12	15	11	8	14	16	6	12	166
1451	20	16	10	9	10	12	15	14	13	18	16	13	166
1452	12	15	12	13	7	24	12	11	9	12	22	17	166
1453	15	14	8	8	9	19	17	13	16	16	19	12	166
1454	12	18	21	16	14	11	10	20	7	13	14	10	166
1455	17	14	12	17	13	10	18	12	13	15	11	14	166
1456	6	21	17	12	15	12	15	14	16	7	15	16	166
1457	19	13	8	19	9	20	12	16	9	14	8	19	166
1458	24	10	17	14	11	11	13	15	16	13	9	13	166
1459	15	25	8	17	9	13	18	12	13	20	8	8	166
1460	16	17	16	13	15	6	20	9	18	5	13	18	166
1461	16	13	14	13	13	21	12	12	10	18	17	7	166
1462	20	10	14	16	17	22	13	9	9	11	12	13	166
1463	9	13	17	14	16	14	13	14	17	11	13	15	166
1464	25	17	12	9	9	21	15	10	13	10	12	13	166
1465	15	14	17	17	13	9	7	14	11	13	19	17	166
1466	17	12	12	22	23	9	14	14	13	9	10	11	166
1467	19	13	20	14	18	13	9	15	7	10	18	10	166
1468	14	13	14	9	21	7	6	18	9	12	20	23	166
1469	15	15	16	11	11	13	20	13	18	5	18	11	166
1470	22	13	22	12	12	14	16	13	8	13	11	10	166
1471	16	13	19	15	19	11	13	9	15	15	12	9	166
1472	17	16	13	13	15	13	9	9	16	18	13	14	166
1473	18	17	13	10	13	18	12	16	9	13	13	14	166
1474	18	16	6	11	21	22	17	5	8	14	11	17	166
1475	20	13	19	22	12	4	15	11	8	15	13	13	165
1476	14	17	11	9	13	15	9	5	11	15	24	22	165
1477	15	15	19	14	18	13	13	15	9	16	10	8	165
1478	20	18	13	15	13	11	17	15	1	14	11	17	165
1479	26	17	14	7	10	10	10	18	14	11	15	13	165
1480	15	9	13	12	14	12	17	15	12	20	15	11	165
1481	16	10	11	16	19	19	20	8	9	11	11	15	165
1482	18	19	21	11	14	8	17	14	11	9	12	11	165
1483	17	14	16	16	13	13	13	13	20	10	9	11	165
1484	20	18	19	10	18	11	13	9	8	11	9	19	165
1485	17	12	14	13	15	8	14	20	9	10	16	17	165
1486	22	11	14	15	10	13	20	8	17	16	13	6	165
1487	18	14	21	15	6	23	7	18	8	9	12	14	165
1488	21	13	17	16	17	6	10	14	13	11	15	12	165
1489	16	8	21	11	19	14	13	15	12	10	10	16	165
1490	13	13	17	13	15	18	12	12	17	14	14	7	165
1491	15	17	8	13	11	16	6	15	21	19	10	14	165
1492	15	9	19	13	10	8	17	16	7	20	14	16	164
1493	24	20	12	13	12	18	13	9	10	9	10	14	164
1494	21	17	10	15	15	7	14	8	14	14	17	12	164
1495	19	17	14	15	8	11	21	4	13	14	12	16	164
1496	14	12	12	17	17	19	10	14	14	14	8	13	164
1497	16	18	6	16	14	16	8	10	16	18	12	14	164
1498	16	20	15	11	9	8	22	16	11	11	14	11	164
1499	10	19	12	13	21	8	12	16	11	13	11	18	164
1500	17	16	14	16	20	12	10	7	11	20	6	15	164
1501	15	20	15	6	13	16	11	9	13	10	18	18	164
1502	19	19	11	13	14	18	14	12	8	14	14	8	164
1503	14	14	17	9	12	13	17	10	13	9	17	19	164
1504	17	16	18	12	13	20	11	15	10	14	9	9	164
1505	20	20	11	14	18	10	14	17	7	14	13	6	164
1506	24	20	15	14	17	9	14	9	10	13	5	14	164
1507	22	15	17	12	17	8	10	8	6	17	14	18	164
1508	25	24	15	8	17	9	12	7	8	12	14	13	164
1509	14	21	10	6	17	11	11	16	15	14	14	15	164
1510	17	17	10	13	18	8	16	18	15	13	7	12	164
1511	21	10	16	10	19	5	9	15	15	19	10	15	164
1512	17	19	12	10	12	8	16	19	9	16	13	13	164
1513	18	14	7	12	10	8	14	16	20	25	11	9	164
1514	16	9	21	17	17	14	19	9	9	12	11	10	164
1515	16	17	19	14	14	19	16	14	3	11	10	11	164
1516	9	12	19	10	13	22	12	11	8	19	20	9	164
1517	19	13	8	17	10	10	21	12	9	15	9	20	163
1518	13	18	8	7	20	12	9	9	28	13	14	12	163
1519	23	15	20	11	17	17	14	7	7	8	14	10	163
1520	16	16	8	12	13	9	12	12	19	14	17	15	163
1521	16	20	19	8	20	13	20	11	8	9	12	7	163
1522	17	17	14	7	12	15	8	19	13	16	15	10	163
1523	18	12	10	11	18	13	18	15	14	7	14	13	163
1524	8	9	18	10	17	17	16	17	10	9	19	13	163
1525	15	16	17	14	19	7	10	9	12	14	18	12	163
1526	18	9	18	7	10	9	9	18	20	12	22	11	163
1527	17	13	12	14	18	17	16	16	10	8	15	7	163
1528	17	17	25	11	16	10	14	16	8	11	9	9	163
1529	20	18	16	11	15	9	12	18	16	11	14	3	163
1530	18	11	17	16	14	13	14	11	11	10	12	16	163
1531	17	9	9	6	13	22	18	12	17	22	11	7	163
1532	20	20	10	11	18	22	16	7	6	12	10	11	163
1533	19	12	13	7	14	13	13	9	14	17	16	16	163
1534	12	15	15	17	11	11	11	9	18	18	15	11	163
1535	14	14	10	9	17	12	19	11	10	16	17	14	163
1536	13	15	13	16	16	7	9	16	13	13	20	12	163
1537	15	13	11	12	16	11	17	19	13	9	14	13	163
1538	15	15	14	11	13	17	13	11	17	16	11	10	163
1539	21	16	9	7	10	17	17	15	15	13	11	12	163
1540	16	18	20	12	11	10	14	13	6	13	14	16	163
1541	21	11	17	13	16	17	17	10	10	7	12	12	163
1542	20	5	16	9	12	19	11	18	9	12	19	12	162
1543	16	19	13	8	18	15	15	11	11	8	11	17	162
1544	19	16	15	10	16	22	9	11	13	8	10	13	162
1545	16	14	14	13	16	7	8	13	13	15	16	17	162
1546	18	16	18	14	13	15	16	12	10	10	10	10	162
1547	17	15	22	12	12	13	12	4	17	12	18	8	162
1548	15	14	15	11	15	7	7	7	26	16	14	15	162
1549	18	11	10	14	20	8	12	14	12	16	10	17	162
1550	19	14	23	7	13	8	16	10	9	13	15	15	162
1551	15	18	11	21	12	19	10	8	5	18	19	6	162
1552	23	12	13	8	22	14	12	13	9	9	13	14	162
1553	18	12	19	12	10	13	8	15	5	19	15	16	162
1554	13	14	17	12	17	12	10	12	10	16	15	14	162
1555	15	19	20	15	18	7	13	11	14	11	10	9	162
1556	17	11	15	10	13	25	9	15	8	13	12	14	162
1557	20	7	14	9	12	16	18	8	15	19	11	13	162
1558	15	14	12	13	20	20	9	11	9	17	15	7	162
1559	14	21	20	14	14	11	21	8	7	12	11	9	162
1560	19	19	17	12	16	8	16	10	6	17	11	11	162
1561	20	15	16	11	14	12	9	13	10	14	16	12	162
1562	10	20	15	8	14	16	11	9	6	20	17	16	162
1563	22	8	20	20	12	13	14	10	13	11	10	9	162
1564	19	13	16	16	14	4	10	13	13	16	15	13	162
1565	18	10	11	9	26	9	13	7	18	12	17	12	162
1566	21	18	12	11	9	16	9	10	8	15	18	15	162
1567	17	15	15	10	13	12	16	12	15	13	14	10	162
1568	15	14	14	13	11	16	10	10	21	12	15	11	162
1569	10	16	16	11	11	16	18	13	5	16	20	10	162
1570	12	16	19	10	17	21	13	12	8	13	11	10	162
1571	12	14	19	12	13	17	10	14	12	12	14	13	162
1572	16	17	7	7	17	12	14	14	8	14	18	17	161
1573	12	13	11	7	20	24	16	13	6	15	12	12	161
1574	24	12	9	8	18	12	14	14	10	17	14	9	161
1575	21	20	14	11	10	8	15	17	5	13	10	17	161
1576	18	13	10	16	13	18	11	19	9	14	10	10	161
1577	22	14	12	14	11	14	18	14	11	10	13	8	161
1578	16	21	12	10	10	9	14	16	17	8	13	15	161
1579	14	17	12	14	15	15	11	10	11	16	17	9	161
1580	21	12	10	15	11	10	17	9	13	10	17	16	161
1581	22	12	15	18	9	17	10	13	10	13	5	17	161
1582	12	15	11	11	15	21	12	11	13	20	9	11	161
1583	18	17	20	7	10	7	16	16	11	8	21	10	161
1584	8	15	16	16	16	15	11	13	8	9	18	16	161
1585	13	14	16	10	5	12	13	12	15	12	20	19	161
1586	14	10	17	16	16	19	13	10	11	10	13	12	161
1587	10	13	8	20	8	15	20	11	23	6	6	21	161
1588	15	20	13	12	12	18	14	17	18	2	11	9	161
1589	14	18	17	8	17	15	7	12	15	16	9	13	161
1590	19	15	24	18	13	10	6	12	6	8	21	9	161
1591	22	13	14	15	16	12	5	12	7	14	19	12	161
1592	9	19	14	13	15	17	14	12	10	6	18	14	161
1593	16	10	19	11	25	9	13	14	7	12	17	8	161
1594	14	16	15	12	16	11	14	15	9	13	16	10	161
1595	18	10	17	14	16	14	13	14	11	11	13	10	161
1596	17	15	14	9	16	12	11	11	14	14	12	15	160
1597	14	20	18	14	15	12	9	6	15	9	16	12	160
1598	18	16	19	12	14	6	12	11	10	14	20	8	160
1599	15	19	19	14	13	15	13	16	5	9	15	7	160
1600	20	13	24	9	15	10	10	6	5	12	22	14	160
1601	26	12	16	7	10	11	17	12	10	10	15	14	160
1602	20	14	16	16	16	19	10	7	9	14	14	5	160
1603	9	18	15	6	12	14	9	18	12	20	12	15	160
1604	9	16	23	11	17	12	10	13	6	10	16	17	160
1605	20	13	15	15	8	17	11	9	13	16	12	11	160
1606	17	16	17	11	17	13	10	13	13	9	7	17	160
1607	23	16	15	19	13	18	5	10	9	8	11	13	160
1608	15	4	21	9	13	12	23	14	12	14	11	12	160
1609	22	13	15	10	9	10	15	15	14	11	18	8	160
1610	11	20	18	16	12	11	19	10	7	13	10	13	160
1611	17	12	14	14	17	12	14	10	13	12	16	9	160
1612	16	12	18	10	11	19	22	11	12	8	8	13	160
1613	13	13	17	14	15	13	18	11	11	15	9	11	160
1614	17	14	16	8	13	6	11	12	16	14	19	14	160
1615	19	7	12	10	13	18	7	12	16	18	12	15	159
1616	11	14	14	6	10	23	14	11	11	19	14	12	159
1617	10	14	19	15	13	8	20	14	12	11	12	11	159
1618	11	11	15	16	9	13	22	18	7	19	8	10	159
1619	17	14	13	12	14	5	14	13	8	17	16	16	159
1620	14	16	21	9	15	6	11	15	8	16	15	13	159
1621	17	16	10	18	14	13	19	11	4	10	14	13	159
1622	15	6	15	12	20	20	12	12	12	7	17	11	159
1623	18	12	21	9	13	13	14	5	16	11	11	16	159
1624	13	15	27	14	6	12	15	8	11	19	13	6	159
1625	13	7	9	21	12	12	16	9	13	15	15	17	159
1626	22	15	11	10	13	18	18	11	12	12	11	6	159
1627	11	23	14	12	11	9	12	6	15	15	17	14	159
1628	17	13	15	12	15	9	11	11	27	8	11	10	159
1629	18	22	8	19	10	17	15	13	6	8	15	8	159
1630	13	11	11	12	14	16	17	7	17	10	10	21	159
1631	13	13	16	18	23	9	8	9	10	12	20	8	159
1632	17	9	15	13	22	14	12	7	14	12	10	14	159
1633	22	9	13	16	14	21	13	10	12	9	12	8	159
1634	15	17	11	13	18	15	12	16	9	15	7	11	159
1635	12	16	16	6	18	10	12	10	15	16	13	15	159
1636	17	20	22	14	14	14	8	13	8	15	6	8	159
1637	19	14	15	12	11	9	9	13	24	9	11	13	159
1638	18	17	22	10	14	7	12	15	5	19	12	8	159
1639	15	17	8	13	15	12	16	13	10	9	14	17	159
1640	8	17	19	19	13	11	12	12	9	4	26	9	159
1641	16	12	15	14	15	17	10	13	8	14	9	16	159
1642	14	16	12	9	15	14	12	11	12	17	11	16	159
1643	17	18	18	11	14	14	13	4	15	9	12	14	159
1644	14	20	12	11	16	7	17	14	12	12	9	15	159
1645	15	11	14	14	11	14	20	12	13	12	8	14	158
1646	9	15	18	13	13	17	6	6	7	19	15	20	158
1647	16	11	14	11	17	19	15	6	13	13	9	14	158
1648	19	13	15	8	13	11	12	15	7	15	21	9	158
1649	21	13	15	12	13	14	12	17	14	11	7	9	158
1650	19	8	18	12	11	13	13	11	12	14	16	11	158
1651	22	7	17	11	10	19	19	7	15	12	8	11	158
1652	17	19	16	9	9	16	9	11	9	12	15	16	158
1653	14	11	16	9	13	10	18	9	9	18	14	17	158
1654	10	18	11	11	11	10	9	23	15	10	18	12	158
1655	9	11	14	20	13	15	11	11	9	18	13	14	158
1656	14	10	16	12	18	15	17	11	10	8	16	11	158
1657	15	14	18	14	16	10	13	9	10	13	11	15	158
1658	17	16	22	6	17	11	11	10	6	13	17	12	158
1659	12	20	19	17	16	14	10	15	8	8	7	12	158
1660	11	15	18	13	11	9	16	18	13	10	13	11	158
1661	14	13	14	9	17	12	13	6	12	16	18	14	158
1662	16	15	23	8	17	13	9	8	19	6	17	7	158
1663	20	14	13	14	14	13	13	15	12	12	12	6	158
1664	25	20	14	20	11	7	14	13	9	8	9	8	158
1665	19	23	16	15	12	13	10	7	9	15	12	7	158
1666	14	15	17	7	15	17	14	12	6	23	9	9	158
1667	21	15	11	8	10	25	13	8	11	7	16	12	157
1668	21	17	21	9	14	8	12	9	8	8	18	12	157
1669	18	15	13	8	13	15	13	11	11	15	11	14	157
1670	17	15	17	6	13	14	16	12	12	11	14	10	157
1671	9	12	19	7	8	12	16	18	14	13	9	20	157
1672	19	19	9	4	10	14	6	14	20	15	15	12	157
1673	22	16	20	9	15	12	17	7	14	11	10	4	157
1674	15	14	11	6	20	12	13	5	9	7	27	18	157
1675	22	15	13	12	3	18	14	12	13	10	15	10	157
1676	17	18	12	14	10	5	9	15	12	18	14	13	157
1677	17	6	11	16	13	12	12	10	12	21	12	15	157
1678	14	20	23	10	18	16	13	6	10	10	12	5	157
1679	18	11	12	15	16	8	17	11	10	14	14	11	157
1680	29	12	15	7	15	12	14	10	15	13	11	4	157
1681	20	7	16	9	14	15	14	11	17	13	14	7	157
1682	19	18	15	15	12	7	15	7	9	16	17	7	157
1683	11	9	9	12	11	15	14	11	27	11	9	18	157
1684	12	19	17	15	12	7	13	16	14	7	13	12	157
1685	12	16	21	13	14	13	12	11	12	13	6	14	157
1686	20	14	14	8	11	19	11	10	9	15	12	14	157
1687	11	14	16	13	9	20	10	9	12	8	13	22	157
1688	16	14	14	9	13	20	13	9	10	15	10	14	157
1689	14	21	16	10	12	11	6	20	6	16	11	14	157
1690	13	14	12	8	17	12	17	12	12	15	11	14	157
1691	10	11	14	12	11	15	16	10	13	19	11	14	156
1692	14	18	19	7	5	19	15	12	10	10	21	6	156
1693	15	20	16	10	12	10	10	10	15	10	16	12	156
1694	18	9	17	8	12	6	14	12	20	15	13	12	156
1695	13	16	25	12	8	10	11	7	11	14	17	12	156
1696	8	11	15	12	10	10	14	24	8	16	13	15	156
1697	16	16	12	16	7	11	14	20	12	13	11	8	156
1698	16	8	8	7	16	19	11	9	20	10	14	18	156
1699	21	17	17	7	12	20	7	8	13	9	8	17	156
1700	26	10	12	12	14	16	7	13	14	13	7	12	156
1701	15	16	8	13	7	12	12	7	20	17	18	11	156
1702	19	16	16	8	15	14	10	15	12	11	9	11	156
1703	15	17	23	10	12	10	13	14	15	11	8	8	156
1704	19	13	14	11	11	17	17	13	8	9	14	10	156
1705	12	12	15	10	16	13	11	19	7	9	20	12	156
1706	11	17	12	12	19	9	12	7	17	12	15	13	156
1707	27	12	6	14	11	11	16	8	12	16	14	9	156
1708	15	16	15	14	11	17	12	16	9	8	12	11	156
1709	14	12	9	11	15	11	12	16	9	15	16	16	156
1710	19	11	17	14	12	12	11	13	8	11	14	14	156
1711	14	18	13	12	10	17	12	19	5	9	18	9	156
1712	17	11	14	17	12	14	13	9	10	17	9	13	156
1713	22	16	16	17	10	14	10	10	7	9	11	14	156
1714	23	10	20	9	12	17	9	4	12	9	10	21	156
1715	16	12	14	13	12	9	13	12	8	15	15	17	156
1716	20	14	12	9	15	11	12	14	13	14	7	14	155
1717	19	13	13	14	11	11	17	11	9	16	10	11	155
1718	10	16	20	9	18	11	10	11	7	14	16	13	155
1719	8	14	9	15	15	16	13	10	11	16	16	12	155
1720	17	15	11	10	17	21	14	8	11	7	16	8	155
1721	21	12	20	10	7	9	13	7	13	12	16	15	155
1722	17	18	11	15	12	12	15	11	22	13	7	2	155
1723	13	14	9	13	16	12	12	12	17	8	19	10	155
1724	11	10	17	16	12	17	13	12	11	9	13	14	155
1725	21	8	18	13	11	13	15	11	13	11	12	9	155
1726	17	23	13	16	11	7	10	10	10	10	15	13	155
1727	24	11	12	19	9	11	16	10	10	11	11	11	155
1728	18	15	19	8	4	14	9	12	11	13	16	16	155
1729	10	14	10	13	11	16	16	14	13	15	14	9	155
1730	15	15	9	14	11	14	15	11	8	16	18	9	155
1731	18	15	13	14	13	11	9	11	12	8	16	15	155
1732	21	11	13	10	12	11	11	10	15	14	18	9	155
1733	21	10	13	14	16	17	8	12	10	14	9	11	155
1734	9	13	18	9	11	21	11	11	15	13	13	11	155
1735	17	10	18	9	9	13	11	14	10	15	14	15	155
1736	24	12	16	6	15	12	18	7	12	11	15	7	155
1737	13	10	21	13	22	12	10	12	12	7	14	9	155
1738	13	15	9	16	15	18	7	13	22	7	8	12	155
1739	13	9	21	13	8	15	7	12	20	13	13	11	155
1740	18	12	8	7	15	7	15	12	12	13	15	21	155
1741	19	12	9	14	12	9	15	13	9	17	9	17	155
1742	18	14	13	15	18	5	7	15	14	11	16	9	155
1743	19	14	9	10	14	11	11	18	11	13	11	14	155
1744	11	11	14	15	18	9	18	8	12	7	12	20	155
1745	17	8	20	11	14	11	9	12	16	11	14	11	154
1746	17	6	15	10	10	15	10	10	16	17	10	18	154
1747	13	11	8	15	10	23	19	12	4	14	17	8	154
1748	18	12	17	8	14	8	13	13	17	14	13	7	154
1749	11	19	9	13	13	14	14	9	11	23	9	9	154
1750	20	22	12	10	11	10	13	8	14	7	16	11	154
1751	6	14	15	12	17	12	7	16	13	11	14	17	154
1752	13	18	20	15	12	8	11	7	11	14	18	7	154
1753	13	10	16	7	15	14	14	12	7	21	16	9	154
1754	14	14	13	13	10	3	11	10	19	15	16	16	154
1755	21	15	10	13	14	16	8	8	16	13	8	12	154
1756	13	13	14	12	12	12	12	13	8	11	15	19	154
1757	12	11	16	15	16	15	9	11	12	7	17	13	154
1758	16	9	15	12	9	11	14	9	12	16	20	11	154
1759	20	14	18	8	9	19	13	5	8	9	14	17	154
1760	14	18	18	11	18	8	15	12	9	11	14	6	154
1761	19	14	18	4	14	9	16	11	11	14	6	18	154
1762	9	12	14	12	13	17	14	11	13	13	10	16	154
1763	16	15	13	12	18	22	8	10	14	10	10	6	154
1764	14	14	11	12	20	13	16	9	15	11	14	5	154
1765	16	12	10	11	13	13	10	17	11	17	8	16	154
1766	21	12	18	14	17	8	5	11	7	11	15	15	154
1767	12	14	11	9	11	14	17	11	9	12	21	13	154
1768	21	12	14	18	8	11	17	12	13	9	16	3	154
1769	14	16	16	9	14	13	13	9	15	9	9	17	154
1770	18	8	16	10	15	5	12	10	19	19	11	11	154
1771	17	12	12	14	11	12	8	14	12	15	9	18	154
1772	20	19	17	14	15	6	6	14	3	11	12	17	154
1773	17	11	14	13	15	14	5	11	11	14	13	15	153
1774	10	13	15	10	15	8	14	11	15	9	13	20	153
1775	15	11	8	14	15	11	10	17	15	10	18	9	153
1776	11	15	15	16	10	12	15	8	17	9	12	13	153
1777	27	11	15	14	6	10	17	4	6	17	15	11	153
1778	16	19	14	20	14	3	15	16	11	11	5	9	153
1779	14	11	19	12	13	18	7	16	8	9	13	13	153
1780	25	17	9	12	14	12	14	8	7	5	14	16	153
1781	12	6	15	9	11	25	13	14	15	17	8	8	153
1782	9	12	11	20	14	8	7	11	18	13	13	17	153
1783	9	17	19	8	14	7	10	15	8	16	17	13	153
1784	16	15	11	13	8	18	13	11	12	13	12	11	153
1785	15	15	14	10	8	15	9	13	12	15	15	12	153
1786	15	9	13	18	15	4	10	15	10	19	12	13	153
1787	14	12	14	8	15	6	14	16	15	11	16	12	153
1788	14	18	14	13	12	8	14	9	12	8	19	12	153
1789	12	16	15	8	13	8	8	11	19	18	11	14	153
1790	16	10	17	11	9	6	15	10	21	15	9	14	153
1791	10	15	13	21	15	17	5	10	8	14	16	9	153
1792	20	18	10	14	17	8	11	10	8	18	5	14	153
1793	17	7	12	12	15	16	14	8	12	18	8	14	153
1794	16	9	8	16	30	12	8	9	16	9	13	7	153
1795	13	12	16	11	10	18	9	14	14	13	9	14	153
1796	10	15	14	7	12	13	11	12	16	6	20	17	153
1797	18	13	14	14	16	7	11	13	12	12	11	12	153
1798	10	10	21	19	13	13	10	11	8	19	10	9	153
1799	10	14	20	10	10	17	11	8	11	15	19	8	153
1800	15	7	18	14	16	20	8	10	6	15	15	9	153
1801	16	16	11	11	12	9	9	15	17	13	14	10	153
1802	20	13	15	8	14	15	6	13	10	15	12	11	152
1803	14	21	16	7	14	4	17	11	15	9	14	10	152
1804	12	14	14	18	13	16	7	11	18	12	11	6	152
1805	16	16	16	18	6	10	18	9	11	11	10	11	152
1806	12	11	18	13	18	11	16	10	10	4	16	13	152
1807	16	17	14	11	19	12	7	9	11	13	7	16	152
1808	14	24	8	7	15	12	8	16	5	11	16	16	152
1809	12	10	13	10	16	20	10	8	12	13	14	14	152
1810	14	18	12	16	14	7	13	15	8	12	12	11	152
1811	19	14	19	12	12	20	12	11	4	13	9	7	152
1812	14	23	10	10	7	12	16	8	25	6	9	12	152
1813	21	17	24	9	13	14	8	13	17	4	8	4	152
1814	21	8	13	13	10	8	14	10	19	12	13	11	152
1815	14	18	6	11	12	19	15	11	10	10	15	11	152
1816	15	14	14	11	16	8	12	7	12	11	17	15	152
1817	15	15	12	11	10	10	18	22	7	7	15	10	152
1818	12	12	14	11	14	13	11	8	21	15	11	10	152
1819	14	17	14	8	13	9	21	7	14	13	10	12	152
1820	12	16	9	14	11	14	12	10	13	9	13	19	152
1821	14	19	12	11	14	23	9	15	5	9	10	11	152
1822	21	15	9	6	22	10	16	9	11	9	19	5	152
1823	16	13	9	13	17	17	17	5	15	11	12	7	152
1824	10	21	13	10	8	11	14	12	17	12	13	11	152
1825	15	16	18	15	11	13	13	9	12	12	10	8	152
1826	19	16	18	14	7	17	9	8	10	11	11	12	152
1827	14	13	20	10	12	13	17	14	12	10	11	6	152
1828	21	10	10	12	11	18	22	6	11	13	8	10	152
1829	15	5	11	17	12	14	14	13	9	14	16	11	151
1830	18	13	18	11	7	20	12	8	9	10	9	16	151
1831	20	15	12	15	12	9	10	10	9	16	14	9	151
1832	21	10	10	10	10	13	24	9	13	9	12	10	151
1833	10	13	14	7	14	14	20	10	9	11	16	13	151
1834	19	18	14	14	15	6	8	8	11	14	10	14	151
1835	17	12	13	9	10	17	14	13	7	17	12	10	151
1836	15	12	13	9	17	17	13	12	8	11	16	8	151
1837	15	16	14	13	6	12	9	16	19	12	9	10	151
1838	12	11	11	13	11	9	14	18	15	4	13	20	151
1839	11	12	17	9	9	15	12	10	16	13	14	13	151
1840	11	8	14	16	19	11	16	10	13	8	15	10	151
1841	15	16	12	9	15	7	11	15	15	9	19	8	151
1842	17	13	14	17	14	12	10	9	8	13	11	13	151
1843	17	13	15	7	14	13	13	15	14	10	11	9	151
1844	19	15	16	10	9	13	10	16	6	15	12	10	151
1845	14	12	18	12	19	14	12	17	8	15	7	3	151
1846	27	16	14	19	12	7	14	7	6	7	9	13	151
1847	14	12	19	8	11	10	12	18	16	9	9	13	151
1848	20	15	13	20	12	8	8	9	13	15	10	8	151
1849	20	11	19	18	6	8	5	15	12	14	12	11	151
1850	20	14	15	6	14	8	14	10	16	16	11	7	151
1851	15	11	12	10	17	15	6	11	10	15	15	14	151
1852	14	9	15	16	12	5	15	13	10	14	9	19	151
1853	28	20	17	7	13	12	9	12	5	9	8	11	151
1854	22	10	17	12	9	13	10	14	9	8	11	16	151
1855	21	17	8	8	10	14	14	15	12	15	14	3	151
1856	9	14	16	9	17	14	14	8	7	17	16	10	151
1857	18	12	17	12	17	12	12	8	9	13	14	7	151
1858	6	11	22	10	6	19	14	15	12	17	6	13	151
1859	17	14	13	12	11	13	17	6	10	13	6	19	151
1860	14	14	14	14	12	9	16	16	11	10	11	10	151
1861	9	17	12	10	5	13	22	13	17	7	16	10	151
1862	21	7	16	11	16	8	14	15	9	13	8	12	150
1863	7	17	11	14	15	12	9	16	14	8	10	17	150
1864	13	13	12	15	8	18	7	8	17	21	10	8	150
1865	9	13	15	15	12	17	9	14	11	16	10	9	150
1866	18	15	16	14	14	7	9	22	8	5	13	9	150
1867	18	6	10	10	16	19	12	7	8	17	10	17	150
1868	20	16	13	8	13	13	13	10	6	6	14	18	150
1869	15	13	15	11	12	14	16	15	9	12	10	8	150
1870	28	10	17	10	10	8	12	9	13	14	10	9	150
1871	8	15	17	15	10	12	16	10	17	10	16	4	150
1872	12	18	10	13	18	6	11	14	5	16	7	20	150
1873	15	8	11	12	14	10	12	7	22	9	15	15	150
1874	14	10	12	11	19	16	15	11	3	15	6	18	150
1875	12	16	14	13	10	18	10	12	15	11	9	10	150
1876	13	11	24	14	14	9	13	6	12	12	12	10	150
1877	11	10	16	17	13	17	5	12	15	17	15	2	150
1878	14	12	13	9	16	8	15	12	12	9	17	13	150
1879	11	14	16	17	16	15	12	10	9	9	13	8	150
1880	11	8	18	11	15	14	11	14	8	13	15	12	150
1881	22	14	10	15	14	9	11	14	4	16	15	6	150
1882	19	16	10	11	19	19	9	16	8	7	11	5	150
1883	11	10	14	17	14	9	10	14	8	9	21	13	150
1884	23	12	11	12	8	14	20	4	13	17	12	4	150
1885	12	10	15	14	11	14	7	11	9	15	13	19	150
1886	13	15	17	9	10	13	7	14	3	15	16	18	150
1887	10	14	12	8	15	13	15	16	12	8	14	13	150
1888	11	15	16	9	14	8	11	12	12	13	17	12	150
1889	21	11	9	16	12	10	13	14	7	16	12	9	150
1890	21	14	8	7	8	13	19	13	16	10	13	8	150
1891	16	13	17	9	10	14	13	11	7	15	14	11	150
1892	13	9	18	16	16	12	12	7	12	13	10	11	149
1893	10	14	18	8	7	14	19	7	17	10	10	15	149
1894	16	11	8	9	10	13	13	15	11	14	14	15	149
1895	18	21	16	6	16	11	10	11	4	10	13	13	149
1896	26	13	19	9	13	6	16	13	9	7	8	10	149
1897	18	12	11	8	14	21	14	10	8	14	13	6	149
1898	12	13	18	12	15	8	11	13	13	9	15	10	149
1899	12	10	19	9	16	17	18	10	11	9	10	8	149
1900	14	16	20	8	15	5	9	15	10	6	15	16	149
1901	12	15	16	12	9	14	14	17	7	8	11	14	149
1902	11	14	22	10	13	11	11	9	16	9	10	13	149
1903	16	13	13	12	11	9	10	8	8	16	17	16	149
1904	12	11	19	12	10	15	11	10	15	11	17	6	149
1905	19	10	16	7	16	5	11	14	9	14	14	14	149
1906	10	12	17	12	12	13	9	16	12	12	12	12	149
1907	13	13	16	18	14	17	9	2	11	12	9	15	149
1908	12	11	13	8	15	13	9	8	18	12	21	9	149
1909	20	11	16	9	17	11	8	8	17	12	12	8	149
1910	12	14	17	20	10	12	11	5	12	14	10	12	149
1911	16	10	16	13	10	9	14	10	17	8	8	18	149
1912	9	12	14	12	9	19	10	5	15	14	9	21	149
1913	20	10	18	9	15	7	13	13	4	8	19	13	149
1914	18	15	16	7	10	18	15	10	5	10	7	18	149
1915	18	12	16	11	13	16	4	9	14	15	10	11	149
1916	16	8	15	8	13	15	10	12	18	16	5	13	149
1917	13	17	21	10	8	8	16	7	9	11	15	14	149
1918	21	16	6	17	5	13	12	9	10	18	15	7	149
1919	12	11	22	16	6	10	18	23	2	8	12	9	149
1920	25	14	12	6	16	10	14	11	14	11	7	9	149
1921	14	8	14	13	13	10	10	17	13	14	10	13	149
1922	13	11	14	7	11	14	19	14	12	12	11	11	149
1923	15	10	12	11	9	28	8	13	13	6	11	13	149
1924	21	16	13	10	14	13	17	11	10	9	8	7	149
1925	9	20	21	7	10	10	13	15	6	15	9	13	148
1926	13	15	13	13	15	10	15	14	8	9	16	7	148
1927	8	11	16	12	13	25	9	8	18	10	11	7	148
1928	16	12	16	11	10	11	12	9	10	10	17	14	148
1929	14	14	16	12	11	13	13	12	10	10	12	11	148
1930	13	13	15	14	18	12	10	9	9	8	18	9	148
1931	19	10	13	9	13	14	17	16	5	7	13	12	148
1932	15	11	16	9	20	12	10	13	13	6	9	14	148
1933	22	9	19	10	7	12	8	11	8	21	10	11	148
1934	16	14	10	16	8	15	19	7	8	11	14	10	148
1935	13	9	8	12	12	11	9	14	17	10	15	18	148
1936	9	12	12	12	11	29	12	11	7	13	8	12	148
1937	15	12	10	15	11	12	14	21	4	8	13	13	148
1938	11	14	11	10	8	18	18	13	14	14	9	8	148
1939	10	17	25	13	13	9	9	10	11	15	6	10	148
1940	15	12	16	7	15	27	8	8	11	9	13	7	148
1941	15	18	14	15	16	7	14	11	14	8	10	6	148
1942	15	14	16	18	17	13	8	9	1	12	17	8	148
1943	13	14	9	16	9	9	9	10	15	15	20	9	148
1944	8	15	13	11	17	14	11	8	14	9	14	14	148
1945	26	9	13	12	16	6	12	8	14	11	8	13	148
1946	18	14	9	6	18	16	21	8	9	11	7	11	148
1947	16	10	8	9	23	8	12	13	10	7	19	13	148
1948	16	12	15	13	10	10	14	12	9	13	9	15	148
1949	24	14	13	20	12	9	11	9	7	9	13	7	148
1950	20	10	21	5	13	12	11	14	11	15	7	9	148
1951	21	15	10	11	8	11	11	13	9	7	14	18	148
1952	20	11	22	16	9	12	13	8	6	10	12	9	148
1953	12	20	12	12	12	10	11	14	15	12	5	13	148
1954	20	10	7	15	11	13	6	10	7	19	17	13	148
1955	17	13	11	9	11	8	11	11	7	21	20	9	148
1956	23	13	13	13	8	9	14	12	10	8	12	12	147
1957	18	12	16	12	7	12	16	11	17	8	7	11	147
1958	16	18	12	11	12	8	20	7	6	5	17	15	147
1959	14	9	19	6	15	13	13	9	17	9	13	10	147
1960	17	15	7	15	11	9	19	11	8	12	16	7	147
1961	20	13	11	18	9	9	15	8	9	10	9	16	147
1962	9	6	18	9	8	20	12	13	15	16	11	10	147
1963	18	14	15	8	10	12	11	11	12	14	14	8	147
1964	7	18	13	13	10	8	12	10	13	12	20	11	147
1965	11	11	14	10	18	9	16	7	12	15	13	11	147
1966	17	14	12	11	9	14	18	6	8	15	13	10	147
1967	17	14	15	12	18	12	9	11	11	8	13	7	147
1968	13	12	14	7	13	11	9	9	7	10	19	23	147
1969	14	10	16	13	11	19	11	12	10	14	10	7	147
1970	12	11	8	9	14	13	15	9	17	12	12	15	147
1971	17	13	14	8	9	10	21	9	15	11	10	10	147
1972	11	9	15	7	15	22	12	10	9	10	19	8	147
1973	14	9	10	11	12	12	14	9	22	14	13	7	147
1974	17	13	22	6	13	7	12	12	7	10	12	16	147
1975	20	6	14	16	12	12	11	16	4	11	13	12	147
1976	11	14	14	16	6	22	8	14	7	12	12	11	147
1977	12	14	13	13	14	9	13	10	12	10	10	17	147
1978	13	6	9	10	14	16	15	13	10	13	11	17	147
1979	20	11	17	15	12	5	16	9	10	17	6	9	147
1980	16	14	12	11	17	6	10	12	11	13	13	12	147
1981	14	11	11	14	12	20	9	10	10	10	15	11	147
1982	14	7	15	13	14	16	8	16	8	8	16	12	147
1983	20	19	9	12	9	10	10	10	13	14	9	11	146
1984	15	12	10	15	19	12	12	10	9	11	15	6	146
1985	22	11	18	13	11	8	12	9	16	8	9	9	146
1986	17	13	10	14	4	12	13	7	16	14	18	8	146
1987	15	9	12	14	14	14	12	11	8	16	10	11	146
1988	12	10	19	11	12	14	14	9	16	15	8	6	146
1989	16	22	17	15	5	6	12	13	7	12	11	10	146
1990	16	10	12	13	8	19	12	11	16	10	12	7	146
1991	17	8	8	12	22	8	10	9	13	13	14	12	146
1992	8	12	12	11	19	18	16	9	8	8	11	14	146
1993	20	12	10	14	12	7	15	11	11	12	11	11	146
1994	11	16	15	12	15	13	8	15	16	12	8	5	146
1995	14	12	13	8	15	23	9	10	14	12	13	3	146
1996	12	11	14	11	14	13	16	9	14	11	14	7	146
1997	18	10	15	13	11	9	9	5	15	11	10	20	146
1998	15	11	13	13	9	7	13	12	18	13	13	9	146
1999	17	11	15	12	8	11	15	13	10	13	8	13	146
[truncated: 17,332 more rows]

## Sheet: Figure 1C
peptide	Hits FC	Group	Dilution	peptide	Hits FC	Group	Dilution
AllergomeL_001_TTTCCGCCGCAACAACCGTATCCGCAGCTTCAGCCGTTTCCGAGCCAGCA	1	peanut	200	AllergomeL_001_TTTCCGCCGCAACAACCGTATCCGCAGCTTCAGCCGTTTCCGAGCCAGCA	180.88	wheat	200
AllergomeL_001_CCGCAGCAACCGATAAGTCAGCAACAGGCTCAGTTACAGCAGCAGCAGCA	1	peanut	200	AllergomeL_001_CCGCAGCAACCGATAAGTCAGCAACAGGCTCAGTTACAGCAGCAGCAGCA	155.08	wheat	200
AllergomeL_001_CAGCAGTTTCCGGGACAGCAACAACCGTTTCCGCCGCAACAGCCGTACCC	1	peanut	200	AllergomeL_001_CAGCAGTTTCCGGGACAGCAACAACCGTTTCCGCCGCAACAGCCGTACCC	153.67	wheat	200
AllergomeL_001_TTTCCGCCGCAACAGCCGTATCCGCAGCCGCAGCCGTTCCCGAGCCAGCA	1	peanut	200	AllergomeL_001_TTTCCGCCGCAACAGCCGTATCCGCAGCCGCAGCCGTTCCCGAGCCAGCA	144.52	wheat	200
AllergomeL_001_CAGCAATTTCCGGGTCAACAGCAGCCGTTTCCGCCGCAGCAACCGTACCC	1	peanut	200	AllergomeL_001_CAGCAATTTCCGGGTCAACAGCAGCCGTTTCCGCCGCAGCAACCGTACCC	139.02	wheat	200
AllergomeL_001_TTCCCGCCGCAGCAACCGTATCCGCAACCGCAGCCGTTTCCGTCTCAGCA	1	peanut	200	AllergomeL_001_TTCCCGCCGCAGCAACCGTATCCGCAACCGCAGCCGTTTCCGTCTCAGCA	138.12	wheat	200
AllergomeL_001_CAACCGCAGCCGTTTCGTCCGCAACAGCCGTATCCGCAGAGCCAGCCGCA	1	peanut	200	AllergomeL_001_CAACCGCAGCCGTTTCGTCCGCAACAGCCGTATCCGCAGAGCCAGCCGCA	135.92	wheat	200
AllergomeL_001_CAACAACCGTACCCGCAACCGCAACCGTTCCCGAGTCAACAGCCGTATCT	1	peanut	200	AllergomeL_001_CAACAACCGTACCCGCAACCGCAACCGTTCCCGAGTCAACAGCCGTATCT	132.62	wheat	200
AllergomeL_001_AACATGCAAGTGGATCCGTCAAGCCAGGTCCAGTGGCCGCAGCAACAGCC	1	peanut	200	AllergomeL_001_AACATGCAAGTGGATCCGTCAAGCCAGGTCCAGTGGCCGCAGCAACAGCC	117.64	wheat	200
AllergomeL_001_ATGGTCCGTGTTCCGATGCCGCAATTACAACCGCAGGATCCGTCTCAGCA	1	peanut	200	AllergomeL_001_ATGGTCCGTGTTCCGATGCCGCAATTACAACCGCAGGATCCGTCTCAGCA	113.38	wheat	200
AllergomeL_001_TTTCCGCCGCAACAACCGTATCCGCAGCTTCAGCCGTTTCCGAGCCAGCA	1	peanut	0.390625	AllergomeL_001_TTTCCGCCGCAACAACCGTATCCGCAGCTTCAGCCGTTTCCGAGCCAGCA	1	wheat	0.390625
AllergomeL_001_CCGCAGCAACCGATAAGTCAGCAACAGGCTCAGTTACAGCAGCAGCAGCA	1	peanut	0.390625	AllergomeL_001_CCGCAGCAACCGATAAGTCAGCAACAGGCTCAGTTACAGCAGCAGCAGCA	1	wheat	0.390625
AllergomeL_001_CAGCAGTTTCCGGGACAGCAACAACCGTTTCCGCCGCAACAGCCGTACCC	1	peanut	0.390625	AllergomeL_001_CAGCAGTTTCCGGGACAGCAACAACCGTTTCCGCCGCAACAGCCGTACCC	1	wheat	0.390625
AllergomeL_001_TTTCCGCCGCAACAGCCGTATCCGCAGCCGCAGCCGTTCCCGAGCCAGCA	1	peanut	0.390625	AllergomeL_001_TTTCCGCCGCAACAGCCGTATCCGCAGCCGCAGCCGTTCCCGAGCCAGCA	1	wheat	0.390625
AllergomeL_001_CAGCAATTTCCGGGTCAACAGCAGCCGTTTCCGCCGCAGCAACCGTACCC	1	peanut	0.390625	AllergomeL_001_CAGCAATTTCCGGGTCAACAGCAGCCGTTTCCGCCGCAGCAACCGTACCC	1	wheat	0.390625
AllergomeL_001_TTCCCGCCGCAGCAACCGTATCCGCAACCGCAGCCGTTTCCGTCTCAGCA	1	peanut	0.390625	AllergomeL_001_TTCCCGCCGCAGCAACCGTATCCGCAACCGCAGCCGTTTCCGTCTCAGCA	1	wheat	0.390625
AllergomeL_001_CAACCGCAGCCGTTTCGTCCGCAACAGCCGTATCCGCAGAGCCAGCCGCA	1	peanut	0.390625	AllergomeL_001_CAACCGCAGCCGTTTCGTCCGCAACAGCCGTATCCGCAGAGCCAGCCGCA	1	wheat	0.390625
AllergomeL_001_CAACAACCGTACCCGCAACCGCAACCGTTCCCGAGTCAACAGCCGTATCT	1	peanut	0.390625	AllergomeL_001_CAACAACCGTACCCGCAACCGCAACCGTTCCCGAGTCAACAGCCGTATCT	1	wheat	0.390625
AllergomeL_001_AACATGCAAGTGGATCCGTCAAGCCAGGTCCAGTGGCCGCAGCAACAGCC	1	peanut	0.390625	AllergomeL_001_AACATGCAAGTGGATCCGTCAAGCCAGGTCCAGTGGCCGCAGCAACAGCC	1	wheat	0.390625
AllergomeL_001_ATGGTCCGTGTTCCGATGCCGCAATTACAACCGCAGGATCCGTCTCAGCA	1	peanut	0.390625	AllergomeL_001_ATGGTCCGTGTTCCGATGCCGCAATTACAACCGCAGGATCCGTCTCAGCA	1	wheat	0.390625
AllergomeL_001_TTTCCGCCGCAACAACCGTATCCGCAGCTTCAGCCGTTTCCGAGCCAGCA	1	peanut	0.195312	AllergomeL_001_TTTCCGCCGCAACAACCGTATCCGCAGCTTCAGCCGTTTCCGAGCCAGCA	1	wheat	0.195312
AllergomeL_001_CCGCAGCAACCGATAAGTCAGCAACAGGCTCAGTTACAGCAGCAGCAGCA	1	peanut	0.195312	AllergomeL_001_CCGCAGCAACCGATAAGTCAGCAACAGGCTCAGTTACAGCAGCAGCAGCA	1	wheat	0.195312
AllergomeL_001_CAGCAGTTTCCGGGACAGCAACAACCGTTTCCGCCGCAACAGCCGTACCC	1	peanut	0.195312	AllergomeL_001_CAGCAGTTTCCGGGACAGCAACAACCGTTTCCGCCGCAACAGCCGTACCC	1	wheat	0.195312
AllergomeL_001_TTTCCGCCGCAACAGCCGTATCCGCAGCCGCAGCCGTTCCCGAGCCAGCA	1	peanut	0.195312	AllergomeL_001_TTTCCGCCGCAACAGCCGTATCCGCAGCCGCAGCCGTTCCCGAGCCAGCA	1	wheat	0.195312
AllergomeL_001_CAGCAATTTCCGGGTCAACAGCAGCCGTTTCCGCCGCAGCAACCGTACCC	1	peanut	0.195312	AllergomeL_001_CAGCAATTTCCGGGTCAACAGCAGCCGTTTCCGCCGCAGCAACCGTACCC	1	wheat	0.195312
AllergomeL_001_TTCCCGCCGCAGCAACCGTATCCGCAACCGCAGCCGTTTCCGTCTCAGCA	1	peanut	0.195312	AllergomeL_001_TTCCCGCCGCAGCAACCGTATCCGCAACCGCAGCCGTTTCCGTCTCAGCA	1	wheat	0.195312
AllergomeL_001_CAACCGCAGCCGTTTCGTCCGCAACAGCCGTATCCGCAGAGCCAGCCGCA	1	peanut	0.195312	AllergomeL_001_CAACCGCAGCCGTTTCGTCCGCAACAGCCGTATCCGCAGAGCCAGCCGCA	1	wheat	0.195312
AllergomeL_001_CAACAACCGTACCCGCAACCGCAACCGTTCCCGAGTCAACAGCCGTATCT	1	peanut	0.195312	AllergomeL_001_CAACAACCGTACCCGCAACCGCAACCGTTCCCGAGTCAACAGCCGTATCT	1	wheat	0.195312
AllergomeL_001_AACATGCAAGTGGATCCGTCAAGCCAGGTCCAGTGGCCGCAGCAACAGCC	1	peanut	0.195312	AllergomeL_001_AACATGCAAGTGGATCCGTCAAGCCAGGTCCAGTGGCCGCAGCAACAGCC	1	wheat	0.195312
AllergomeL_001_ATGGTCCGTGTTCCGATGCCGCAATTACAACCGCAGGATCCGTCTCAGCA	1	peanut	0.195312	AllergomeL_001_ATGGTCCGTGTTCCGATGCCGCAATTACAACCGCAGGATCCGTCTCAGCA	1	wheat	0.195312
AllergomeL_001_TTTCCGCCGCAACAACCGTATCCGCAGCTTCAGCCGTTTCCGAGCCAGCA	1	peanut	0.0976562	AllergomeL_001_TTTCCGCCGCAACAACCGTATCCGCAGCTTCAGCCGTTTCCGAGCCAGCA	1	wheat	0.0976562
AllergomeL_001_CCGCAGCAACCGATAAGTCAGCAACAGGCTCAGTTACAGCAGCAGCAGCA	1	peanut	0.0976562	AllergomeL_001_CCGCAGCAACCGATAAGTCAGCAACAGGCTCAGTTACAGCAGCAGCAGCA	1	wheat	0.0976562
AllergomeL_001_CAGCAGTTTCCGGGACAGCAACAACCGTTTCCGCCGCAACAGCCGTACCC	1	peanut	0.0976562	AllergomeL_001_CAGCAGTTTCCGGGACAGCAACAACCGTTTCCGCCGCAACAGCCGTACCC	1	wheat	0.0976562
AllergomeL_001_TTTCCGCCGCAACAGCCGTATCCGCAGCCGCAGCCGTTCCCGAGCCAGCA	1	peanut	0.0976562	AllergomeL_001_TTTCCGCCGCAACAGCCGTATCCGCAGCCGCAGCCGTTCCCGAGCCAGCA	1	wheat	0.0976562
AllergomeL_001_CAGCAATTTCCGGGTCAACAGCAGCCGTTTCCGCCGCAGCAACCGTACCC	1	peanut	0.0976562	AllergomeL_001_CAGCAATTTCCGGGTCAACAGCAGCCGTTTCCGCCGCAGCAACCGTACCC	1	wheat	0.0976562
AllergomeL_001_TTCCCGCCGCAGCAACCGTATCCGCAACCGCAGCCGTTTCCGTCTCAGCA	1	peanut	0.0976562	AllergomeL_001_TTCCCGCCGCAGCAACCGTATCCGCAACCGCAGCCGTTTCCGTCTCAGCA	1	wheat	0.0976562
AllergomeL_001_CAACCGCAGCCGTTTCGTCCGCAACAGCCGTATCCGCAGAGCCAGCCGCA	1	peanut	0.0976562	AllergomeL_001_CAACCGCAGCCGTTTCGTCCGCAACAGCCGTATCCGCAGAGCCAGCCGCA	1	wheat	0.0976562
AllergomeL_001_CAACAACCGTACCCGCAACCGCAACCGTTCCCGAGTCAACAGCCGTATCT	1	peanut	0.0976562	AllergomeL_001_CAACAACCGTACCCGCAACCGCAACCGTTCCCGAGTCAACAGCCGTATCT	1	wheat	0.0976562
AllergomeL_001_AACATGCAAGTGGATCCGTCAAGCCAGGTCCAGTGGCCGCAGCAACAGCC	1	peanut	0.0976562	AllergomeL_001_AACATGCAAGTGGATCCGTCAAGCCAGGTCCAGTGGCCGCAGCAACAGCC	1	wheat	0.0976562
AllergomeL_001_ATGGTCCGTGTTCCGATGCCGCAATTACAACCGCAGGATCCGTCTCAGCA	1	peanut	0.0976562	AllergomeL_001_ATGGTCCGTGTTCCGATGCCGCAATTACAACCGCAGGATCCGTCTCAGCA	1	wheat	0.0976562
AllergomeL_001_TTTCCGCCGCAACAACCGTATCCGCAGCTTCAGCCGTTTCCGAGCCAGCA	1	peanut	0.0488281	AllergomeL_001_TTTCCGCCGCAACAACCGTATCCGCAGCTTCAGCCGTTTCCGAGCCAGCA	1	wheat	0.0488281
AllergomeL_001_CCGCAGCAACCGATAAGTCAGCAACAGGCTCAGTTACAGCAGCAGCAGCA	1	peanut	0.0488281	AllergomeL_001_CCGCAGCAACCGATAAGTCAGCAACAGGCTCAGTTACAGCAGCAGCAGCA	1	wheat	0.0488281
AllergomeL_001_CAGCAGTTTCCGGGACAGCAACAACCGTTTCCGCCGCAACAGCCGTACCC	1	peanut	0.0488281	AllergomeL_001_CAGCAGTTTCCGGGACAGCAACAACCGTTTCCGCCGCAACAGCCGTACCC	1	wheat	0.0488281
AllergomeL_001_TTTCCGCCGCAACAGCCGTATCCGCAGCCGCAGCCGTTCCCGAGCCAGCA	1	peanut	0.0488281	AllergomeL_001_TTTCCGCCGCAACAGCCGTATCCGCAGCCGCAGCCGTTCCCGAGCCAGCA	1	wheat	0.0488281
AllergomeL_001_CAGCAATTTCCGGGTCAACAGCAGCCGTTTCCGCCGCAGCAACCGTACCC	1	peanut	0.0488281	AllergomeL_001_CAGCAATTTCCGGGTCAACAGCAGCCGTTTCCGCCGCAGCAACCGTACCC	1	wheat	0.0488281
AllergomeL_001_TTCCCGCCGCAGCAACCGTATCCGCAACCGCAGCCGTTTCCGTCTCAGCA	1	peanut	0.0488281	AllergomeL_001_TTCCCGCCGCAGCAACCGTATCCGCAACCGCAGCCGTTTCCGTCTCAGCA	1	wheat	0.0488281
AllergomeL_001_CAACCGCAGCCGTTTCGTCCGCAACAGCCGTATCCGCAGAGCCAGCCGCA	1	peanut	0.0488281	AllergomeL_001_CAACCGCAGCCGTTTCGTCCGCAACAGCCGTATCCGCAGAGCCAGCCGCA	1	wheat	0.0488281
AllergomeL_001_CAACAACCGTACCCGCAACCGCAACCGTTCCCGAGTCAACAGCCGTATCT	1	peanut	0.0488281	AllergomeL_001_CAACAACCGTACCCGCAACCGCAACCGTTCCCGAGTCAACAGCCGTATCT	1	wheat	0.0488281
AllergomeL_001_AACATGCAAGTGGATCCGTCAAGCCAGGTCCAGTGGCCGCAGCAACAGCC	1	peanut	0.0488281	AllergomeL_001_AACATGCAAGTGGATCCGTCAAGCCAGGTCCAGTGGCCGCAGCAACAGCC	1	wheat	0.0488281
AllergomeL_001_ATGGTCCGTGTTCCGATGCCGCAATTACAACCGCAGGATCCGTCTCAGCA	1	peanut	0.0488281	AllergomeL_001_ATGGTCCGTGTTCCGATGCCGCAATTACAACCGCAGGATCCGTCTCAGCA	1	wheat	0.0488281
AllergomeL_001_TTTCCGCCGCAACAACCGTATCCGCAGCTTCAGCCGTTTCCGAGCCAGCA	1	peanut	0.0244141	AllergomeL_001_TTTCCGCCGCAACAACCGTATCCGCAGCTTCAGCCGTTTCCGAGCCAGCA	1	wheat	0.0244141
AllergomeL_001_CCGCAGCAACCGATAAGTCAGCAACAGGCTCAGTTACAGCAGCAGCAGCA	1	peanut	0.0244141	AllergomeL_001_CCGCAGCAACCGATAAGTCAGCAACAGGCTCAGTTACAGCAGCAGCAGCA	1	wheat	0.0244141
AllergomeL_001_CAGCAGTTTCCGGGACAGCAACAACCGTTTCCGCCGCAACAGCCGTACCC	1	peanut	0.0244141	AllergomeL_001_CAGCAGTTTCCGGGACAGCAACAACCGTTTCCGCCGCAACAGCCGTACCC	1	wheat	0.0244141
AllergomeL_001_TTTCCGCCGCAACAGCCGTATCCGCAGCCGCAGCCGTTCCCGAGCCAGCA	1	peanut	0.0244141	AllergomeL_001_TTTCCGCCGCAACAGCCGTATCCGCAGCCGCAGCCGTTCCCGAGCCAGCA	1	wheat	0.0244141
AllergomeL_001_CAGCAATTTCCGGGTCAACAGCAGCCGTTTCCGCCGCAGCAACCGTACCC	1	peanut	0.0244141	AllergomeL_001_CAGCAATTTCCGGGTCAACAGCAGCCGTTTCCGCCGCAGCAACCGTACCC	1	wheat	0.0244141
AllergomeL_001_TTCCCGCCGCAGCAACCGTATCCGCAACCGCAGCCGTTTCCGTCTCAGCA	1	peanut	0.0244141	AllergomeL_001_TTCCCGCCGCAGCAACCGTATCCGCAACCGCAGCCGTTTCCGTCTCAGCA	1	wheat	0.0244141
AllergomeL_001_CAACCGCAGCCGTTTCGTCCGCAACAGCCGTATCCGCAGAGCCAGCCGCA	1	peanut	0.0244141	AllergomeL_001_CAACCGCAGCCGTTTCGTCCGCAACAGCCGTATCCGCAGAGCCAGCCGCA	1	wheat	0.0244141
AllergomeL_001_CAACAACCGTACCCGCAACCGCAACCGTTCCCGAGTCAACAGCCGTATCT	1	peanut	0.0244141	AllergomeL_001_CAACAACCGTACCCGCAACCGCAACCGTTCCCGAGTCAACAGCCGTATCT	1	wheat	0.0244141
AllergomeL_001_AACATGCAAGTGGATCCGTCAAGCCAGGTCCAGTGGCCGCAGCAACAGCC	1	peanut	0.0244141	AllergomeL_001_AACATGCAAGTGGATCCGTCAAGCCAGGTCCAGTGGCCGCAGCAACAGCC	1	wheat	0.0244141
AllergomeL_001_ATGGTCCGTGTTCCGATGCCGCAATTACAACCGCAGGATCCGTCTCAGCA	1	peanut	0.0244141	AllergomeL_001_ATGGTCCGTGTTCCGATGCCGCAATTACAACCGCAGGATCCGTCTCAGCA	1	wheat	0.0244141
AllergomeL_001_TTTCCGCCGCAACAACCGTATCCGCAGCTTCAGCCGTTTCCGAGCCAGCA	1	peanut	0.012207	AllergomeL_001_TTTCCGCCGCAACAACCGTATCCGCAGCTTCAGCCGTTTCCGAGCCAGCA	1	wheat	0.012207
AllergomeL_001_CCGCAGCAACCGATAAGTCAGCAACAGGCTCAGTTACAGCAGCAGCAGCA	1	peanut	0.012207	AllergomeL_001_CCGCAGCAACCGATAAGTCAGCAACAGGCTCAGTTACAGCAGCAGCAGCA	1	wheat	0.012207
AllergomeL_001_CAGCAGTTTCCGGGACAGCAACAACCGTTTCCGCCGCAACAGCCGTACCC	1	peanut	0.012207	AllergomeL_001_CAGCAGTTTCCGGGACAGCAACAACCGTTTCCGCCGCAACAGCCGTACCC	1	wheat	0.012207
AllergomeL_001_TTTCCGCCGCAACAGCCGTATCCGCAGCCGCAGCCGTTCCCGAGCCAGCA	1	peanut	0.012207	AllergomeL_001_TTTCCGCCGCAACAGCCGTATCCGCAGCCGCAGCCGTTCCCGAGCCAGCA	1	wheat	0.012207
AllergomeL_001_CAGCAATTTCCGGGTCAACAGCAGCCGTTTCCGCCGCAGCAACCGTACCC	1	peanut	0.012207	AllergomeL_001_CAGCAATTTCCGGGTCAACAGCAGCCGTTTCCGCCGCAGCAACCGTACCC	1	wheat	0.012207
AllergomeL_001_TTCCCGCCGCAGCAACCGTATCCGCAACCGCAGCCGTTTCCGTCTCAGCA	1	peanut	0.012207	AllergomeL_001_TTCCCGCCGCAGCAACCGTATCCGCAACCGCAGCCGTTTCCGTCTCAGCA	1	wheat	0.012207
AllergomeL_001_CAACCGCAGCCGTTTCGTCCGCAACAGCCGTATCCGCAGAGCCAGCCGCA	1	peanut	0.012207	AllergomeL_001_CAACCGCAGCCGTTTCGTCCGCAACAGCCGTATCCGCAGAGCCAGCCGCA	1	wheat	0.012207
AllergomeL_001_CAACAACCGTACCCGCAACCGCAACCGTTCCCGAGTCAACAGCCGTATCT	1	peanut	0.012207	AllergomeL_001_CAACAACCGTACCCGCAACCGCAACCGTTCCCGAGTCAACAGCCGTATCT	1	wheat	0.012207
AllergomeL_001_AACATGCAAGTGGATCCGTCAAGCCAGGTCCAGTGGCCGCAGCAACAGCC	1	peanut	0.012207	AllergomeL_001_AACATGCAAGTGGATCCGTCAAGCCAGGTCCAGTGGCCGCAGCAACAGCC	1	wheat	0.012207
AllergomeL_001_ATGGTCCGTGTTCCGATGCCGCAATTACAACCGCAGGATCCGTCTCAGCA	1	peanut	0.012207	AllergomeL_001_ATGGTCCGTGTTCCGATGCCGCAATTACAACCGCAGGATCCGTCTCAGCA	1	wheat	0.012207
AllergomeL_001_TTTCCGCCGCAACAACCGTATCCGCAGCTTCAGCCGTTTCCGAGCCAGCA	1	peanut	100	AllergomeL_001_TTTCCGCCGCAACAACCGTATCCGCAGCTTCAGCCGTTTCCGAGCCAGCA	124.14	wheat	100
AllergomeL_001_CCGCAGCAACCGATAAGTCAGCAACAGGCTCAGTTACAGCAGCAGCAGCA	1	peanut	100	AllergomeL_001_CCGCAGCAACCGATAAGTCAGCAACAGGCTCAGTTACAGCAGCAGCAGCA	101.4	wheat	100
AllergomeL_001_CAGCAGTTTCCGGGACAGCAACAACCGTTTCCGCCGCAACAGCCGTACCC	1	peanut	100	AllergomeL_001_CAGCAGTTTCCGGGACAGCAACAACCGTTTCCGCCGCAACAGCCGTACCC	106.58	wheat	100
AllergomeL_001_TTTCCGCCGCAACAGCCGTATCCGCAGCCGCAGCCGTTCCCGAGCCAGCA	1	peanut	100	AllergomeL_001_TTTCCGCCGCAACAGCCGTATCCGCAGCCGCAGCCGTTCCCGAGCCAGCA	97.49	wheat	100
AllergomeL_001_CAGCAATTTCCGGGTCAACAGCAGCCGTTTCCGCCGCAGCAACCGTACCC	1	peanut	100	AllergomeL_001_CAGCAATTTCCGGGTCAACAGCAGCCGTTTCCGCCGCAGCAACCGTACCC	94.54	wheat	100
AllergomeL_001_TTCCCGCCGCAGCAACCGTATCCGCAACCGCAGCCGTTTCCGTCTCAGCA	1	peanut	100	AllergomeL_001_TTCCCGCCGCAGCAACCGTATCCGCAACCGCAGCCGTTTCCGTCTCAGCA	92.73	wheat	100
AllergomeL_001_CAACCGCAGCCGTTTCGTCCGCAACAGCCGTATCCGCAGAGCCAGCCGCA	1	peanut	100	AllergomeL_001_CAACCGCAGCCGTTTCGTCCGCAACAGCCGTATCCGCAGAGCCAGCCGCA	61.47	wheat	100
AllergomeL_001_CAACAACCGTACCCGCAACCGCAACCGTTCCCGAGTCAACAGCCGTATCT	1	peanut	100	AllergomeL_001_CAACAACCGTACCCGCAACCGCAACCGTTCCCGAGTCAACAGCCGTATCT	86.86	wheat	100
AllergomeL_001_AACATGCAAGTGGATCCGTCAAGCCAGGTCCAGTGGCCGCAGCAACAGCC	1	peanut	100	AllergomeL_001_AACATGCAAGTGGATCCGTCAAGCCAGGTCCAGTGGCCGCAGCAACAGCC	73.2	wheat	100
AllergomeL_001_ATGGTCCGTGTTCCGATGCCGCAATTACAACCGCAGGATCCGTCTCAGCA	1	peanut	100	AllergomeL_001_ATGGTCCGTGTTCCGATGCCGCAATTACAACCGCAGGATCCGTCTCAGCA	64.8	wheat	100
AllergomeL_001_TTTCCGCCGCAACAACCGTATCCGCAGCTTCAGCCGTTTCCGAGCCAGCA	1	peanut	50	AllergomeL_001_TTTCCGCCGCAACAACCGTATCCGCAGCTTCAGCCGTTTCCGAGCCAGCA	64.35	wheat	50
AllergomeL_001_CCGCAGCAACCGATAAGTCAGCAACAGGCTCAGTTACAGCAGCAGCAGCA	1	peanut	50	AllergomeL_001_CCGCAGCAACCGATAAGTCAGCAACAGGCTCAGTTACAGCAGCAGCAGCA	51.88	wheat	50
AllergomeL_001_CAGCAGTTTCCGGGACAGCAACAACCGTTTCCGCCGCAACAGCCGTACCC	1	peanut	50	AllergomeL_001_CAGCAGTTTCCGGGACAGCAACAACCGTTTCCGCCGCAACAGCCGTACCC	53.49	wheat	50
AllergomeL_001_TTTCCGCCGCAACAGCCGTATCCGCAGCCGCAGCCGTTCCCGAGCCAGCA	1	peanut	50	AllergomeL_001_TTTCCGCCGCAACAGCCGTATCCGCAGCCGCAGCCGTTCCCGAGCCAGCA	51.8	wheat	50
AllergomeL_001_CAGCAATTTCCGGGTCAACAGCAGCCGTTTCCGCCGCAGCAACCGTACCC	1	peanut	50	AllergomeL_001_CAGCAATTTCCGGGTCAACAGCAGCCGTTTCCGCCGCAGCAACCGTACCC	47.5	wheat	50
AllergomeL_001_TTCCCGCCGCAGCAACCGTATCCGCAACCGCAGCCGTTTCCGTCTCAGCA	1	peanut	50	AllergomeL_001_TTCCCGCCGCAGCAACCGTATCCGCAACCGCAGCCGTTTCCGTCTCAGCA	46.18	wheat	50
AllergomeL_001_CAACCGCAGCCGTTTCGTCCGCAACAGCCGTATCCGCAGAGCCAGCCGCA	1	peanut	50	AllergomeL_001_CAACCGCAGCCGTTTCGTCCGCAACAGCCGTATCCGCAGAGCCAGCCGCA	32.94	wheat	50
AllergomeL_001_CAACAACCGTACCCGCAACCGCAACCGTTCCCGAGTCAACAGCCGTATCT	1	peanut	50	AllergomeL_001_CAACAACCGTACCCGCAACCGCAACCGTTCCCGAGTCAACAGCCGTATCT	41.73	wheat	50
AllergomeL_001_AACATGCAAGTGGATCCGTCAAGCCAGGTCCAGTGGCCGCAGCAACAGCC	1	peanut	50	AllergomeL_001_AACATGCAAGTGGATCCGTCAAGCCAGGTCCAGTGGCCGCAGCAACAGCC	34.35	wheat	50
AllergomeL_001_ATGGTCCGTGTTCCGATGCCGCAATTACAACCGCAGGATCCGTCTCAGCA	1	peanut	50	AllergomeL_001_ATGGTCCGTGTTCCGATGCCGCAATTACAACCGCAGGATCCGTCTCAGCA	25.15	wheat	50
AllergomeL_001_TTTCCGCCGCAACAACCGTATCCGCAGCTTCAGCCGTTTCCGAGCCAGCA	1	peanut	25	AllergomeL_001_TTTCCGCCGCAACAACCGTATCCGCAGCTTCAGCCGTTTCCGAGCCAGCA	50.32	wheat	25
AllergomeL_001_CCGCAGCAACCGATAAGTCAGCAACAGGCTCAGTTACAGCAGCAGCAGCA	1	peanut	25	AllergomeL_001_CCGCAGCAACCGATAAGTCAGCAACAGGCTCAGTTACAGCAGCAGCAGCA	39.49	wheat	25
AllergomeL_001_CAGCAGTTTCCGGGACAGCAACAACCGTTTCCGCCGCAACAGCCGTACCC	1	peanut	25	AllergomeL_001_CAGCAGTTTCCGGGACAGCAACAACCGTTTCCGCCGCAACAGCCGTACCC	43.64	wheat	25
AllergomeL_001_TTTCCGCCGCAACAGCCGTATCCGCAGCCGCAGCCGTTCCCGAGCCAGCA	1	peanut	25	AllergomeL_001_TTTCCGCCGCAACAGCCGTATCCGCAGCCGCAGCCGTTCCCGAGCCAGCA	40.82	wheat	25
AllergomeL_001_CAGCAATTTCCGGGTCAACAGCAGCCGTTTCCGCCGCAGCAACCGTACCC	1	peanut	25	AllergomeL_001_CAGCAATTTCCGGGTCAACAGCAGCCGTTTCCGCCGCAGCAACCGTACCC	39.41	wheat	25
AllergomeL_001_TTCCCGCCGCAGCAACCGTATCCGCAACCGCAGCCGTTTCCGTCTCAGCA	1	peanut	25	AllergomeL_001_TTCCCGCCGCAGCAACCGTATCCGCAACCGCAGCCGTTTCCGTCTCAGCA	38.15	wheat	25
AllergomeL_001_CAACCGCAGCCGTTTCGTCCGCAACAGCCGTATCCGCAGAGCCAGCCGCA	1	peanut	25	AllergomeL_001_CAACCGCAGCCGTTTCGTCCGCAACAGCCGTATCCGCAGAGCCAGCCGCA	28.87	wheat	25
AllergomeL_001_CAACAACCGTACCCGCAACCGCAACCGTTCCCGAGTCAACAGCCGTATCT	1	peanut	25	AllergomeL_001_CAACAACCGTACCCGCAACCGCAACCGTTCCCGAGTCAACAGCCGTATCT	32.65	wheat	25
AllergomeL_001_AACATGCAAGTGGATCCGTCAAGCCAGGTCCAGTGGCCGCAGCAACAGCC	1	peanut	25	AllergomeL_001_AACATGCAAGTGGATCCGTCAAGCCAGGTCCAGTGGCCGCAGCAACAGCC	24.05	wheat	25
AllergomeL_001_ATGGTCCGTGTTCCGATGCCGCAATTACAACCGCAGGATCCGTCTCAGCA	1	peanut	25	AllergomeL_001_ATGGTCCGTGTTCCGATGCCGCAATTACAACCGCAGGATCCGTCTCAGCA	20.37	wheat	25
AllergomeL_001_TTTCCGCCGCAACAACCGTATCCGCAGCTTCAGCCGTTTCCGAGCCAGCA	1	peanut	12.5	AllergomeL_001_TTTCCGCCGCAACAACCGTATCCGCAGCTTCAGCCGTTTCCGAGCCAGCA	33.19	wheat	12.5
AllergomeL_001_CCGCAGCAACCGATAAGTCAGCAACAGGCTCAGTTACAGCAGCAGCAGCA	1	peanut	12.5	AllergomeL_001_CCGCAGCAACCGATAAGTCAGCAACAGGCTCAGTTACAGCAGCAGCAGCA	28.73	wheat	12.5
AllergomeL_001_CAGCAGTTTCCGGGACAGCAACAACCGTTTCCGCCGCAACAGCCGTACCC	1	peanut	12.5	AllergomeL_001_CAGCAGTTTCCGGGACAGCAACAACCGTTTCCGCCGCAACAGCCGTACCC	30.98	wheat	12.5
AllergomeL_001_TTTCCGCCGCAACAGCCGTATCCGCAGCCGCAGCCGTTCCCGAGCCAGCA	1	peanut	12.5	AllergomeL_001_TTTCCGCCGCAACAGCCGTATCCGCAGCCGCAGCCGTTCCCGAGCCAGCA	28.97	wheat	12.5
AllergomeL_001_CAGCAATTTCCGGGTCAACAGCAGCCGTTTCCGCCGCAGCAACCGTACCC	1	peanut	12.5	AllergomeL_001_CAGCAATTTCCGGGTCAACAGCAGCCGTTTCCGCCGCAGCAACCGTACCC	28.17	wheat	12.5
AllergomeL_001_TTCCCGCCGCAGCAACCGTATCCGCAACCGCAGCCGTTTCCGTCTCAGCA	1	peanut	12.5	AllergomeL_001_TTCCCGCCGCAGCAACCGTATCCGCAACCGCAGCCGTTTCCGTCTCAGCA	27.67	wheat	12.5
AllergomeL_001_CAACCGCAGCCGTTTCGTCCGCAACAGCCGTATCCGCAGAGCCAGCCGCA	1	peanut	12.5	AllergomeL_001_CAACCGCAGCCGTTTCGTCCGCAACAGCCGTATCCGCAGAGCCAGCCGCA	24.94	wheat	12.5
AllergomeL_001_CAACAACCGTACCCGCAACCGCAACCGTTCCCGAGTCAACAGCCGTATCT	1	peanut	12.5	AllergomeL_001_CAACAACCGTACCCGCAACCGCAACCGTTCCCGAGTCAACAGCCGTATCT	23.69	wheat	12.5
AllergomeL_001_AACATGCAAGTGGATCCGTCAAGCCAGGTCCAGTGGCCGCAGCAACAGCC	1	peanut	12.5	AllergomeL_001_AACATGCAAGTGGATCCGTCAAGCCAGGTCCAGTGGCCGCAGCAACAGCC	18.34	wheat	12.5
AllergomeL_001_ATGGTCCGTGTTCCGATGCCGCAATTACAACCGCAGGATCCGTCTCAGCA	1	peanut	12.5	AllergomeL_001_ATGGTCCGTGTTCCGATGCCGCAATTACAACCGCAGGATCCGTCTCAGCA	13.9	wheat	12.5
AllergomeL_001_TTTCCGCCGCAACAACCGTATCCGCAGCTTCAGCCGTTTCCGAGCCAGCA	1	peanut	6.25	AllergomeL_001_TTTCCGCCGCAACAACCGTATCCGCAGCTTCAGCCGTTTCCGAGCCAGCA	1	wheat	6.25
AllergomeL_001_CCGCAGCAACCGATAAGTCAGCAACAGGCTCAGTTACAGCAGCAGCAGCA	1	peanut	6.25	AllergomeL_001_CCGCAGCAACCGATAAGTCAGCAACAGGCTCAGTTACAGCAGCAGCAGCA	1	wheat	6.25
AllergomeL_001_CAGCAGTTTCCGGGACAGCAACAACCGTTTCCGCCGCAACAGCCGTACCC	1	peanut	6.25	AllergomeL_001_CAGCAGTTTCCGGGACAGCAACAACCGTTTCCGCCGCAACAGCCGTACCC	1	wheat	6.25
AllergomeL_001_TTTCCGCCGCAACAGCCGTATCCGCAGCCGCAGCCGTTCCCGAGCCAGCA	1	peanut	6.25	AllergomeL_001_TTTCCGCCGCAACAGCCGTATCCGCAGCCGCAGCCGTTCCCGAGCCAGCA	1	wheat	6.25
AllergomeL_001_CAGCAATTTCCGGGTCAACAGCAGCCGTTTCCGCCGCAGCAACCGTACCC	1	peanut	6.25	AllergomeL_001_CAGCAATTTCCGGGTCAACAGCAGCCGTTTCCGCCGCAGCAACCGTACCC	1	wheat	6.25
AllergomeL_001_TTCCCGCCGCAGCAACCGTATCCGCAACCGCAGCCGTTTCCGTCTCAGCA	1	peanut	6.25	AllergomeL_001_TTCCCGCCGCAGCAACCGTATCCGCAACCGCAGCCGTTTCCGTCTCAGCA	1	wheat	6.25
AllergomeL_001_CAACCGCAGCCGTTTCGTCCGCAACAGCCGTATCCGCAGAGCCAGCCGCA	1	peanut	6.25	AllergomeL_001_CAACCGCAGCCGTTTCGTCCGCAACAGCCGTATCCGCAGAGCCAGCCGCA	1	wheat	6.25
AllergomeL_001_CAACAACCGTACCCGCAACCGCAACCGTTCCCGAGTCAACAGCCGTATCT	1	peanut	6.25	AllergomeL_001_CAACAACCGTACCCGCAACCGCAACCGTTCCCGAGTCAACAGCCGTATCT	1	wheat	6.25
AllergomeL_001_AACATGCAAGTGGATCCGTCAAGCCAGGTCCAGTGGCCGCAGCAACAGCC	1	peanut	6.25	AllergomeL_001_AACATGCAAGTGGATCCGTCAAGCCAGGTCCAGTGGCCGCAGCAACAGCC	1	wheat	6.25
AllergomeL_001_ATGGTCCGTGTTCCGATGCCGCAATTACAACCGCAGGATCCGTCTCAGCA	1	peanut	6.25	AllergomeL_001_ATGGTCCGTGTTCCGATGCCGCAATTACAACCGCAGGATCCGTCTCAGCA	1	wheat	6.25
AllergomeL_001_TTTCCGCCGCAACAACCGTATCCGCAGCTTCAGCCGTTTCCGAGCCAGCA	1	peanut	3.125	AllergomeL_001_TTTCCGCCGCAACAACCGTATCCGCAGCTTCAGCCGTTTCCGAGCCAGCA	1	wheat	3.125
AllergomeL_001_CCGCAGCAACCGATAAGTCAGCAACAGGCTCAGTTACAGCAGCAGCAGCA	1	peanut	3.125	AllergomeL_001_CCGCAGCAACCGATAAGTCAGCAACAGGCTCAGTTACAGCAGCAGCAGCA	1	wheat	3.125
AllergomeL_001_CAGCAGTTTCCGGGACAGCAACAACCGTTTCCGCCGCAACAGCCGTACCC	1	peanut	3.125	AllergomeL_001_CAGCAGTTTCCGGGACAGCAACAACCGTTTCCGCCGCAACAGCCGTACCC	1	wheat	3.125
AllergomeL_001_TTTCCGCCGCAACAGCCGTATCCGCAGCCGCAGCCGTTCCCGAGCCAGCA	1	peanut	3.125	AllergomeL_001_TTTCCGCCGCAACAGCCGTATCCGCAGCCGCAGCCGTTCCCGAGCCAGCA	1	wheat	3.125
AllergomeL_001_CAGCAATTTCCGGGTCAACAGCAGCCGTTTCCGCCGCAGCAACCGTACCC	1	peanut	3.125	AllergomeL_001_CAGCAATTTCCGGGTCAACAGCAGCCGTTTCCGCCGCAGCAACCGTACCC	1	wheat	3.125
AllergomeL_001_TTCCCGCCGCAGCAACCGTATCCGCAACCGCAGCCGTTTCCGTCTCAGCA	1	peanut	3.125	AllergomeL_001_TTCCCGCCGCAGCAACCGTATCCGCAACCGCAGCCGTTTCCGTCTCAGCA	1	wheat	3.125
AllergomeL_001_CAACCGCAGCCGTTTCGTCCGCAACAGCCGTATCCGCAGAGCCAGCCGCA	1	peanut	3.125	AllergomeL_001_CAACCGCAGCCGTTTCGTCCGCAACAGCCGTATCCGCAGAGCCAGCCGCA	1	wheat	3.125
AllergomeL_001_CAACAACCGTACCCGCAACCGCAACCGTTCCCGAGTCAACAGCCGTATCT	1	peanut	3.125	AllergomeL_001_CAACAACCGTACCCGCAACCGCAACCGTTCCCGAGTCAACAGCCGTATCT	1	wheat	3.125
AllergomeL_001_AACATGCAAGTGGATCCGTCAAGCCAGGTCCAGTGGCCGCAGCAACAGCC	1	peanut	3.125	AllergomeL_001_AACATGCAAGTGGATCCGTCAAGCCAGGTCCAGTGGCCGCAGCAACAGCC	1	wheat	3.125
AllergomeL_001_ATGGTCCGTGTTCCGATGCCGCAATTACAACCGCAGGATCCGTCTCAGCA	1	peanut	3.125	AllergomeL_001_ATGGTCCGTGTTCCGATGCCGCAATTACAACCGCAGGATCCGTCTCAGCA	1	wheat	3.125
AllergomeL_001_TTTCCGCCGCAACAACCGTATCCGCAGCTTCAGCCGTTTCCGAGCCAGCA	1	peanut	1.5625	AllergomeL_001_TTTCCGCCGCAACAACCGTATCCGCAGCTTCAGCCGTTTCCGAGCCAGCA	1	wheat	1.5625
AllergomeL_001_CCGCAGCAACCGATAAGTCAGCAACAGGCTCAGTTACAGCAGCAGCAGCA	1	peanut	1.5625	AllergomeL_001_CCGCAGCAACCGATAAGTCAGCAACAGGCTCAGTTACAGCAGCAGCAGCA	1	wheat	1.5625
AllergomeL_001_CAGCAGTTTCCGGGACAGCAACAACCGTTTCCGCCGCAACAGCCGTACCC	1	peanut	1.5625	AllergomeL_001_CAGCAGTTTCCGGGACAGCAACAACCGTTTCCGCCGCAACAGCCGTACCC	1	wheat	1.5625
AllergomeL_001_TTTCCGCCGCAACAGCCGTATCCGCAGCCGCAGCCGTTCCCGAGCCAGCA	1	peanut	1.5625	AllergomeL_001_TTTCCGCCGCAACAGCCGTATCCGCAGCCGCAGCCGTTCCCGAGCCAGCA	1	wheat	1.5625
AllergomeL_001_CAGCAATTTCCGGGTCAACAGCAGCCGTTTCCGCCGCAGCAACCGTACCC	1	peanut	1.5625	AllergomeL_001_CAGCAATTTCCGGGTCAACAGCAGCCGTTTCCGCCGCAGCAACCGTACCC	1	wheat	1.5625
AllergomeL_001_TTCCCGCCGCAGCAACCGTATCCGCAACCGCAGCCGTTTCCGTCTCAGCA	1	peanut	1.5625	AllergomeL_001_TTCCCGCCGCAGCAACCGTATCCGCAACCGCAGCCGTTTCCGTCTCAGCA	1	wheat	1.5625
AllergomeL_001_CAACCGCAGCCGTTTCGTCCGCAACAGCCGTATCCGCAGAGCCAGCCGCA	1	peanut	1.5625	AllergomeL_001_CAACCGCAGCCGTTTCGTCCGCAACAGCCGTATCCGCAGAGCCAGCCGCA	1	wheat	1.5625
AllergomeL_001_CAACAACCGTACCCGCAACCGCAACCGTTCCCGAGTCAACAGCCGTATCT	1	peanut	1.5625	AllergomeL_001_CAACAACCGTACCCGCAACCGCAACCGTTCCCGAGTCAACAGCCGTATCT	1	wheat	1.5625
AllergomeL_001_AACATGCAAGTGGATCCGTCAAGCCAGGTCCAGTGGCCGCAGCAACAGCC	1	peanut	1.5625	AllergomeL_001_AACATGCAAGTGGATCCGTCAAGCCAGGTCCAGTGGCCGCAGCAACAGCC	1	wheat	1.5625
AllergomeL_001_ATGGTCCGTGTTCCGATGCCGCAATTACAACCGCAGGATCCGTCTCAGCA	1	peanut	1.5625	AllergomeL_001_ATGGTCCGTGTTCCGATGCCGCAATTACAACCGCAGGATCCGTCTCAGCA	1	wheat	1.5625
AllergomeL_001_TTTCCGCCGCAACAACCGTATCCGCAGCTTCAGCCGTTTCCGAGCCAGCA	1	peanut	0.78125	AllergomeL_001_TTTCCGCCGCAACAACCGTATCCGCAGCTTCAGCCGTTTCCGAGCCAGCA	1	wheat	0.78125
AllergomeL_001_CCGCAGCAACCGATAAGTCAGCAACAGGCTCAGTTACAGCAGCAGCAGCA	1	peanut	0.78125	AllergomeL_001_CCGCAGCAACCGATAAGTCAGCAACAGGCTCAGTTACAGCAGCAGCAGCA	1	wheat	0.78125
AllergomeL_001_CAGCAGTTTCCGGGACAGCAACAACCGTTTCCGCCGCAACAGCCGTACCC	1	peanut	0.78125	AllergomeL_001_CAGCAGTTTCCGGGACAGCAACAACCGTTTCCGCCGCAACAGCCGTACCC	1	wheat	0.78125
AllergomeL_001_TTTCCGCCGCAACAGCCGTATCCGCAGCCGCAGCCGTTCCCGAGCCAGCA	1	peanut	0.78125	AllergomeL_001_TTTCCGCCGCAACAGCCGTATCCGCAGCCGCAGCCGTTCCCGAGCCAGCA	1	wheat	0.78125
AllergomeL_001_CAGCAATTTCCGGGTCAACAGCAGCCGTTTCCGCCGCAGCAACCGTACCC	1	peanut	0.78125	AllergomeL_001_CAGCAATTTCCGGGTCAACAGCAGCCGTTTCCGCCGCAGCAACCGTACCC	1	wheat	0.78125
AllergomeL_001_TTCCCGCCGCAGCAACCGTATCCGCAACCGCAGCCGTTTCCGTCTCAGCA	1	peanut	0.78125	AllergomeL_001_TTCCCGCCGCAGCAACCGTATCCGCAACCGCAGCCGTTTCCGTCTCAGCA	1	wheat	0.78125
AllergomeL_001_CAACCGCAGCCGTTTCGTCCGCAACAGCCGTATCCGCAGAGCCAGCCGCA	1	peanut	0.78125	AllergomeL_001_CAACCGCAGCCGTTTCGTCCGCAACAGCCGTATCCGCAGAGCCAGCCGCA	1	wheat	0.78125
AllergomeL_001_CAACAACCGTACCCGCAACCGCAACCGTTCCCGAGTCAACAGCCGTATCT	1	peanut	0.78125	AllergomeL_001_CAACAACCGTACCCGCAACCGCAACCGTTCCCGAGTCAACAGCCGTATCT	1	wheat	0.78125
AllergomeL_001_AACATGCAAGTGGATCCGTCAAGCCAGGTCCAGTGGCCGCAGCAACAGCC	1	peanut	0.78125	AllergomeL_001_AACATGCAAGTGGATCCGTCAAGCCAGGTCCAGTGGCCGCAGCAACAGCC	1	wheat	0.78125
AllergomeL_001_ATGGTCCGTGTTCCGATGCCGCAATTACAACCGCAGGATCCGTCTCAGCA	1	peanut	0.78125	AllergomeL_001_ATGGTCCGTGTTCCGATGCCGCAATTACAACCGCAGGATCCGTCTCAGCA	1	wheat	0.78125

## Sheet: Figure 1D
peptide	Hits FC	Group	Dilution	peptide	Hits FC	Group	Dilution
AllergomeL_001_GGCGATCGCCGCTGCCAAAGCCAGCTGGAACGTGCAAATTTACGCCCGTG	1	peanut	0.78125	AllergomeL_001_GGCGATCGCCGCTGCCAAAGCCAGCTGGAACGTGCAAATTTACGCCCGTG	1	wheat	0.78125
AllergomeL_001_ATTAATGCCGAGAATAATCATCGTATCTTTTTGGCGGGTGATAAAGATAA	1	peanut	0.78125	AllergomeL_001_ATTAATGCCGAGAATAATCATCGTATCTTTTTGGCGGGTGATAAAGATAA	1	wheat	0.78125
AllergomeL_001_AGTCCGAGTCCGTACGATCGCCGTGGCGCAGGAAGCAGCCAACATCAAGA	1	peanut	0.78125	AllergomeL_001_AGTCCGAGTCCGTACGATCGCCGTGGCGCAGGAAGCAGCCAACATCAAGA	1	wheat	0.78125
AllergomeL_001_CCGTACCAGAAAAAGACTGAGAATCCGTGTGCGCAGCGCTGCCTGCAGTC	1	peanut	0.78125	AllergomeL_001_CCGTACCAGAAAAAGACTGAGAATCCGTGTGCGCAGCGCTGCCTGCAGTC	1	wheat	0.78125
AllergomeL_001_CGTAAACGCCGTCAGCAATATGAACGCCCGGACGAAGAGGAGGAATACGA	1	peanut	0.78125	AllergomeL_001_CGTAAACGCCGTCAGCAATATGAACGCCCGGACGAAGAGGAGGAATACGA	1	wheat	0.78125
AllergomeL_001_CAGATAGTCCAAAACCTGCGCGGAGAGAATGAGAGTGAGGAGCAGGGTGC	1	peanut	0.78125	AllergomeL_001_CAGATAGTCCAAAACCTGCGCGGAGAGAATGAGAGTGAGGAGCAGGGTGC	1	wheat	0.78125
AllergomeL_001_GACTCACGCCCGTCTATTGCCAATCTGGCCGGCGAAAACAGTGTAATTGA	1	peanut	0.78125	AllergomeL_001_GACTCACGCCCGTCTATTGCCAATCTGGCCGGCGAAAACAGTGTAATTGA	1	wheat	0.78125
AllergomeL_001_GAAGAACCGGCGCAAGAAGGCCGTCGCTATCAGTCACAGAAACCGTCACG	1	peanut	0.78125	AllergomeL_001_GAAGAACCGGCGCAAGAAGGCCGTCGCTATCAGTCACAGAAACCGTCACG	1	wheat	0.78125
AllergomeL_001_GGCGATCGCCGCTGCCAAAGCCAGCTGGAACGTGCAAATTTACGCCCGTG	1	peanut	0.390625	AllergomeL_001_GGCGATCGCCGCTGCCAAAGCCAGCTGGAACGTGCAAATTTACGCCCGTG	1	wheat	0.390625
AllergomeL_001_ATTAATGCCGAGAATAATCATCGTATCTTTTTGGCGGGTGATAAAGATAA	1	peanut	0.390625	AllergomeL_001_ATTAATGCCGAGAATAATCATCGTATCTTTTTGGCGGGTGATAAAGATAA	1	wheat	0.390625
AllergomeL_001_AGTCCGAGTCCGTACGATCGCCGTGGCGCAGGAAGCAGCCAACATCAAGA	1	peanut	0.390625	AllergomeL_001_AGTCCGAGTCCGTACGATCGCCGTGGCGCAGGAAGCAGCCAACATCAAGA	1	wheat	0.390625
AllergomeL_001_CCGTACCAGAAAAAGACTGAGAATCCGTGTGCGCAGCGCTGCCTGCAGTC	1	peanut	0.390625	AllergomeL_001_CCGTACCAGAAAAAGACTGAGAATCCGTGTGCGCAGCGCTGCCTGCAGTC	1	wheat	0.390625
AllergomeL_001_CGTAAACGCCGTCAGCAATATGAACGCCCGGACGAAGAGGAGGAATACGA	1	peanut	0.390625	AllergomeL_001_CGTAAACGCCGTCAGCAATATGAACGCCCGGACGAAGAGGAGGAATACGA	1	wheat	0.390625
AllergomeL_001_CAGATAGTCCAAAACCTGCGCGGAGAGAATGAGAGTGAGGAGCAGGGTGC	1	peanut	0.390625	AllergomeL_001_CAGATAGTCCAAAACCTGCGCGGAGAGAATGAGAGTGAGGAGCAGGGTGC	1	wheat	0.390625
AllergomeL_001_GACTCACGCCCGTCTATTGCCAATCTGGCCGGCGAAAACAGTGTAATTGA	1	peanut	0.390625	AllergomeL_001_GACTCACGCCCGTCTATTGCCAATCTGGCCGGCGAAAACAGTGTAATTGA	1	wheat	0.390625
AllergomeL_001_GAAGAACCGGCGCAAGAAGGCCGTCGCTATCAGTCACAGAAACCGTCACG	1	peanut	0.390625	AllergomeL_001_GAAGAACCGGCGCAAGAAGGCCGTCGCTATCAGTCACAGAAACCGTCACG	1	wheat	0.390625
AllergomeL_001_GGCGATCGCCGCTGCCAAAGCCAGCTGGAACGTGCAAATTTACGCCCGTG	1	peanut	0.195312	AllergomeL_001_GGCGATCGCCGCTGCCAAAGCCAGCTGGAACGTGCAAATTTACGCCCGTG	1	wheat	0.195312
AllergomeL_001_ATTAATGCCGAGAATAATCATCGTATCTTTTTGGCGGGTGATAAAGATAA	1	peanut	0.195312	AllergomeL_001_ATTAATGCCGAGAATAATCATCGTATCTTTTTGGCGGGTGATAAAGATAA	1	wheat	0.195312
AllergomeL_001_AGTCCGAGTCCGTACGATCGCCGTGGCGCAGGAAGCAGCCAACATCAAGA	1	peanut	0.195312	AllergomeL_001_AGTCCGAGTCCGTACGATCGCCGTGGCGCAGGAAGCAGCCAACATCAAGA	1	wheat	0.195312
AllergomeL_001_CCGTACCAGAAAAAGACTGAGAATCCGTGTGCGCAGCGCTGCCTGCAGTC	1	peanut	0.195312	AllergomeL_001_CCGTACCAGAAAAAGACTGAGAATCCGTGTGCGCAGCGCTGCCTGCAGTC	1	wheat	0.195312
AllergomeL_001_CGTAAACGCCGTCAGCAATATGAACGCCCGGACGAAGAGGAGGAATACGA	1	peanut	0.195312	AllergomeL_001_CGTAAACGCCGTCAGCAATATGAACGCCCGGACGAAGAGGAGGAATACGA	1	wheat	0.195312
AllergomeL_001_CAGATAGTCCAAAACCTGCGCGGAGAGAATGAGAGTGAGGAGCAGGGTGC	1	peanut	0.195312	AllergomeL_001_CAGATAGTCCAAAACCTGCGCGGAGAGAATGAGAGTGAGGAGCAGGGTGC	1	wheat	0.195312
AllergomeL_001_GACTCACGCCCGTCTATTGCCAATCTGGCCGGCGAAAACAGTGTAATTGA	1	peanut	0.195312	AllergomeL_001_GACTCACGCCCGTCTATTGCCAATCTGGCCGGCGAAAACAGTGTAATTGA	1	wheat	0.195312
AllergomeL_001_GAAGAACCGGCGCAAGAAGGCCGTCGCTATCAGTCACAGAAACCGTCACG	1	peanut	0.195312	AllergomeL_001_GAAGAACCGGCGCAAGAAGGCCGTCGCTATCAGTCACAGAAACCGTCACG	1	wheat	0.195312
AllergomeL_001_GGCGATCGCCGCTGCCAAAGCCAGCTGGAACGTGCAAATTTACGCCCGTG	1	peanut	0.0976562	AllergomeL_001_GGCGATCGCCGCTGCCAAAGCCAGCTGGAACGTGCAAATTTACGCCCGTG	1	wheat	0.0976562
AllergomeL_001_ATTAATGCCGAGAATAATCATCGTATCTTTTTGGCGGGTGATAAAGATAA	1	peanut	0.0976562	AllergomeL_001_ATTAATGCCGAGAATAATCATCGTATCTTTTTGGCGGGTGATAAAGATAA	1	wheat	0.0976562
AllergomeL_001_AGTCCGAGTCCGTACGATCGCCGTGGCGCAGGAAGCAGCCAACATCAAGA	1	peanut	0.0976562	AllergomeL_001_AGTCCGAGTCCGTACGATCGCCGTGGCGCAGGAAGCAGCCAACATCAAGA	1	wheat	0.0976562
AllergomeL_001_CCGTACCAGAAAAAGACTGAGAATCCGTGTGCGCAGCGCTGCCTGCAGTC	1	peanut	0.0976562	AllergomeL_001_CCGTACCAGAAAAAGACTGAGAATCCGTGTGCGCAGCGCTGCCTGCAGTC	1	wheat	0.0976562
AllergomeL_001_CGTAAACGCCGTCAGCAATATGAACGCCCGGACGAAGAGGAGGAATACGA	1	peanut	0.0976562	AllergomeL_001_CGTAAACGCCGTCAGCAATATGAACGCCCGGACGAAGAGGAGGAATACGA	1	wheat	0.0976562
AllergomeL_001_CAGATAGTCCAAAACCTGCGCGGAGAGAATGAGAGTGAGGAGCAGGGTGC	1	peanut	0.0976562	AllergomeL_001_CAGATAGTCCAAAACCTGCGCGGAGAGAATGAGAGTGAGGAGCAGGGTGC	1	wheat	0.0976562
AllergomeL_001_GACTCACGCCCGTCTATTGCCAATCTGGCCGGCGAAAACAGTGTAATTGA	1	peanut	0.0976562	AllergomeL_001_GACTCACGCCCGTCTATTGCCAATCTGGCCGGCGAAAACAGTGTAATTGA	1	wheat	0.0976562
AllergomeL_001_GAAGAACCGGCGCAAGAAGGCCGTCGCTATCAGTCACAGAAACCGTCACG	1	peanut	0.0976562	AllergomeL_001_GAAGAACCGGCGCAAGAAGGCCGTCGCTATCAGTCACAGAAACCGTCACG	1	wheat	0.0976562
AllergomeL_001_GGCGATCGCCGCTGCCAAAGCCAGCTGGAACGTGCAAATTTACGCCCGTG	1	peanut	0.0488281	AllergomeL_001_GGCGATCGCCGCTGCCAAAGCCAGCTGGAACGTGCAAATTTACGCCCGTG	1	wheat	0.0488281
AllergomeL_001_ATTAATGCCGAGAATAATCATCGTATCTTTTTGGCGGGTGATAAAGATAA	1	peanut	0.0488281	AllergomeL_001_ATTAATGCCGAGAATAATCATCGTATCTTTTTGGCGGGTGATAAAGATAA	1	wheat	0.0488281
AllergomeL_001_AGTCCGAGTCCGTACGATCGCCGTGGCGCAGGAAGCAGCCAACATCAAGA	1	peanut	0.0488281	AllergomeL_001_AGTCCGAGTCCGTACGATCGCCGTGGCGCAGGAAGCAGCCAACATCAAGA	1	wheat	0.0488281
AllergomeL_001_CCGTACCAGAAAAAGACTGAGAATCCGTGTGCGCAGCGCTGCCTGCAGTC	1	peanut	0.0488281	AllergomeL_001_CCGTACCAGAAAAAGACTGAGAATCCGTGTGCGCAGCGCTGCCTGCAGTC	1	wheat	0.0488281
AllergomeL_001_CGTAAACGCCGTCAGCAATATGAACGCCCGGACGAAGAGGAGGAATACGA	1	peanut	0.0488281	AllergomeL_001_CGTAAACGCCGTCAGCAATATGAACGCCCGGACGAAGAGGAGGAATACGA	1	wheat	0.0488281
AllergomeL_001_CAGATAGTCCAAAACCTGCGCGGAGAGAATGAGAGTGAGGAGCAGGGTGC	1	peanut	0.0488281	AllergomeL_001_CAGATAGTCCAAAACCTGCGCGGAGAGAATGAGAGTGAGGAGCAGGGTGC	1	wheat	0.0488281
AllergomeL_001_GACTCACGCCCGTCTATTGCCAATCTGGCCGGCGAAAACAGTGTAATTGA	1	peanut	0.0488281	AllergomeL_001_GACTCACGCCCGTCTATTGCCAATCTGGCCGGCGAAAACAGTGTAATTGA	1	wheat	0.0488281
AllergomeL_001_GAAGAACCGGCGCAAGAAGGCCGTCGCTATCAGTCACAGAAACCGTCACG	1	peanut	0.0488281	AllergomeL_001_GAAGAACCGGCGCAAGAAGGCCGTCGCTATCAGTCACAGAAACCGTCACG	1	wheat	0.0488281
AllergomeL_001_GGCGATCGCCGCTGCCAAAGCCAGCTGGAACGTGCAAATTTACGCCCGTG	1	peanut	0.0244141	AllergomeL_001_GGCGATCGCCGCTGCCAAAGCCAGCTGGAACGTGCAAATTTACGCCCGTG	1	wheat	0.0244141
AllergomeL_001_ATTAATGCCGAGAATAATCATCGTATCTTTTTGGCGGGTGATAAAGATAA	1	peanut	0.0244141	AllergomeL_001_ATTAATGCCGAGAATAATCATCGTATCTTTTTGGCGGGTGATAAAGATAA	1	wheat	0.0244141
AllergomeL_001_AGTCCGAGTCCGTACGATCGCCGTGGCGCAGGAAGCAGCCAACATCAAGA	1	peanut	0.0244141	AllergomeL_001_AGTCCGAGTCCGTACGATCGCCGTGGCGCAGGAAGCAGCCAACATCAAGA	1	wheat	0.0244141
AllergomeL_001_CCGTACCAGAAAAAGACTGAGAATCCGTGTGCGCAGCGCTGCCTGCAGTC	1	peanut	0.0244141	AllergomeL_001_CCGTACCAGAAAAAGACTGAGAATCCGTGTGCGCAGCGCTGCCTGCAGTC	1	wheat	0.0244141
AllergomeL_001_CGTAAACGCCGTCAGCAATATGAACGCCCGGACGAAGAGGAGGAATACGA	1	peanut	0.0244141	AllergomeL_001_CGTAAACGCCGTCAGCAATATGAACGCCCGGACGAAGAGGAGGAATACGA	1	wheat	0.0244141
AllergomeL_001_CAGATAGTCCAAAACCTGCGCGGAGAGAATGAGAGTGAGGAGCAGGGTGC	1	peanut	0.0244141	AllergomeL_001_CAGATAGTCCAAAACCTGCGCGGAGAGAATGAGAGTGAGGAGCAGGGTGC	1	wheat	0.0244141
AllergomeL_001_GACTCACGCCCGTCTATTGCCAATCTGGCCGGCGAAAACAGTGTAATTGA	1	peanut	0.0244141	AllergomeL_001_GACTCACGCCCGTCTATTGCCAATCTGGCCGGCGAAAACAGTGTAATTGA	1	wheat	0.0244141
AllergomeL_001_GAAGAACCGGCGCAAGAAGGCCGTCGCTATCAGTCACAGAAACCGTCACG	1	peanut	0.0244141	AllergomeL_001_GAAGAACCGGCGCAAGAAGGCCGTCGCTATCAGTCACAGAAACCGTCACG	1	wheat	0.0244141
AllergomeL_001_GGCGATCGCCGCTGCCAAAGCCAGCTGGAACGTGCAAATTTACGCCCGTG	255.17	peanut	200	AllergomeL_001_GGCGATCGCCGCTGCCAAAGCCAGCTGGAACGTGCAAATTTACGCCCGTG	1	wheat	200
AllergomeL_001_ATTAATGCCGAGAATAATCATCGTATCTTTTTGGCGGGTGATAAAGATAA	214.51	peanut	200	AllergomeL_001_ATTAATGCCGAGAATAATCATCGTATCTTTTTGGCGGGTGATAAAGATAA	1	wheat	200
AllergomeL_001_AGTCCGAGTCCGTACGATCGCCGTGGCGCAGGAAGCAGCCAACATCAAGA	187.29	peanut	200	AllergomeL_001_AGTCCGAGTCCGTACGATCGCCGTGGCGCAGGAAGCAGCCAACATCAAGA	1	wheat	200
AllergomeL_001_CCGTACCAGAAAAAGACTGAGAATCCGTGTGCGCAGCGCTGCCTGCAGTC	176.17	peanut	200	AllergomeL_001_CCGTACCAGAAAAAGACTGAGAATCCGTGTGCGCAGCGCTGCCTGCAGTC	1	wheat	200
AllergomeL_001_CGTAAACGCCGTCAGCAATATGAACGCCCGGACGAAGAGGAGGAATACGA	130.4	peanut	200	AllergomeL_001_CGTAAACGCCGTCAGCAATATGAACGCCCGGACGAAGAGGAGGAATACGA	1	wheat	200
AllergomeL_001_CAGATAGTCCAAAACCTGCGCGGAGAGAATGAGAGTGAGGAGCAGGGTGC	121.18	peanut	200	AllergomeL_001_CAGATAGTCCAAAACCTGCGCGGAGAGAATGAGAGTGAGGAGCAGGGTGC	1	wheat	200
AllergomeL_001_GACTCACGCCCGTCTATTGCCAATCTGGCCGGCGAAAACAGTGTAATTGA	110.91	peanut	200	AllergomeL_001_GACTCACGCCCGTCTATTGCCAATCTGGCCGGCGAAAACAGTGTAATTGA	1	wheat	200
AllergomeL_001_GAAGAACCGGCGCAAGAAGGCCGTCGCTATCAGTCACAGAAACCGTCACG	97.26	peanut	200	AllergomeL_001_GAAGAACCGGCGCAAGAAGGCCGTCGCTATCAGTCACAGAAACCGTCACG	1	wheat	200
AllergomeL_001_GGCGATCGCCGCTGCCAAAGCCAGCTGGAACGTGCAAATTTACGCCCGTG	202.45	peanut	100	AllergomeL_001_GGCGATCGCCGCTGCCAAAGCCAGCTGGAACGTGCAAATTTACGCCCGTG	1	wheat	100
AllergomeL_001_ATTAATGCCGAGAATAATCATCGTATCTTTTTGGCGGGTGATAAAGATAA	123.79	peanut	100	AllergomeL_001_ATTAATGCCGAGAATAATCATCGTATCTTTTTGGCGGGTGATAAAGATAA	1	wheat	100
AllergomeL_001_AGTCCGAGTCCGTACGATCGCCGTGGCGCAGGAAGCAGCCAACATCAAGA	127.32	peanut	100	AllergomeL_001_AGTCCGAGTCCGTACGATCGCCGTGGCGCAGGAAGCAGCCAACATCAAGA	1	wheat	100
AllergomeL_001_CCGTACCAGAAAAAGACTGAGAATCCGTGTGCGCAGCGCTGCCTGCAGTC	128.25	peanut	100	AllergomeL_001_CCGTACCAGAAAAAGACTGAGAATCCGTGTGCGCAGCGCTGCCTGCAGTC	1	wheat	100
AllergomeL_001_CGTAAACGCCGTCAGCAATATGAACGCCCGGACGAAGAGGAGGAATACGA	80.05	peanut	100	AllergomeL_001_CGTAAACGCCGTCAGCAATATGAACGCCCGGACGAAGAGGAGGAATACGA	1	wheat	100
AllergomeL_001_CAGATAGTCCAAAACCTGCGCGGAGAGAATGAGAGTGAGGAGCAGGGTGC	90.97	peanut	100	AllergomeL_001_CAGATAGTCCAAAACCTGCGCGGAGAGAATGAGAGTGAGGAGCAGGGTGC	1	wheat	100
AllergomeL_001_GACTCACGCCCGTCTATTGCCAATCTGGCCGGCGAAAACAGTGTAATTGA	74.13	peanut	100	AllergomeL_001_GACTCACGCCCGTCTATTGCCAATCTGGCCGGCGAAAACAGTGTAATTGA	1	wheat	100
AllergomeL_001_GAAGAACCGGCGCAAGAAGGCCGTCGCTATCAGTCACAGAAACCGTCACG	91.57	peanut	100	AllergomeL_001_GAAGAACCGGCGCAAGAAGGCCGTCGCTATCAGTCACAGAAACCGTCACG	1	wheat	100
AllergomeL_001_GGCGATCGCCGCTGCCAAAGCCAGCTGGAACGTGCAAATTTACGCCCGTG	61.13	peanut	50	AllergomeL_001_GGCGATCGCCGCTGCCAAAGCCAGCTGGAACGTGCAAATTTACGCCCGTG	1	wheat	50
AllergomeL_001_ATTAATGCCGAGAATAATCATCGTATCTTTTTGGCGGGTGATAAAGATAA	26.24	peanut	50	AllergomeL_001_ATTAATGCCGAGAATAATCATCGTATCTTTTTGGCGGGTGATAAAGATAA	1	wheat	50
AllergomeL_001_AGTCCGAGTCCGTACGATCGCCGTGGCGCAGGAAGCAGCCAACATCAAGA	34.02	peanut	50	AllergomeL_001_AGTCCGAGTCCGTACGATCGCCGTGGCGCAGGAAGCAGCCAACATCAAGA	1	wheat	50
AllergomeL_001_CCGTACCAGAAAAAGACTGAGAATCCGTGTGCGCAGCGCTGCCTGCAGTC	36.3	peanut	50	AllergomeL_001_CCGTACCAGAAAAAGACTGAGAATCCGTGTGCGCAGCGCTGCCTGCAGTC	1	wheat	50
AllergomeL_001_CGTAAACGCCGTCAGCAATATGAACGCCCGGACGAAGAGGAGGAATACGA	15.41	peanut	50	AllergomeL_001_CGTAAACGCCGTCAGCAATATGAACGCCCGGACGAAGAGGAGGAATACGA	1	wheat	50
AllergomeL_001_CAGATAGTCCAAAACCTGCGCGGAGAGAATGAGAGTGAGGAGCAGGGTGC	20.18	peanut	50	AllergomeL_001_CAGATAGTCCAAAACCTGCGCGGAGAGAATGAGAGTGAGGAGCAGGGTGC	1	wheat	50
AllergomeL_001_GACTCACGCCCGTCTATTGCCAATCTGGCCGGCGAAAACAGTGTAATTGA	19.17	peanut	50	AllergomeL_001_GACTCACGCCCGTCTATTGCCAATCTGGCCGGCGAAAACAGTGTAATTGA	1	wheat	50
AllergomeL_001_GAAGAACCGGCGCAAGAAGGCCGTCGCTATCAGTCACAGAAACCGTCACG	38.95	peanut	50	AllergomeL_001_GAAGAACCGGCGCAAGAAGGCCGTCGCTATCAGTCACAGAAACCGTCACG	1	wheat	50
AllergomeL_001_GGCGATCGCCGCTGCCAAAGCCAGCTGGAACGTGCAAATTTACGCCCGTG	61.51	peanut	25	AllergomeL_001_GGCGATCGCCGCTGCCAAAGCCAGCTGGAACGTGCAAATTTACGCCCGTG	1	wheat	25
AllergomeL_001_ATTAATGCCGAGAATAATCATCGTATCTTTTTGGCGGGTGATAAAGATAA	19.65	peanut	25	AllergomeL_001_ATTAATGCCGAGAATAATCATCGTATCTTTTTGGCGGGTGATAAAGATAA	1	wheat	25
AllergomeL_001_AGTCCGAGTCCGTACGATCGCCGTGGCGCAGGAAGCAGCCAACATCAAGA	24.73	peanut	25	AllergomeL_001_AGTCCGAGTCCGTACGATCGCCGTGGCGCAGGAAGCAGCCAACATCAAGA	1	wheat	25
AllergomeL_001_CCGTACCAGAAAAAGACTGAGAATCCGTGTGCGCAGCGCTGCCTGCAGTC	35.79	peanut	25	AllergomeL_001_CCGTACCAGAAAAAGACTGAGAATCCGTGTGCGCAGCGCTGCCTGCAGTC	1	wheat	25
AllergomeL_001_CGTAAACGCCGTCAGCAATATGAACGCCCGGACGAAGAGGAGGAATACGA	10.2	peanut	25	AllergomeL_001_CGTAAACGCCGTCAGCAATATGAACGCCCGGACGAAGAGGAGGAATACGA	1	wheat	25
AllergomeL_001_CAGATAGTCCAAAACCTGCGCGGAGAGAATGAGAGTGAGGAGCAGGGTGC	18.36	peanut	25	AllergomeL_001_CAGATAGTCCAAAACCTGCGCGGAGAGAATGAGAGTGAGGAGCAGGGTGC	1	wheat	25
AllergomeL_001_GACTCACGCCCGTCTATTGCCAATCTGGCCGGCGAAAACAGTGTAATTGA	12.39	peanut	25	AllergomeL_001_GACTCACGCCCGTCTATTGCCAATCTGGCCGGCGAAAACAGTGTAATTGA	1	wheat	25
AllergomeL_001_GAAGAACCGGCGCAAGAAGGCCGTCGCTATCAGTCACAGAAACCGTCACG	50.11	peanut	25	AllergomeL_001_GAAGAACCGGCGCAAGAAGGCCGTCGCTATCAGTCACAGAAACCGTCACG	1	wheat	25
AllergomeL_001_GGCGATCGCCGCTGCCAAAGCCAGCTGGAACGTGCAAATTTACGCCCGTG	12.47	peanut	12.5	AllergomeL_001_GGCGATCGCCGCTGCCAAAGCCAGCTGGAACGTGCAAATTTACGCCCGTG	1	wheat	12.5
AllergomeL_001_ATTAATGCCGAGAATAATCATCGTATCTTTTTGGCGGGTGATAAAGATAA	1	peanut	12.5	AllergomeL_001_ATTAATGCCGAGAATAATCATCGTATCTTTTTGGCGGGTGATAAAGATAA	1	wheat	12.5
AllergomeL_001_AGTCCGAGTCCGTACGATCGCCGTGGCGCAGGAAGCAGCCAACATCAAGA	1	peanut	12.5	AllergomeL_001_AGTCCGAGTCCGTACGATCGCCGTGGCGCAGGAAGCAGCCAACATCAAGA	1	wheat	12.5
AllergomeL_001_CCGTACCAGAAAAAGACTGAGAATCCGTGTGCGCAGCGCTGCCTGCAGTC	1	peanut	12.5	AllergomeL_001_CCGTACCAGAAAAAGACTGAGAATCCGTGTGCGCAGCGCTGCCTGCAGTC	1	wheat	12.5
AllergomeL_001_CGTAAACGCCGTCAGCAATATGAACGCCCGGACGAAGAGGAGGAATACGA	1	peanut	12.5	AllergomeL_001_CGTAAACGCCGTCAGCAATATGAACGCCCGGACGAAGAGGAGGAATACGA	1	wheat	12.5
AllergomeL_001_CAGATAGTCCAAAACCTGCGCGGAGAGAATGAGAGTGAGGAGCAGGGTGC	1	peanut	12.5	AllergomeL_001_CAGATAGTCCAAAACCTGCGCGGAGAGAATGAGAGTGAGGAGCAGGGTGC	1	wheat	12.5
AllergomeL_001_GACTCACGCCCGTCTATTGCCAATCTGGCCGGCGAAAACAGTGTAATTGA	1	peanut	12.5	AllergomeL_001_GACTCACGCCCGTCTATTGCCAATCTGGCCGGCGAAAACAGTGTAATTGA	1	wheat	12.5
AllergomeL_001_GAAGAACCGGCGCAAGAAGGCCGTCGCTATCAGTCACAGAAACCGTCACG	13.58	peanut	12.5	AllergomeL_001_GAAGAACCGGCGCAAGAAGGCCGTCGCTATCAGTCACAGAAACCGTCACG	1	wheat	12.5
AllergomeL_001_GGCGATCGCCGCTGCCAAAGCCAGCTGGAACGTGCAAATTTACGCCCGTG	8.82	peanut	6.25	AllergomeL_001_GGCGATCGCCGCTGCCAAAGCCAGCTGGAACGTGCAAATTTACGCCCGTG	1	wheat	6.25
AllergomeL_001_ATTAATGCCGAGAATAATCATCGTATCTTTTTGGCGGGTGATAAAGATAA	1	peanut	6.25	AllergomeL_001_ATTAATGCCGAGAATAATCATCGTATCTTTTTGGCGGGTGATAAAGATAA	1	wheat	6.25
AllergomeL_001_AGTCCGAGTCCGTACGATCGCCGTGGCGCAGGAAGCAGCCAACATCAAGA	1	peanut	6.25	AllergomeL_001_AGTCCGAGTCCGTACGATCGCCGTGGCGCAGGAAGCAGCCAACATCAAGA	1	wheat	6.25
AllergomeL_001_CCGTACCAGAAAAAGACTGAGAATCCGTGTGCGCAGCGCTGCCTGCAGTC	1	peanut	6.25	AllergomeL_001_CCGTACCAGAAAAAGACTGAGAATCCGTGTGCGCAGCGCTGCCTGCAGTC	1	wheat	6.25
AllergomeL_001_CGTAAACGCCGTCAGCAATATGAACGCCCGGACGAAGAGGAGGAATACGA	1	peanut	6.25	AllergomeL_001_CGTAAACGCCGTCAGCAATATGAACGCCCGGACGAAGAGGAGGAATACGA	1	wheat	6.25
AllergomeL_001_CAGATAGTCCAAAACCTGCGCGGAGAGAATGAGAGTGAGGAGCAGGGTGC	1	peanut	6.25	AllergomeL_001_CAGATAGTCCAAAACCTGCGCGGAGAGAATGAGAGTGAGGAGCAGGGTGC	1	wheat	6.25
AllergomeL_001_GACTCACGCCCGTCTATTGCCAATCTGGCCGGCGAAAACAGTGTAATTGA	1	peanut	6.25	AllergomeL_001_GACTCACGCCCGTCTATTGCCAATCTGGCCGGCGAAAACAGTGTAATTGA	1	wheat	6.25
AllergomeL_001_GAAGAACCGGCGCAAGAAGGCCGTCGCTATCAGTCACAGAAACCGTCACG	12.3	peanut	6.25	AllergomeL_001_GAAGAACCGGCGCAAGAAGGCCGTCGCTATCAGTCACAGAAACCGTCACG	1	wheat	6.25
AllergomeL_001_GGCGATCGCCGCTGCCAAAGCCAGCTGGAACGTGCAAATTTACGCCCGTG	9.97	peanut	3.125	AllergomeL_001_GGCGATCGCCGCTGCCAAAGCCAGCTGGAACGTGCAAATTTACGCCCGTG	1	wheat	3.125
AllergomeL_001_ATTAATGCCGAGAATAATCATCGTATCTTTTTGGCGGGTGATAAAGATAA	1	peanut	3.125	AllergomeL_001_ATTAATGCCGAGAATAATCATCGTATCTTTTTGGCGGGTGATAAAGATAA	1	wheat	3.125
AllergomeL_001_AGTCCGAGTCCGTACGATCGCCGTGGCGCAGGAAGCAGCCAACATCAAGA	1	peanut	3.125	AllergomeL_001_AGTCCGAGTCCGTACGATCGCCGTGGCGCAGGAAGCAGCCAACATCAAGA	1	wheat	3.125
AllergomeL_001_CCGTACCAGAAAAAGACTGAGAATCCGTGTGCGCAGCGCTGCCTGCAGTC	1	peanut	3.125	AllergomeL_001_CCGTACCAGAAAAAGACTGAGAATCCGTGTGCGCAGCGCTGCCTGCAGTC	1	wheat	3.125
AllergomeL_001_CGTAAACGCCGTCAGCAATATGAACGCCCGGACGAAGAGGAGGAATACGA	1	peanut	3.125	AllergomeL_001_CGTAAACGCCGTCAGCAATATGAACGCCCGGACGAAGAGGAGGAATACGA	1	wheat	3.125
AllergomeL_001_CAGATAGTCCAAAACCTGCGCGGAGAGAATGAGAGTGAGGAGCAGGGTGC	1	peanut	3.125	AllergomeL_001_CAGATAGTCCAAAACCTGCGCGGAGAGAATGAGAGTGAGGAGCAGGGTGC	1	wheat	3.125
AllergomeL_001_GACTCACGCCCGTCTATTGCCAATCTGGCCGGCGAAAACAGTGTAATTGA	1	peanut	3.125	AllergomeL_001_GACTCACGCCCGTCTATTGCCAATCTGGCCGGCGAAAACAGTGTAATTGA	1	wheat	3.125
AllergomeL_001_GAAGAACCGGCGCAAGAAGGCCGTCGCTATCAGTCACAGAAACCGTCACG	16.02	peanut	3.125	AllergomeL_001_GAAGAACCGGCGCAAGAAGGCCGTCGCTATCAGTCACAGAAACCGTCACG	1	wheat	3.125
AllergomeL_001_GGCGATCGCCGCTGCCAAAGCCAGCTGGAACGTGCAAATTTACGCCCGTG	1	peanut	1.5625	AllergomeL_001_GGCGATCGCCGCTGCCAAAGCCAGCTGGAACGTGCAAATTTACGCCCGTG	1	wheat	1.5625
AllergomeL_001_ATTAATGCCGAGAATAATCATCGTATCTTTTTGGCGGGTGATAAAGATAA	1	peanut	1.5625	AllergomeL_001_ATTAATGCCGAGAATAATCATCGTATCTTTTTGGCGGGTGATAAAGATAA	1	wheat	1.5625
AllergomeL_001_AGTCCGAGTCCGTACGATCGCCGTGGCGCAGGAAGCAGCCAACATCAAGA	1	peanut	1.5625	AllergomeL_001_AGTCCGAGTCCGTACGATCGCCGTGGCGCAGGAAGCAGCCAACATCAAGA	1	wheat	1.5625
AllergomeL_001_CCGTACCAGAAAAAGACTGAGAATCCGTGTGCGCAGCGCTGCCTGCAGTC	1	peanut	1.5625	AllergomeL_001_CCGTACCAGAAAAAGACTGAGAATCCGTGTGCGCAGCGCTGCCTGCAGTC	1	wheat	1.5625
AllergomeL_001_CGTAAACGCCGTCAGCAATATGAACGCCCGGACGAAGAGGAGGAATACGA	1	peanut	1.5625	AllergomeL_001_CGTAAACGCCGTCAGCAATATGAACGCCCGGACGAAGAGGAGGAATACGA	1	wheat	1.5625
AllergomeL_001_CAGATAGTCCAAAACCTGCGCGGAGAGAATGAGAGTGAGGAGCAGGGTGC	1	peanut	1.5625	AllergomeL_001_CAGATAGTCCAAAACCTGCGCGGAGAGAATGAGAGTGAGGAGCAGGGTGC	1	wheat	1.5625
AllergomeL_001_GACTCACGCCCGTCTATTGCCAATCTGGCCGGCGAAAACAGTGTAATTGA	1	peanut	1.5625	AllergomeL_001_GACTCACGCCCGTCTATTGCCAATCTGGCCGGCGAAAACAGTGTAATTGA	1	wheat	1.5625
AllergomeL_001_GAAGAACCGGCGCAAGAAGGCCGTCGCTATCAGTCACAGAAACCGTCACG	1	peanut	1.5625	AllergomeL_001_GAAGAACCGGCGCAAGAAGGCCGTCGCTATCAGTCACAGAAACCGTCACG	1	wheat	1.5625

## Sheet: Figure 1E_F
	IgE1 Read Counts	IgE2 Read Counts	IgG1 Read Counts	IgG2 Read Counts
1	0	0	0	0
2	0	9	1	4
3	2	0	0	0
4	0	0	0	1
5	0	0	0	0
6	1	3	0	3
7	9	2	3	0
8	0	1	1	1
9	0	0	0	0
10	13	15	1	1
11	0	0	0	1
12	0	10	3	3
13	0	0	1	0
14	1	0	0	0
15	0	3	2	1
16	0	8	1	2
17	65	29	1	3
18	110	45	8	5
19	13	0	10	5
20	5	10	0	1
21	0	0	0	0
22	19	0	3	0
23	84	14	7	5
24	0	2	1	0
25	0	0	1	0
26	40	72	3	0
27	19	0	2	0
28	14	32	5	0
29	0	0	1	0
30	24	54	10	5
31	0	9	2	3
32	5	0	0	2
33	13	10	0	2
34	15	38	5	7
35	40	74	4	2
36	0	1	2	0
37	0	0	0	1
38	4	0	1	0
39	28	13	2	3
40	0	3	3	4
41	41	37	6	2
42	2	12	5	1
43	0	0	0	0
44	2	1	2	4
45	0	0	5	0
46	3	18	4	4
47	1	3	2	0
48	2	33	6	0
49	34	1	5	2
50	86	64	16	8
51	20	3	6	3
52	21	1	6	4
53	0	0	0	0
54	33	54	11	2
55	45	65	10	4
56	5	37	5	2
57	0	0	0	0
58	15	35	7	4
59	59	95	1	3
60	7	15	6	9
61	0	0	1	0
62	9	1	0	1
63	54	110	8	2
64	8	0	4	2
65	66	15	4	3
66	0	28	0	0
67	17	14	2	2
68	0	0	0	0
69	0	0	0	0
70	0	0	0	0
71	1	0	2	3
72	1	1	1	0
73	12	0	1	2
74	1	13	1	1
75	13	17	1	0
76	1	4	0	0
77	0	0	0	0
78	0	0	0	0
79	0	0	0	0
80	0	0	0	0
81	0	0	0	0
82	0	0	0	0
83	0	18	0	0
84	0	0	2	0
85	0	0	0	0
86	0	0	0	0
87	0	1	3	1
88	1	2	3	1
89	0	0	1	1
90	20	0	2	1
91	0	1	0	0
92	0	1	1	0
93	34	6	0	1
94	0	0	0	0
95	0	5	0	2
96	0	46	0	0
97	0	1	1	0
98	8	0	0	0
99	0	14	3	6
100	0	4	0	0
101	1	0	2	0
102	0	0	0	1
103	0	0	0	0
104	3	9	0	2
105	0	2	1	0
106	13	10	0	5
107	0	0	1	1
108	0	0	1	0
109	0	0	0	0
110	5	8	0	1
111	1	0	0	1
112	0	0	2	0
113	0	11	1	1
114	0	0	1	0
115	3	36	0	0
116	0	0	1	0
117	42	36	0	6
118	0	0	0	0
119	0	0	1	0
120	1	0	0	0
121	3	0	0	0
122	0	5	0	0
123	0	27	3	2
124	1	10	1	0
125	39	16	1	0
126	8	20	4	0
127	0	3	0	0
128	0	1	1	1
129	0	0	0	0
130	39	19	6	4
131	0	0	0	1
132	3	34	10	5
133	1	1	0	1
134	0	0	0	0
135	0	0	0	0
136	0	2	0	0
137	42	41	0	0
138	28	1	1	0
139	12	16	5	4
140	0	0	0	0
141	6	4	1	1
142	0	0	0	0
143	0	0	0	0
144	0	0	0	0
145	1	1	2	1
146	2	0	0	0
147	10	6	0	0
148	0	0	0	0
149	0	0	0	0
150	4	0	8	2
151	1	3	2	1
152	0	0	0	0
153	1	0	1	1
154	0	0	0	0
155	0	18	2	2
156	6	2	3	7
157	13	12	0	0
158	0	0	0	2
159	0	8	0	0
160	1	7	0	1
161	3	15	1	0
162	0	0	0	0
163	1	0	1	1
164	1	0	3	3
165	72	64	1	2
166	21	16	1	1
167	0	42	2	2
168	14	2	5	3
169	0	12	4	2
170	10	12	0	1
171	34	4	2	0
172	4	1	4	4
173	0	23	1	1
174	1	2	0	0
175	0	39	3	0
176	0	0	2	0
177	7	42	5	0
178	0	69	3	4
179	27	74	4	4
180	0	0	1	0
181	5	18	2	4
182	1	27	2	2
183	0	0	2	1
184	7	1	3	0
185	32	31	5	1
186	75	21	6	2
187	19	53	2	9
188	0	0	0	0
189	0	0	0	0
190	0	0	0	0
191	0	0	0	2
192	2	0	0	0
193	0	0	0	0
194	0	0	0	1
195	10	3	1	0
196	0	2	0	0
197	34	25	7	3
198	8	34	10	5
199	0	0	0	0
200	23	6	2	1
201	0	1	0	0
202	0	0	0	0
203	62	40	12	4
204	48	57	1	0
205	1	0	0	0
206	1	3	1	1
207	40	1	1	1
208	0	0	0	0
209	0	0	0	0
210	37	1	1	1
211	0	25	1	0
212	13	1	1	4
213	0	0	0	0
214	10	18	1	1
215	23	7	2	0
216	1	18	0	1
217	1	24	2	0
218	1	0	0	2
219	8	0	0	0
220	1	0	0	0
221	3	45	0	0
222	14	12	2	0
223	1	7	1	3
224	1	23	1	2
225	18	27	8	2
226	0	2	3	0
227	0	0	2	0
228	0	0	1	3
229	0	0	0	0
230	0	0	0	0
231	0	0	0	0
232	0	0	0	0
233	1	0	0	0
234	5	0	1	1
235	0	1	1	0
236	0	0	0	0
237	1	16	3	0
238	0	0	1	0
239	0	0	0	0
240	24	45	3	4
241	0	0	1	0
242	0	4	0	2
243	12	4	1	2
244	6	12	2	0
245	0	1	0	0
246	57	28	5	5
247	15	0	2	0
248	23	13	5	8
249	0	0	1	2
250	1	6	1	1
251	13	0	0	0
252	0	0	0	0
253	20	0	1	0
254	1	1	4	4
255	1	13	0	1
256	0	0	0	0
257	24	0	1	1
258	44	0	0	0
259	0	3	0	0
260	0	0	0	0
261	0	19	2	1
262	9	15	1	0
263	0	0	0	1
264	10	6	1	1
265	2	8	0	1
266	1	1	1	1
267	1	31	0	0
268	14	1	3	2
269	1	9	0	1
270	30	30	3	1
271	0	0	0	0
272	0	0	0	0
273	0	23	2	0
274	2	14	0	0
275	0	0	0	1
276	0	0	0	0
277	15	2	1	2
278	0	0	0	0
279	2	2	0	5
280	0	0	2	0
281	1	9	1	1
282	0	0	0	0
283	0	9	1	0
284	4	6	1	1
285	0	3	7	4
286	0	2	6	0
287	3	11	0	0
288	6	3	1	3
289	0	17	1	5
290	28	12	5	1
291	2	0	0	3
292	0	0	0	0
293	9	5	0	0
294	21	3	0	1
295	0	0	1	0
296	13	38	0	0
297	36	53	10	1
298	0	0	1	0
299	8	0	1	0
300	23	24	0	0
301	3	0	0	0
302	5	17	5	5
303	0	0	0	0
304	38	15	1	3
305	11	0	1	0
306	14	1	5	3
307	0	0	0	1
308	11	11	1	1
309	10	34	7	4
310	44	35	5	2
311	0	6	0	3
312	25	36	6	2
313	16	77	4	1
314	25	10	2	7
315	12	1	0	0
316	11	11	1	1
317	53	1	3	3
318	1	0	3	1
319	0	12	0	0
320	34	22	11	2
321	64	51	8	6
322	0	1	2	1
323	8	14	0	0
324	0	7	3	0
325	31	28	4	5
326	24	52	2	0
327	72	79	1	4
328	15	14	22	27
329	7	15	4	1
330	12	7	5	2
331	4	11	0	0
332	0	0	0	0
333	0	2	1	0
334	0	0	0	0
335	13	1	2	1
336	50	40	10	7
337	3	30	4	2
338	0	0	0	0
339	48	12	3	4
340	33	3	4	1
341	6	5	2	0
342	1	2	2	0
343	3	1	1	1
344	0	0	0	0
345	25	1	1	3
346	0	0	0	0
347	1	3	0	1
348	9	11	5	4
349	13	31	7	5
350	0	0	1	0
351	0	31	5	2
352	0	0	0	0
353	18	10	0	0
354	5	14	1	1
355	55	1	5	1
356	10	0	3	0
357	21	3	1	2
358	5	2	1	2
359	1	0	4	0
360	1	0	0	0
361	16	5	2	0
362	22	83	0	0
363	0	3	0	1
364	7	8	2	1
365	0	17	0	1
366	3	6	0	1
367	18	33	1	0
368	12	2	1	2
369	0	0	2	0
370	0	1	1	1
371	0	8	2	3
372	2	30	2	0
373	1	7	2	0
374	0	0	1	1
375	1	11	5	2
376	1	19	2	3
377	2	5	0	1
378	4	13	3	1
379	2	0	2	1
380	3	2	1	0
381	0	14	1	1
382	13	13	0	0
383	10	0	1	0
384	2	0	0	1
385	1	1	2	1
386	0	0	0	0
387	30	14	1	2
388	23	67	0	2
389	14	0	0	0
390	1	1	1	2
391	0	0	0	0
392	0	0	1	0
393	37	40	7	7
394	1	2	0	1
395	0	0	0	0
396	20	2	2	0
397	0	35	2	1
398	0	0	0	0
399	3	2	1	3
400	9	18	1	4
401	0	0	0	0
402	43	1	2	1
403	22	11	3	0
404	1	4	0	2
405	0	1	0	0
406	0	2	0	0
407	0	0	0	0
408	17	0	0	1
409	0	0	1	0
410	27	14	4	3
411	13	0	4	0
412	0	4	0	1
413	0	1	1	0
414	47	39	5	5
415	12	7	0	0
416	4	0	2	1
417	12	21	1	0
418	3	2	1	3
419	27	0	3	0
420	40	5	3	6
421	27	6	7	0
422	0	1	3	0
423	1	0	2	3
424	0	0	0	2
425	1	13	1	1
426	0	17	0	2
427	0	0	0	0
428	0	1	0	3
429	0	1	0	0
430	5	1	4	4
431	3	15	5	0
432	11	18	0	2
433	20	0	0	0
434	5	18	3	4
435	19	37	1	1
436	10	6	0	0
437	0	0	0	0
438	4	0	2	1
439	0	0	0	0
440	13	5	1	0
441	0	0	0	0
442	0	0	0	0
443	0	0	1	0
444	0	0	0	0
445	0	0	0	0
446	0	10	2	2
447	0	1	1	0
448	33	46	0	1
449	0	0	0	1
450	6	0	0	0
451	16	14	6	2
452	0	1	0	0
453	33	36	0	1
454	0	0	0	0
455	1	6	3	4
456	17	17	1	7
457	6	26	2	0
458	1	5	1	0
459	22	48	7	3
460	2	0	1	2
461	39	2	1	2
462	16	30	3	2
463	1	6	2	1
464	35	29	3	0
465	56	18	6	2
466	69	17	4	4
467	2	31	1	1
468	0	1	2	0
469	1	1	1	0
470	0	0	0	0
471	0	12	1	1
472	0	0	1	0
473	50	76	6	6
474	3	80	5	3
475	5	39	8	2
476	0	0	0	0
477	5	4	1	1
478	0	0	3	1
479	53	1	5	5
480	15	34	6	6
481	0	9	1	0
482	4	0	5	1
483	5	1	0	0
484	0	0	1	1
485	0	28	0	0
486	27	49	2	4
487	20	5	1	1
488	10	11	4	8
489	10	0	2	1
490	0	8	0	1
491	0	0	1	0
492	0	25	1	1
493	7	18	3	2
494	0	1	5	0
495	23	10	5	0
496	7	0	1	0
497	6	18	1	0
498	62	16	3	3
499	112	107	7	4
500	0	13	3	1
501	30	1	0	2
502	41	9	5	6
503	0	4	0	1
504	55	36	8	3
505	8	8	1	0
506	0	0	0	0
507	1	5	6	2
508	0	4	0	1
509	0	0	0	0
510	0	0	3	1
511	17	24	2	1
512	2	0	1	0
513	0	25	0	1
514	4	3	2	0
515	1	3	0	0
516	1	51	1	1
517	29	2	2	2
518	0	0	2	0
519	20	0	0	3
520	0	0	0	0
521	1	29	3	3
522	0	1	1	1
523	3	0	0	0
524	0	1	0	0
525	21	1	3	0
526	2	5	0	2
527	0	3	4	1
528	0	40	2	3
529	8	17	4	2
530	0	0	0	1
531	12	0	0	2
532	6	0	1	3
533	11	0	1	3
534	21	1	0	3
535	84	50	7	2
536	1	0	3	0
537	0	0	1	0
538	1	4	0	0
539	20	26	1	2
540	15	0	0	0
541	1	77	5	8
542	5	0	4	4
543	0	0	2	1
544	0	0	0	0
545	16	13	3	1
546	34	18	9	8
547	2	1	4	1
548	12	2	2	4
549	11	62	7	7
550	0	0	0	1
551	0	0	0	0
552	1	0	2	0
553	0	0	1	1
554	64	92	0	1
555	0	0	1	1
556	15	1	1	5
557	12	41	11	1
558	2	2	0	0
559	16	12	1	3
560	0	19	3	2
561	6	1	6	0
562	0	0	0	0
563	32	2	4	4
564	0	1	0	2
565	0	0	1	1
566	0	0	2	0
567	10	15	7	2
568	0	6	1	1
569	0	0	1	0
570	0	0	0	0
571	1	37	0	0
572	0	0	1	1
573	24	0	0	0
574	0	1	1	0
575	12	67	3	1
576	32	13	2	1
577	93	9	7	1
578	4	6	0	1
579	6	6	2	4
580	45	4	4	2
581	6	3	1	0
582	8	9	1	1
583	72	33	0	2
584	0	7	0	0
585	11	22	1	1
586	1	0	1	1
587	9	21	1	1
588	0	2	0	0
589	0	0	0	1
590	0	7	3	1
591	7	30	1	0
592	0	1	0	0
593	1	24	2	3
594	43	2	0	1
595	6	0	0	0
596	0	24	0	0
597	0	0	3	1
598	0	1	5	0
599	11	44	1	8
600	28	9	2	2
601	0	1	0	0
602	1	0	1	0
603	1	1	0	0
604	28	35	2	1
605	16	2	0	0
606	0	46	1	1
607	12	4	0	0
608	0	0	0	0
609	1	0	0	0
610	1	12	0	0
611	30	22	3	1
612	0	0	0	0
613	6	43	6	2
614	0	0	1	2
615	24	1	1	1
616	0	16	1	0
617	28	12	4	2
618	4	17	2	2
619	7	1	2	1
620	6	40	3	0
621	2	3	3	3
622	0	0	0	0
623	1	27	5	0
624	0	14	1	0
625	1	0	0	1
626	22	29	1	1
627	8	9	2	2
628	16	0	2	1
629	0	28	1	4
630	0	11	0	0
631	0	1	1	0
632	18	0	2	2
633	2	18	0	1
634	1	0	0	0
635	0	21	1	1
636	0	10	0	0
637	1	0	0	0
638	48	64	12	7
639	0	0	0	2
640	36	11	7	5
641	75	22	4	1
642	0	23	2	2
643	0	12	3	3
644	2	13	1	0
645	1	3	2	3
646	0	2	3	1
647	10	3	1	8
648	23	30	0	0
649	0	1	0	0
650	0	10	0	0
651	6	0	0	0
652	0	0	1	0
653	21	53	8	3
654	45	54	4	5
655	1	3	0	2
656	23	22	2	1
657	2	0	1	2
658	2	54	2	1
659	0	0	0	0
660	0	0	0	1
661	2	1	3	0
662	0	0	2	1
663	0	10	0	0
664	1	0	0	1
665	4	0	0	0
666	25	22	6	0
667	1	0	1	4
668	33	29	0	1
669	0	1	1	0
670	19	9	9	7
671	13	37	0	1
672	27	9	2	1
673	38	3	0	1
674	1	0	1	0
675	8	5	5	1
676	0	0	1	0
677	31	32	3	1
678	27	36	1	1
679	71	97	4	4
680	1	46	2	0
681	29	8	4	1
682	0	0	0	0
683	19	14	0	1
684	4	5	4	2
685	26	3	1	1
686	0	14	0	0
687	1	0	0	1
688	16	7	0	3
689	33	34	1	2
690	35	37	3	0
691	5	0	0	3
692	49	10	3	3
693	64	32	2	5
694	134	85	8	1
695	0	23	3	3
696	28	38	4	2
697	11	3	4	1
698	10	44	11	7
699	0	3	1	0
700	3	26	3	1
701	9	2	5	5
702	14	12	1	3
703	0	0	1	1
704	0	25	3	3
705	2	14	0	2
706	2	5	3	4
707	0	6	4	0
708	0	25	4	3
709	0	44	2	1
710	1	0	2	0
711	0	0	0	0
712	1	37	1	5
713	39	32	1	2
714	0	0	0	0
715	4	27	4	0
716	31	1	2	2
717	0	18	0	4
718	0	0	0	0
719	0	0	0	0
720	0	0	2	0
721	15	31	2	2
722	0	15	5	5
723	4	0	4	2
724	65	41	4	4
725	5	25	2	2
726	0	0	2	0
727	30	0	5	1
728	18	13	0	1
729	3	10	1	3
730	30	1	4	2
731	7	26	1	1
732	49	71	5	5
733	0	32	1	0
734	27	7	2	1
735	26	1	11	3
736	0	0	1	0
737	14	44	6	3
738	1	1	3	0
739	0	26	0	1
740	29	0	0	1
741	0	24	1	0
742	22	2	0	0
743	0	0	0	0
744	10	0	3	2
745	16	1	5	3
746	0	0	2	1
747	25	83	6	13
748	11	12	2	3
749	9	23	0	0
750	72	5	0	2
751	19	23	5	0
752	0	3	5	0
753	19	0	8	0
754	24	56	8	2
755	11	0	1	1
756	13	3	0	0
757	23	25	4	6
758	50	117	8	4
759	7	18	0	1
760	0	0	0	3
761	0	7	4	0
762	44	75	2	5
763	26	0	1	2
764	2	15	2	5
765	0	0	6	1
766	0	0	0	1
767	41	36	8	11
768	0	4	2	1
769	6	3	2	1
770	1	0	1	0
771	4	3	11	19
772	0	0	0	0
773	0	1	0	0
774	7	7	4	3
775	0	1	3	0
776	0	25	4	0
777	0	0	0	0
778	108	84	6	6
779	1	1	0	2
780	3	28	3	1
781	31	64	4	7
782	12	0	6	1
783	0	0	0	0
784	19	34	1	3
785	0	22	1	1
786	4	2	10	1
787	34	8	3	4
788	0	1	1	0
789	1	5	0	2
790	1	0	1	3
791	7	30	3	3
792	27	5	5	1
793	0	0	0	1
794	31	50	3	0
795	0	0	1	1
796	15	26	4	2
797	14	55	4	2
798	4	21	7	3
799	0	1	4	0
800	42	0	3	3
801	1	0	0	1
802	0	1	0	0
803	0	9	2	1
804	34	25	3	1
805	0	0	0	0
806	15	27	6	3
807	24	30	2	1
808	38	85	6	2
809	0	2	4	0
810	12	9	6	4
811	31	42	0	5
812	89	106	9	5
813	25	48	3	2
814	47	40	10	3
815	112	58	9	8
816	28	21	4	0
817	14	21	2	1
818	73	117	8	4
819	28	15	3	0
820	72	25	3	1
821	37	35	2	1
822	13	37	2	1
823	6	4	2	4
824	33	62	5	4
825	62	39	5	5
826	3	6	0	0
827	3	4	4	1
828	53	18	8	2
829	2	0	0	1
830	5	7	0	1
831	20	13	1	0
832	4	4	2	1
833	34	0	3	1
834	1	1	1	0
835	0	13	1	0
836	0	0	0	0
837	10	8	0	1
838	0	19	3	0
839	15	46	10	4
840	0	31	5	5
841	4	6	5	3
842	0	19	2	4
843	0	14	3	6
844	0	6	2	0
845	1	1	3	0
846	6	6	4	0
847	51	31	7	8
848	6	5	1	1
849	10	38	1	4
850	1	3	1	1
851	19	5	2	2
852	33	60	9	2
853	6	0	0	1
854	0	36	0	0
855	113	46	1	2
856	11	59	0	3
857	34	8	4	1
858	0	0	2	0
859	0	0	0	1
860	18	0	0	0
861	6	35	3	6
862	76	27	5	8
863	43	51	1	1
864	16	54	4	2
865	26	41	6	3
866	104	61	7	5
867	23	8	2	0
868	0	0	3	0
869	21	12	1	1
870	52	35	3	1
871	0	0	0	0
872	0	32	1	4
873	15	21	0	2
874	23	8	1	1
875	5	39	2	7
876	47	18	3	7
877	0	10	3	0
878	52	30	4	3
879	52	2	0	1
880	0	0	6	0
881	1	44	2	2
882	0	0	0	0
883	693	1128	11	3
884	788	831	8	5
885	1	0	0	0
886	83	94	9	8
887	0	0	0	2
888	22	27	0	3
889	23	4	1	2
890	136	207	7	9
891	57	70	5	7
892	317	379	4	4
893	1846	1902	8	12
894	23	10	2	8
895	716	581	8	7
896	8	22	4	2
897	17	0	1	0
898	0	1	0	0
899	10	4	5	1
900	28	5	0	4
901	329	282	1	3
902	4	11	7	1
903	3	18	1	1
904	42	10	0	2
905	1	1	2	0
906	22	67	10	3
907	2	3	3	3
908	23	3	4	1
909	26	26	2	2
910	33	25	3	3
911	1	36	3	4
912	9	31	2	2
913	16	18	4	3
914	0	39	6	4
915	42	16	8	0
916	1	6	3	3
917	48	67	3	2
918	194	125	9	2
919	8	20	1	0
920	21	9	0	0
921	14	3	1	0
922	9	9	0	0
923	49	25	5	7
924	22	27	1	0
925	75	34	11	4
926	44	38	1	3
927	3	10	2	1
928	0	0	2	3
929	0	15	0	0
930	3	18	1	3
931	0	0	0	1
932	2	40	2	1
933	7	1	46	50
934	5	4	0	0
935	0	1	2	0
936	42	51	6	5
937	1	18	2	2
938	3	27	4	6
939	36	12	72	55
940	1	1	31	33
941	1	20	3	2
942	4	23	1	2
943	3	0	2	1
944	20	13	3	2
945	28	10	1	2
946	14	73	1	1
947	25	1	7	9
948	43	25	2	2
949	7	0	1	1
950	0	0	1	0
951	0	13	2	1
952	0	17	0	0
953	11	0	1	1
954	32	8	0	4
955	0	2	0	0
956	27	5	9	5
957	13	4	6	3
958	1	0	0	1
959	55	34	9	6
960	1	0	4	2
961	0	3	1	1
962	11	0	0	2
963	4	19	0	0
964	16	15	2	3
965	0	16	1	0
966	13	33	3	1
967	3	15	0	1
968	1	0	2	0
969	1	12	1	0
970	42	123	4	0
971	50	16	4	2
972	0	0	0	0
973	0	0	0	1
974	0	0	1	0
975	0	13	5	8
976	25	0	1	1
977	1	0	0	0
978	0	1	1	0
979	19	17	3	5
980	0	0	0	1
981	8	4	1	0
982	0	0	0	0
983	67	44	1	3
984	0	6	0	0
985	68	0	3	5
986	0	0	0	0
987	1	1	0	0
988	24	11	0	0
989	26	2	1	2
990	17	8	5	2
991	0	0	0	0
992	6	1	4	0
993	0	21	1	2
994	23	1	5	2
995	12	59	1	0
996	4	0	0	2
997	87	19	6	1
998	48	10	7	5
999	0	52	0	4
1000	0	22	2	0
1001	28	11	4	0
1002	20	7	0	4
1003	10	0	0	0
1004	0	16	0	4
1005	3	64	5	2
1006	0	0	0	0
1007	4	2	3	4
1008	32	40	1	3
1009	64	43	5	6
1010	0	0	1	1
1011	1	3	0	1
1012	3	9	3	1
1013	29	31	0	3
1014	0	1	5	4
1015	22	21	4	0
1016	3	18	2	5
1017	8	61	2	5
1018	46	34	8	4
1019	60	53	1	0
1020	0	3	0	2
1021	0	0	0	0
1022	14	5	2	2
1023	42	2	4	2
1024	0	5	2	0
1025	13	1	0	0
1026	0	2	0	0
1027	4	28	3	1
1028	2	29	1	1
1029	8	11	4	2
1030	0	0	1	1
1031	0	1	0	3
1032	1	0	0	1
1033	0	13	1	0
1034	0	0	4	4
1035	0	0	0	0
1036	7	1	2	2
1037	33	0	0	2
1038	60	31	1	4
1039	7	12	1	0
1040	45	13	4	3
1041	0	0	0	3
1042	0	47	0	1
1043	4	2	2	1
1044	1	6	3	2
1045	0	0	0	0
1046	0	0	1	1
1047	0	10	1	0
1048	31	0	3	0
1049	20	16	3	0
1050	23	28	2	0
1051	0	1	1	2
1052	1	1	3	4
1053	10	0	0	1
1054	18	47	1	3
1055	0	18	0	1
1056	34	25	2	1
1057	63	29	6	3
1058	0	1	3	2
1059	2	16	3	0
1060	0	0	0	0
1061	17	1	0	3
1062	14	12	1	4
1063	41	17	9	1
1064	1	0	0	0
1065	1	8	4	2
1066	0	9	5	1
1067	2	2	4	2
1068	0	2	5	5
1069	60	18	6	2
1070	50	53	5	1
1071	9	60	5	1
1072	1	0	0	0
1073	2	2	2	2
1074	2	0	2	3
1075	0	19	0	1
1076	0	0	0	0
1077	13	40	2	5
1078	15	0	4	3
1079	79	36	9	1
1080	2	1	9	0
1081	27	19	2	1
1082	0	0	0	0
1083	0	0	6	2
1084	12	1	0	2
1085	8	43	0	0
1086	0	0	1	1
1087	7	0	4	0
1088	0	0	1	0
1089	16	4	1	0
1090	0	0	0	0
1091	2	1	6	1
1092	4	8	1	1
1093	10	24	5	3
1094	11	35	2	6
1095	0	1	0	0
1096	0	28	2	0
1097	37	54	5	4
1098	1	2	0	3
1099	32	10	0	3
1100	18	8	0	3
1101	9	31	3	2
1102	9	29	3	1
1103	1	2	3	2
1104	113	71	5	3
1105	49	57	1	0
1106	34	38	6	5
1107	78	113	4	1
1108	2	21	3	0
1109	4	11	1	0
1110	55	98	13	6
1111	11	7	0	2
1112	0	1	2	1
1113	1	0	0	3
1114	2	6	2	3
1115	39	27	4	0
1116	0	0	0	2
1117	4	3	4	2
1118	10	32	2	1
1119	46	2	6	4
1120	1	41	0	1
1121	5	12	1	3
1122	0	0	0	0
1123	0	6	1	1
1124	19	32	2	4
1125	0	0	1	0
1126	0	4	4	1
1127	24	17	1	3
1128	68	6	5	6
1129	44	1	1	2
1130	0	4	1	0
1131	0	1	1	0
1132	29	1	2	3
1133	11	0	1	3
1134	0	0	0	0
1135	24	31	3	6
1136	2	4	0	0
1137	0	23	6	5
1138	0	0	0	1
1139	19	1	4	2
1140	5	5	0	0
1141	1	13	0	0
1142	57	31	4	1
1143	1	26	4	1
1144	1	25	5	2
1145	12	21	4	4
1146	0	20	0	2
1147	0	0	0	0
1148	0	1	0	0
1149	25	26	4	3
1150	74	81	5	10
1151	29	1	5	2
1152	47	135	7	7
1153	50	24	7	5
1154	33	6	4	3
1155	26	29	2	1
1156	22	52	11	11
1157	47	4	5	5
1158	0	0	0	1
1159	7	15	0	1
1160	11	19	3	0
1161	67	17	6	5
1162	0	0	0	0
1163	0	0	0	1
1164	22	5	9	1
1165	0	0	0	0
1166	1	6	2	1
1167	21	21	2	0
1168	21	0	1	0
1169	0	0	1	0
1170	3	0	0	0
1171	16	16	3	4
1172	11	0	0	0
1173	14	8	0	0
1174	0	1	0	0
1175	0	21	1	0
1176	1	2	1	0
1177	16	0	0	0
1178	38	2	1	1
1179	0	0	0	0
1180	0	0	0	0
1181	0	0	0	0
1182	0	0	0	0
1183	15	18	3	2
1184	24	39	6	3
1185	59	50	0	2
1186	0	0	1	0
1187	113	33	12	6
1188	14	1	0	1
1189	43	12	10	3
1190	35	1	2	1
1191	6	9	1	1
1192	31	1	7	2
1193	20	9	7	3
1194	17	1	3	3
1195	39	4	10	13
1196	35	52	1	2
1197	0	0	0	0
1198	78	44	6	4
1199	15	1	2	2
1200	9	16	2	0
1201	0	0	0	0
1202	5	18	0	0
1203	29	19	3	1
1204	14	5	4	0
1205	0	0	1	2
1206	6	24	3	0
1207	2	43	1	1
1208	12	7	3	0
1209	67	117	8	9
1210	29	46	5	2
1211	53	19	5	6
1212	2	5	1	1
1213	0	3	0	0
1214	0	0	1	0
1215	1	0	0	1
1216	0	0	0	0
1217	1	0	2	1
1218	38	40	1	6
1219	50	67	3	3
1220	3	0	2	2
1221	189	154	46	50
1222	9	1	1	1
1223	22	36	4	1
1224	3	8	3	0
1225	2	1	0	0
1226	30	72	5	1
1227	13	46	1	2
1228	31	17	5	1
1229	17	13	3	0
1230	3	16	0	0
1231	47	13	5	5
1232	11	2	0	2
1233	8	30	3	2
1234	0	6	2	0
1235	2	1	19	38
1236	11	8	0	7
1237	71	27	4	2
1238	1	2	0	1
1239	10	45	1	4
1240	21	53	3	1
1241	5	13	2	6
1242	0	0	0	0
1243	39	6	2	0
1244	19	52	8	3
1245	1	3	5	1
1246	39	108	7	6
1247	34	26	3	2
1248	33	47	1	3
1249	34	4	2	1
1250	5	10	2	1
1251	0	4	4	1
1252	12	8	3	4
1253	27	13	5	4
1254	84	59	5	7
1255	17	63	10	4
1256	35	16	3	6
1257	112	31	5	2
1258	38	3	3	3
1259	46	29	9	3
1260	19	26	5	0
1261	0	2	6	1
1262	0	0	1	0
1263	3	11	10	5
1264	0	0	0	0
1265	0	15	1	1
1266	14	27	1	5
1267	2	0	0	1
1268	18	0	0	0
1269	2	12	5	1
1270	4	33	2	4
1271	1	2	3	2
1272	67	1	1	0
1273	4	3	3	2
1274	14	4	4	0
1275	0	33	3	4
1276	12	0	0	1
1277	12	15	2	2
1278	4	32	4	2
1279	0	0	0	0
1280	9	0	0	0
1281	0	1	2	1
1282	10	2	0	2
1283	12	22	3	1
1284	3	39	1	0
1285	22	1	1	2
1286	1	1	2	0
1287	28	54	9	7
1288	37	23	1	4
1289	18	5	8	2
1290	0	12	4	3
1291	27	0	2	2
1292	16	8	2	3
1293	12	7	2	4
1294	0	2	1	1
1295	12	0	1	1
1296	1	35	1	1
1297	24	5	8	2
1298	25	9	3	3
1299	4	0	0	0
1300	0	20	4	3
1301	2	18	4	4
1302	2	22	1	2
1303	33	15	5	3
1304	0	0	0	1
1305	35	21	2	3
1306	1	8	4	2
1307	27	19	7	9
1308	1	6	1	1
1309	0	11	2	2
1310	0	76	2	4
1311	0	0	2	4
1312	16	34	5	4
1313	2	12	0	0
1314	1	0	1	0
1315	43	0	1	0
1316	1	21	3	1
1317	0	0	0	1
1318	1	1	0	0
1319	13	31	2	0
1320	17	14	3	2
1321	54	46	10	2
1322	12	12	3	0
1323	3	4	1	0
1324	3	31	1	1
1325	23	114	2	1
1326	22	39	2	4
1327	37	25	4	0
1328	92	6	3	0
1329	89	73	6	1
1330	10	11	3	4
1331	16	23	5	1
1332	1	11	3	0
1333	10	29	1	4
1334	12	3	1	1
1335	10	4	3	2
1336	0	41	7	4
1337	0	11	3	0
1338	0	0	0	0
1339	0	0	0	0
1340	7	37	6	6
1341	13	36	3	3
1342	20	45	3	1
1343	0	10	2	1
1344	2	5	6	1
1345	30	2	4	0
1346	27	78	0	5
1347	135	60	18	3
1348	7	29	8	4
1349	0	6	2	2
1350	4	21	1	3
1351	1	38	0	0
1352	29	79	4	8
1353	46	14	10	7
1354	9	48	1	2
1355	21	0	0	0
1356	23	33	7	1
1357	21	0	9	10
1358	18	32	6	6
1359	2	7	2	2
1360	26	95	5	6
1361	0	0	3	1
1362	2	9	2	2
1363	0	7	0	4
1364	25	47	1	4
1365	56	36	1	1
1366	15	11	1	1
1367	4	4	1	1
1368	35	9	2	3
1369	11	20	4	5
1370	18	8	0	0
1371	0	7	0	1
1372	0	22	0	0
1373	0	11	4	1
1374	23	25	3	3
1375	21	74	8	4
1376	1	1	1	1
1377	35	8	2	1
1378	21	16	1	2
1379	9	26	2	4
1380	55	52	7	4
1381	16	11	4	7
1382	12	35	7	7
1383	47	10	1	1
1384	12	8	3	0
1385	2	8	2	1
1386	37	2	1	1
1387	29	26	1	0
1388	5	27	0	2
1389	0	0	0	0
1390	0	35	5	6
1391	2	20	6	5
1392	2	35	5	10
1393	28	85	4	6
1394	68	9	3	1
1395	0	24	2	0
1396	52	1	5	5
1397	21	4	5	4
1398	1	6	2	2
1399	0	0	0	0
1400	15	24	8	9
1401	1	12	0	1
1402	3	8	3	2
1403	41	16	10	3
1404	49	12	4	2
1405	14	0	1	6
1406	0	0	3	1
1407	0	28	2	1
1408	114	2	8	8
1409	84	33	6	5
1410	27	33	1	0
1411	1	0	1	4
1412	19	2	2	1
1413	21	7	2	0
1414	64	1	1	0
1415	0	1	1	0
1416	21	3	5	4
1417	5	3	1	1
1418	20	0	0	0
1419	15	58	0	2
1420	10	15	3	1
1421	0	28	1	0
1422	44	16	4	2
1423	22	8	0	1
1424	12	31	11	3
1425	1	1	1	0
1426	3	34	2	2
1427	35	5	4	3
1428	0	0	0	0
1429	24	53	4	4
1430	81	80	10	9
1431	82	39	7	3
1432	37	54	9	4
1433	55	73	3	7
1434	3	24	0	3
1435	33	29	3	1
1436	97	50	7	10
1437	7	12	0	0
1438	77	63	4	3
1439	43	49	11	7
1440	30	75	11	1
1441	73	50	6	5
1442	23	11	7	6
1443	25	29	6	0
1444	40	29	5	2
1445	28	71	5	6
1446	32	17	4	3
1447	15	20	7	12
1448	4	19	8	7
1449	78	75	5	6
1450	32	32	7	3
1451	37	33	4	2
1452	305	268	6	5
1453	4	39	9	1
1454	13	3	2	2
1455	24	28	5	1
1456	23	22	7	6
1457	65	106	17	8
1458	13	47	5	2
1459	11	1	3	7
1460	19	10	1	1
1461	5	16	3	2
1462	15	25	2	3
1463	0	0	0	0
1464	0	0	2	1
1465	48	23	6	7
1466	5	13	1	3
1467	8	0	2	0
1468	46	13	0	3
1469	13	0	0	0
1470	16	28	1	2
1471	63	0	7	1
1472	42	6	1	0
1473	0	0	0	1
1474	16	2	4	8
1475	56	21	3	3
1476	0	0	0	1
1477	1	27	1	5
1478	50	91	8	3
1479	29	4	3	4
1480	31	6	2	0
1481	0	0	1	1
1482	11	13	0	0
1483	11	9	5	8
1484	46	1	4	2
1485	17	3	2	0
1486	0	20	0	1
1487	25	17	5	0
1488	31	8	4	1
1489	29	7	6	5
1490	45	71	7	1
1491	8	25	7	0
1492	25	36	0	1
1493	2	15	4	3
1494	60	62	1	1
1495	38	39	8	5
1496	34	39	5	5
1497	12	7	1	1
1498	17	0	2	0
1499	0	40	0	0
1500	66	51	4	1
1501	0	14	2	1
1502	0	0	0	2
1503	103	5	3	5
1504	21	59	11	14
1505	0	0	0	0
1506	12	6	3	8
1507	4	9	1	0
1508	1	37	3	0
1509	9	28	3	1
1510	3	17	0	0
1511	3	0	0	2
1512	0	0	1	0
1513	20	22	5	4
1514	0	6	2	2
1515	26	2	2	0
1516	36	8	6	2
1517	21	39	6	4
1518	28	0	2	1
1519	0	17	1	10
1520	9	16	8	9
1521	4	21	1	3
1522	0	3	0	1
1523	60	27	13	7
1524	93	21	10	3
1525	2	13	2	2
1526	29	53	1	1
1527	0	0	0	0
1528	31	39	0	0
1529	64	36	4	3
1530	59	62	4	7
1531	91	41	5	4
1532	35	41	5	6
1533	118	79	6	8
1534	2	31	1	5
1535	27	44	11	15
1536	14	19	1	0
1537	12	38	4	6
1538	29	20	3	2
1539	3	44	5	2
1540	13	10	1	2
1541	6	2	1	4
1542	32	46	0	1
1543	72	29	5	2
1544	28	30	6	6
1545	12	0	7	5
1546	53	72	4	1
1547	37	17	3	2
1548	76	107	10	4
1549	44	76	1	1
1550	22	28	0	3
1551	2	6	1	0
1552	80	87	1	3
1553	17	8	6	16
1554	43	6	1	6
1555	2	8	1	0
1556	2	16	0	2
1557	4	5	4	2
1558	65	65	1	3
1559	11	30	1	5
1560	30	0	2	1
1561	7	4	2	2
1562	49	71	2	3
1563	23	11	0	1
1564	1	0	0	1
1565	50	92	2	5
1566	18	56	1	6
1567	9	31	3	1
1568	35	10	6	7
1569	48	128	11	4
1570	0	0	1	1
1571	9	9	2	1
1572	45	62	2	1
1573	3	4	1	0
1574	20	103	3	3
1575	52	80	5	3
1576	5	4	0	0
1577	2	0	1	0
1578	1	65	0	1
1579	0	0	2	0
1580	12	13	0	1
1581	4	13	5	4
1582	33	16	3	4
1583	1	15	2	1
1584	4	0	37	71
1585	0	8	0	0
1586	103	71	6	6
1587	2	39	2	2
1588	31	11	2	9
1589	19	38	3	3
1590	12	3	0	0
1591	20	17	0	0
1592	82	94	8	3
1593	35	25	1	0
1594	0	3	2	1
1595	16	0	1	0
1596	18	0	1	1
1597	1	1	5	1
1598	1	11	4	1
1599	12	78	4	4
1600	14	33	0	2
1601	66	41	3	1
1602	7	1	1	3
1603	0	1	1	3
1604	7	27	1	5
1605	2	1	3	4
1606	5	24	4	5
1607	2	24	2	0
1608	0	0	1	0
1609	1	68	1	1
1610	0	0	3	0
1611	0	4	1	0
1612	2	1	2	0
1613	23	0	10	9
1614	4	0	2	0
1615	1	0	1	0
1616	9	23	4	1
1617	0	0	0	0
1618	14	39	8	6
1619	1	0	0	0
1620	1	1	5	6
1621	27	49	0	1
1622	8	15	8	0
1623	8	11	2	1
1624	27	33	3	1
1625	0	0	1	0
1626	34	21	6	10
1627	42	28	1	2
1628	0	8	0	0
1629	27	65	6	1
1630	22	26	2	1
1631	2	12	6	4
1632	15	22	4	2
1633	45	0	0	1
1634	0	0	1	0
1635	71	152	13	9
1636	0	1	0	0
1637	1	1	2	2
1638	5	39	8	6
1639	0	4	5	2
1640	4	18	5	1
1641	0	0	0	2
1642	18	2	1	1
1643	18	4	1	1
1644	26	4	7	3
1645	1	0	1	0
1646	15	2	2	0
1647	12	12	4	1
1648	0	0	3	2
1649	39	6	0	5
1650	22	19	4	3
1651	53	30	7	1
1652	0	2	8	15
1653	1	4	1	3
1654	12	10	3	1
1655	59	68	6	5
1656	0	1	0	1
1657	0	0	1	0
1658	16	40	6	3
1659	40	19	11	5
1660	26	0	10	1
1661	2	9	3	2
1662	43	30	9	13
1663	30	8	0	1
1664	25	2	2	2
1665	0	0	0	0
1666	2	15	0	1
1667	0	0	0	0
1668	0	0	0	0
1669	1	0	0	0
1670	0	0	2	1
1671	1	0	2	3
1672	1	4	1	4
1673	22	31	5	2
1674	0	1	3	2
1675	1	0	1	0
1676	7	1	1	0
1677	42	32	4	1
1678	8	36	6	3
1679	30	14	2	0
1680	42	47	3	5
1681	33	17	3	7
1682	0	8	2	0
1683	2	21	4	1
1684	10	18	0	5
1685	5	24	2	2
1686	0	14	11	16
1687	11	11	4	6
1688	6	0	2	0
1689	21	13	10	3
1690	2	1	5	3
1691	12	42	22	30
1692	13	37	69	85
1693	5	6	1730	2133
1694	37	39	6	3
1695	14	34	2	2
1696	23	23	1	1
1697	94	40	6	8
1698	120	115	8	7
1699	71	81	10	3
1700	25	4	1	0
1701	34	66	14	1
1702	42	56	8	9
1703	107	95	10	7
1704	44	73	6	5
1705	86	62	4	4
1706	23	33	11	3
1707	107	162	15	12
1708	57	44	9	7
1709	138	50	11	10
1710	147	70	11	12
1711	38	49	8	1
1712	66	30	9	2
1713	7	6	3	1
1714	112	43	13	15
1715	44	50	10	2
1716	16	40	1	0
1717	67	69	16	7
1718	113	133	12	11
1719	74	81	0	0
1720	37	30	6	1
1721	28	9	1	4
1722	61	76	7	4
1723	1	0	2	0
1724	15	35	6	2
1725	27	44	8	5
1726	80	22	8	2
1727	21	8	1	1
1728	38	79	9	2
1729	108	118	7	6
1730	86	84	10	10
1731	50	96	8	4
1732	104	100	15	9
1733	42	11	5	2
1734	118	32	14	7
1735	96	56	6	9
1736	21	15	1	4
1737	140	178	3	11
1738	15	36	11	2
1739	11	16	6	3
1740	24	1	3	2
1741	17	20	3	5
1742	53	15	1	0
1743	24	47	3	3
1744	142	143	9	5
1745	48	6	11	1
1746	18	79	4	4
1747	16	101	7	3
1748	29	28	5	2
1749	1	0	4	1
1750	76	15	5	1
1751	4	5	2	8
1752	5	3	2	2
1753	6	5	2	1
1754	1	11	0	0
1755	34	78	6	2
1756	0	0	0	0
1757	3	2	6	1
1758	0	10	0	0
1759	2	27	3	0
1760	0	0	0	0
1761	49	30	9	4
1762	5	15	8	2
1763	37	27	6	6
1764	3	1	2	1
1765	48	27	11	6
1766	21	0	0	0
1767	1	1	3	1
1768	57	30	5	6
1769	14	12	1	1
1770	55	6	5	6
1771	53	12	1	2
1772	139	68	21	32
1773	21	24	12	2
1774	1	4	0	2
1775	0	0	0	2
1776	4	20	3	2
1777	17	3	10	7
1778	23	1	1	1
1779	3	1	1	0
1780	10	81	8	11
1781	52	29	5	3
1782	8	58	10	6
1783	0	47	6	6
1784	0	1	0	0
1785	2	2	2	2
1786	40	17	1	2
1787	176	119	11	14
1788	17	0	0	1
1789	6	6	2	2
1790	0	0	3	1
1791	23	2	3	0
1792	3	1	0	1
1793	21	14	1	1
1794	1	0	2	0
1795	0	0	1	0
1796	14	0	4	1
1797	0	1	5	5
1798	0	1	1	3
1799	0	0	0	0
1800	10	10	4	1
1801	14	38	1	1
1802	0	0	3	0
1803	0	0	2	2
1804	0	1	1	0
1805	26	13	1	1
1806	0	0	1	0
1807	0	1	0	2
1808	20	43	8	4
1809	15	18	7	4
1810	28	63	3	5
1811	0	0	0	0
1812	3	3	1	0
1813	0	19	1	3
1814	11	0	4	1
1815	3	8	0	0
1816	5	8	5	7
1817	11	16	3	5
1818	31	11	7	5
1819	41	11	3	0
1820	22	18	3	2
1821	3	0	0	0
1822	27	6	6	1
1823	3	5	1	1
1824	0	0	1	0
1825	6	13	0	2
1826	33	2	4	4
1827	52	42	0	4
1828	0	3	0	1
1829	21	24	4	4
1830	0	0	0	0
1831	5	6	2	1
1832	11	36	7	3
1833	6	9	2	1
1834	35	12	3	7
1835	7	23	0	0
1836	0	0	3	0
1837	0	0	0	2
1838	3	8	2	5
1839	1	0	2	0
1840	19	28	0	5
1841	0	0	1	1
1842	0	0	1	0
1843	6	1	0	2
1844	5	9	5	0
1845	12	24	0	1
1846	7	0	0	0
1847	0	0	0	1
1848	25	8	4	2
1849	26	10	2	2
1850	1	0	2	0
1851	2	11	1	2
1852	0	0	1	0
1853	24	33	8	0
1854	25	17	8	8
1855	0	0	0	0
1856	16	14	4	7
1857	0	0	0	0
1858	50	39	8	11
1859	4	22	3	2
1860	20	54	12	5
1861	0	2	0	0
1862	0	0	0	0
1863	18	0	2	1
1864	0	2	0	2
1865	0	8	3	5
1866	0	29	1	3
1867	61	110	8	8
1868	2	5	0	0
1869	3	32	0	6
1870	35	43	8	9
1871	0	1	2	1
1872	27	11	1	6
1873	1	0	0	0
1874	0	0	1	0
1875	14	1	4	3
1876	26	49	10	5
1877	22	13	3	2
1878	24	18	4	2
1879	39	29	2	0
1880	14	25	18	19
1881	130	99	10	20
1882	6	17	3	1
1883	39	38	4	0
1884	0	0	0	0
1885	4	3	2	1
1886	39	1	2	4
1887	0	0	2	1
1888	16	0	4	3
1889	0	3	7	0
1890	34	28	7	2
1891	21	7	6	8
1892	26	19	55	101
1893	10	30	4	3
1894	13	1	2	1
1895	29	17	58	72
1896	69	17	11	4
1897	1	2	0	0
1898	1	67	1	0
1899	44	12	2	0
1900	29	28	34	44
1901	14	23	10	10
1902	53	44	117	116
1903	81	113	1	0
1904	9	6	0	1
1905	1	0	0	1
1906	0	0	0	0
1907	0	0	7	1
1908	31	25	2	2
1909	33	29	5	1
1910	2	31	0	4
1911	4	3	0	1
1912	0	19	1	2
1913	61	82	6	2
1914	96	47	9	6
1915	39	91	6	3
1916	0	0	0	0
1917	12	0	1	0
1918	2	0	0	2
1919	42	235	2	4
1920	38	94	3	4
1921	88	118	8	6
1922	0	33	7	4
1923	6	11	3	3
1924	1	3	3	0
1925	0	1	2	2
1926	26	7	2	5
1927	0	2	5	2
1928	23	38	1	0
1929	26	6	3	0
1930	0	14	3	3
1931	17	4	4	4
1932	1	3	2	0
1933	4	15	0	0
1934	15	11	2	1
1935	14	0	2	2
1936	6	4	7	4
1937	17	0	2	7
1938	17	0	1	4
1939	0	3	0	0
1940	11	7	9	0
1941	0	26	0	2
1942	3	0	0	0
1943	12	38	11	4
1944	55	115	11	8
1945	13	11	0	2
1946	0	1	0	2
1947	0	2	0	2
1948	0	0	1	1
1949	2	4	3	8
1950	107	79	16	6
1951	8	1	6	5
1952	10	13	4	4
1953	0	6	4	0
1954	1	9	5	1
1955	22	66	0	2
1956	89	11	4	5
1957	3	9	1	1
1958	7	24	1	1
1959	1	17	4	1
1960	5	43	3	2
1961	0	7	0	0
1962	0	1	0	0
1963	24	51	2	0
1964	16	44	2	1
1965	22	34	2	1
1966	22	21	9	4
1967	0	0	0	0
1968	1	33	3	3
1969	0	2	6	0
1970	1	54	3	2
1971	0	4	5	7
1972	0	0	0	1
1973	21	80	3	4
1974	4	1	6	3
1975	25	28	0	4
1976	31	21	7	4
1977	12	2	3	0
1978	37	13	3	1
1979	21	28	3	3
1980	40	18	4	4
1981	0	0	0	1
1982	0	1	2	5
1983	1	0	0	0
1984	399	244	1	0
1985	0	14	3	0
1986	0	6	1	0
1987	10	18	3	1
1988	36	3	1	0
1989	57	41	2	0
1990	58	48	4	15
1991	2	3	0	3
1992	20	1	2	6
1993	9	15	2	2
1994	0	0	0	1
1995	78	100	17	15
1996	3	2	0	2
1997	4	5	3	0
1998	3	0	3	1
1999	20	7	2	2
[truncated: 17,332 more rows]

## Sheet: Figure 2A
CN000057	CN000072	CN000079	FA000027	FA000039	FA000043	FA000052	FA000068	FA000096	FA000097	GS000008	GS000049	GS000081	GS000089	GS000131	HV000007	T1-FAIM-10	T1-FAIM-11	T1-FAIM-5	T1-FAIM-6	T1-FAIM-8	T1-JH001	T1-JH0013	T1-JH004	T1-JH006	T1-JH007	T1-JH010	T1-JH012	FA000131	T1-FAIM-12	T1-FAIM-13	T1-FAIM-9	T1-JH011	CN000042	CN000047	CN000051	FA000020	FA000050	FA000075	FA000125	FA000130	GS000026	GS000048	GS000050	GS000110	GS000122	GS000125	GS000142	GS000146	HV000005
0	0	0	0	0	0	0	0	0	0	0	0	0	0	1	0	0	0	0	0	0	0	1	0	0	0	0	0	0	0	0	0	0	0	0	0	0	0	0	0	0	0	0	0	0	0	0	0	1	0
0	0	0	0	0	1	1	0	0	0	0	0	1	1	0	0	0	0	0	1	0	0	0	0	1	1	0	1	1	0	0	0	0	0	0	0	0	0	0	0	0	1	0	0	0	0	0	0	0	0
0	0	0	0	0	0	0	0	0	0	0	0	0	0	0	0	0	0	0	0	0	0	0	0	0	0	0	1	1	0	0	0	0	0	0	0	0	0	0	0	0	0	0	0	0	0	0	0	0	0
0	0	0	0	0	0	0	0	0	0	0	0	1	0	0	0	0	0	0	0	0	0	0	0	0	0	0	1	1	0	0	0	0	0	0	0	0	0	0	0	0	0	0	0	0	0	0	0	0	0
0	0	0	0	0	0	0	0	0	0	0	0	0	0	0	0	0	0	0	0	0	0	0	0	0	1	0	1	1	0	0	0	0	0	0	0	0	0	0	0	0	0	0	0	0	0	0	0	0	0
0	0	0	0	0	0	0	0	0	0	0	0	0	1	0	0	0	1	0	0	0	0	0	0	0	0	0	1	1	0	0	0	0	0	0	0	0	0	0	0	0	0	0	0	0	0	0	0	0	0
0	0	0	0	0	0	0	0	0	0	0	0	0	0	0	0	0	0	0	0	0	0	0	0	0	0	0	1	1	0	0	0	0	0	0	0	0	0	0	0	0	0	0	0	0	0	0	0	0	0
0	0	0	0	0	0	0	0	0	0	0	0	0	0	0	0	0	0	0	0	0	0	0	0	0	0	0	1	0	0	0	0	0	0	0	0	0	0	0	0	0	0	0	0	0	0	0	0	0	0
0	0	0	0	0	0	0	0	0	0	0	0	0	0	0	0	0	0	0	0	0	0	0	0	0	0	0	0	0	0	0	0	0	0	0	0	0	0	0	0	0	0	0	0	0	0	0	0	0	0
0	0	0	0	0	0	0	0	0	0	0	0	0	0	0	0	0	0	0	0	0	0	0	0	0	1	0	0	1	0	0	0	0	0	0	0	0	0	0	0	0	0	0	0	0	0	0	0	0	0
0	0	0	0	0	0	0	0	0	0	0	0	0	0	0	0	0	0	0	0	0	0	0	0	0	0	0	0	1	0	0	0	0	0	0	0	0	0	0	0	0	0	0	0	0	0	0	0	0	0
0	0	0	0	0	0	0	0	0	0	0	0	0	0	0	0	0	0	0	0	0	0	0	0	0	0	0	1	1	0	0	0	0	0	0	0	0	0	0	0	0	0	0	0	0	0	0	0	0	0
0	0	0	0	0	0	1	0	0	0	0	0	1	0	0	0	0	1	0	0	0	0	0	0	0	1	0	1	1	0	0	0	0	0	0	0	0	0	0	0	0	0	0	0	0	0	0	0	0	0
0	0	0	0	0	0	0	0	0	0	0	0	0	0	0	0	0	0	0	0	0	0	0	0	0	0	0	1	0	0	0	0	0	0	0	0	0	0	0	0	0	0	0	0	0	0	0	0	0	0
0	0	0	0	0	0	1	0	0	0	0	0	1	0	0	0	0	0	0	0	0	0	0	0	1	0	0	1	1	0	0	0	0	0	0	0	0	0	0	0	0	0	0	0	0	0	0	0	0	0
0	1	0	0	0	0	1	0	0	0	0	0	1	1	0	0	0	0	0	0	0	0	0	0	0	1	0	0	1	0	0	1	0	0	0	0	0	0	0	0	1	0	0	0	0	0	0	0	0	0
0	0	0	0	0	0	1	0	0	0	0	0	1	1	0	0	0	0	0	0	0	0	0	0	0	1	0	1	1	0	0	1	0	0	0	0	0	0	0	0	1	0	0	0	0	0	0	0	0	0
0	0	0	0	0	0	0	0	0	0	0	0	0	1	0	0	0	0	0	0	0	0	0	0	0	0	0	1	1	0	0	0	0	0	0	0	0	0	0	0	0	0	0	0	0	0	0	0	0	0
0	0	0	0	0	0	0	0	0	0	0	0	0	1	0	0	0	0	0	0	0	0	0	0	0	0	0	1	1	0	0	0	0	0	0	0	0	0	0	0	0	0	0	0	0	0	0	0	0	0
0	0	0	0	0	0	0	0	0	0	0	0	0	1	0	0	0	0	0	0	0	0	0	0	0	0	0	1	1	0	0	0	0	0	0	0	0	0	0	0	0	0	0	0	0	0	0	0	0	0
0	1	0	0	0	1	1	0	0	0	0	0	1	1	0	0	0	0	0	1	0	0	1	0	1	1	0	1	1	0	0	0	0	0	0	0	0	0	0	0	1	1	0	0	0	0	0	0	0	0
0	0	0	0	0	0	0	0	0	0	0	0	0	0	0	0	0	0	0	0	0	0	0	0	0	1	0	1	1	0	0	0	0	0	0	0	0	0	0	0	0	0	0	0	0	0	0	0	0	0
0	0	0	0	0	0	0	0	0	0	0	0	0	0	0	0	0	0	0	0	0	0	0	0	0	0	0	0	1	0	0	0	0	0	0	0	0	0	0	0	0	0	0	0	0	0	0	0	0	0
0	0	0	0	0	0	0	0	0	0	0	0	1	0	0	0	0	1	0	1	0	0	0	0	0	1	0	1	1	0	0	1	0	0	0	0	0	0	0	0	0	0	0	0	0	0	0	0	0	0
0	0	0	0	0	1	0	0	0	0	0	0	1	1	0	0	0	0	0	0	0	0	0	0	0	1	0	1	1	0	0	1	0	0	0	0	0	0	0	0	0	0	0	0	0	0	0	0	0	0
0	0	0	0	0	0	0	0	0	0	0	0	0	0	0	0	0	0	0	0	0	0	0	0	0	0	0	0	1	0	0	0	0	0	0	0	0	0	0	0	0	0	0	0	0	0	0	0	0	0
0	0	0	0	0	0	1	0	0	0	0	0	0	0	0	0	0	0	0	0	0	0	0	1	0	0	0	0	1	0	0	0	0	0	0	0	0	0	0	0	0	0	0	0	0	0	0	0	0	0
0	0	0	0	0	0	0	0	0	0	0	0	1	0	0	0	0	1	0	0	0	0	0	0	0	1	0	1	1	0	0	0	0	0	0	0	0	0	0	0	0	0	0	0	0	0	0	0	0	0
0	0	0	0	0	0	0	0	0	0	0	0	0	0	0	0	0	0	0	0	0	0	0	0	0	0	0	1	1	0	0	0	0	0	0	0	0	0	0	0	0	0	0	0	0	0	0	0	0	0
0	0	0	0	0	0	0	0	0	0	0	0	0	0	0	0	0	0	0	0	0	0	0	0	0	0	0	0	1	0	0	0	0	0	0	0	0	0	0	0	0	0	0	0	0	0	0	0	0	0
0	0	0	0	0	0	0	0	0	0	0	0	0	0	0	0	0	0	0	0	0	0	0	0	0	0	0	1	1	0	0	0	0	0	0	0	0	0	0	0	0	0	0	0	0	0	0	0	0	0
0	0	0	0	0	0	0	0	0	0	0	0	0	0	0	0	0	0	0	0	0	0	0	0	0	0	0	0	1	0	0	0	0	0	0	0	0	0	0	0	0	0	0	0	0	0	0	0	0	0
0	1	0	0	0	0	0	0	0	0	0	0	0	0	0	0	0	0	0	0	0	0	0	1	0	0	0	1	1	0	0	0	0	0	0	0	0	0	0	0	0	0	0	0	0	0	0	0	0	0
0	0	0	0	0	0	0	0	0	0	0	0	1	0	0	0	0	0	0	0	0	0	0	0	1	0	0	1	0	0	0	0	0	0	0	0	0	0	0	0	0	0	0	0	0	0	0	0	0	0
0	0	0	0	0	0	0	0	0	0	0	0	1	0	0	0	0	0	0	0	0	0	0	0	0	0	0	1	1	0	0	0	0	0	0	0	0	0	0	0	0	0	0	0	0	0	0	0	0	0
0	1	0	0	0	0	1	0	0	0	0	0	1	1	0	0	0	1	0	0	0	0	0	0	0	1	0	1	1	0	0	1	0	0	0	0	0	0	0	0	1	0	0	0	0	0	0	0	0	0
0	0	0	0	0	1	0	0	0	0	0	0	0	1	0	0	0	0	0	0	0	0	0	0	0	0	0	0	1	0	0	0	0	0	0	0	0	0	0	0	0	0	0	0	0	0	0	0	0	0
0	0	0	0	0	0	0	0	0	0	0	0	0	0	0	0	0	0	0	0	0	0	0	0	0	0	0	0	1	0	0	0	0	0	0	0	0	0	0	0	0	0	0	0	0	0	0	0	0	0
0	0	0	0	0	0	0	0	0	0	0	0	0	0	0	0	0	0	0	0	0	0	0	0	0	0	0	0	0	0	0	0	0	0	0	0	0	0	0	0	0	0	0	0	0	0	0	0	0	0
0	0	0	0	0	0	0	0	0	0	0	0	0	0	0	0	0	0	0	0	0	0	0	0	0	0	0	1	0	0	0	0	0	0	0	0	0	0	0	0	0	0	0	0	0	0	0	0	0	0
0	0	0	0	0	0	0	0	0	0	0	0	1	0	0	0	0	0	0	0	0	0	0	1	0	0	0	1	1	0	0	0	0	0	0	0	0	0	0	0	0	0	0	0	0	0	0	0	0	0
0	0	0	0	0	0	0	0	0	0	0	0	1	0	0	0	0	0	0	0	0	0	0	0	0	0	0	1	1	0	0	0	0	0	0	0	0	0	0	0	0	0	0	0	0	0	0	0	0	0
0	0	0	0	0	0	1	0	0	0	0	0	1	1	0	0	0	1	0	0	0	0	0	0	0	0	0	0	1	0	0	0	0	0	0	0	0	0	0	0	0	0	0	0	0	0	0	0	0	0
0	0	0	0	0	0	0	0	0	0	0	0	0	0	0	0	0	0	0	0	0	0	0	0	0	0	0	1	1	0	0	0	0	0	0	0	0	0	0	0	0	0	0	0	0	0	0	0	0	0
0	0	0	0	0	0	0	0	0	0	0	0	0	0	0	0	0	0	0	0	0	0	0	0	0	0	0	0	0	0	0	0	0	0	0	0	0	0	0	0	0	0	0	0	1	0	1	0	0	0
0	0	0	1	0	0	0	0	0	0	0	0	0	1	0	0	0	0	0	0	0	0	0	0	0	0	0	0	0	0	0	0	0	0	0	0	1	0	0	0	0	0	0	0	0	0	0	0	0	0
0	0	0	0	0	0	0	0	0	0	0	0	0	1	0	0	0	0	0	0	0	0	0	0	0	0	0	0	0	1	0	0	0	0	0	0	0	0	0	0	0	0	0	0	0	0	1	0	1	0
0	0	0	0	0	0	0	0	0	1	1	1	0	1	0	0	0	0	0	0	0	0	0	0	0	0	0	0	0	0	0	0	0	0	0	0	0	0	0	0	0	0	0	0	0	0	0	0	0	0
0	0	0	0	0	0	0	0	0	1	0	0	0	0	0	0	0	0	0	0	0	0	0	0	0	1	0	0	0	0	0	0	0	0	0	0	0	0	0	0	0	0	0	0	0	0	1	0	1	0
0	0	0	0	0	0	0	0	0	1	0	0	0	1	0	0	0	0	0	0	0	0	0	0	0	1	0	0	0	0	0	0	0	0	0	0	0	0	0	0	0	0	0	0	0	0	1	0	0	0
0	0	0	0	0	0	0	0	0	1	1	1	0	1	0	0	0	0	0	0	0	0	0	0	0	0	0	0	0	0	0	0	0	0	0	0	0	0	0	0	0	0	0	0	0	0	0	0	0	0
0	0	0	0	0	0	0	0	0	0	0	0	0	0	0	0	0	0	0	0	0	0	0	0	0	0	0	0	0	0	0	0	0	0	0	0	0	0	0	0	0	0	0	0	0	0	0	0	0	0
0	0	0	0	0	0	0	0	0	0	0	0	0	0	0	0	0	0	0	0	0	0	0	0	0	0	0	0	0	0	0	0	0	0	0	0	0	0	0	0	0	0	0	0	0	0	0	0	0	0
0	0	0	0	0	0	0	0	0	0	0	0	0	1	1	0	0	0	0	0	0	0	0	0	0	0	0	0	0	0	1	0	0	0	0	0	0	0	0	0	0	0	0	0	0	0	0	0	0	0
0	0	0	0	0	0	0	0	0	0	0	0	0	0	0	0	0	0	0	0	0	0	0	0	0	0	0	0	0	0	0	0	0	0	0	0	0	0	0	0	0	0	0	0	0	0	0	0	0	0
0	0	0	0	0	0	0	0	0	0	0	0	0	0	0	0	0	0	0	0	0	0	0	0	0	0	0	0	0	0	0	0	0	0	0	0	0	0	0	0	0	0	0	0	0	0	0	0	0	0
0	0	0	0	0	0	1	0	0	0	0	0	0	0	0	0	0	1	0	1	0	0	0	0	0	1	0	0	1	0	0	0	1	0	0	0	0	0	0	0	0	0	0	0	0	0	0	0	0	0
0	0	0	0	0	0	0	0	0	0	0	0	0	0	0	0	0	0	0	0	0	0	0	0	0	0	0	0	0	0	0	0	0	0	0	0	0	0	0	0	0	0	0	0	0	0	0	0	0	0
0	0	0	0	0	0	0	0	0	0	0	0	0	0	0	0	0	0	0	0	0	0	0	0	0	0	0	0	0	0	0	0	0	0	0	0	0	0	0	0	0	0	0	0	0	0	0	0	0	0
0	0	0	0	0	0	0	0	0	0	0	0	0	0	0	0	0	1	0	0	0	0	0	0	0	0	0	0	1	0	0	0	1	0	0	0	0	0	0	1	0	0	0	0	0	0	0	0	0	0
0	0	0	0	0	0	1	0	0	0	0	0	1	0	0	0	0	1	0	1	0	0	1	0	0	1	0	0	1	0	0	0	1	0	0	0	0	0	0	1	0	0	0	0	0	0	1	1	0	0
0	0	0	0	0	0	0	0	0	0	0	0	0	0	0	0	0	0	0	0	0	0	0	0	0	0	0	0	0	0	0	0	0	0	0	0	0	0	0	0	0	0	0	0	0	0	0	0	0	0
0	0	0	0	0	0	0	0	0	0	0	0	0	0	0	0	0	0	0	0	0	0	0	0	0	0	0	0	0	0	0	0	0	0	0	0	0	0	0	0	0	0	0	0	0	0	0	0	0	0
0	0	0	0	0	0	0	0	0	0	0	0	0	0	0	0	0	0	0	0	0	0	0	0	0	0	0	0	0	0	0	0	0	0	0	0	0	0	0	0	0	0	0	0	0	0	0	0	0	0
0	0	0	0	0	0	1	0	0	0	0	0	0	1	0	0	0	1	0	0	0	0	1	0	0	1	0	0	1	0	0	0	1	0	0	0	0	0	0	0	0	0	0	0	0	0	0	0	0	0
0	0	0	0	0	0	0	0	0	0	0	0	0	0	0	0	0	0	0	0	0	0	0	0	0	0	0	0	0	0	0	0	0	0	0	0	0	0	0	0	0	0	0	0	0	0	0	0	0	0
0	0	0	0	0	0	0	0	0	0	0	0	0	0	0	0	0	0	0	0	0	0	0	0	0	0	0	0	0	0	0	0	0	0	0	0	0	0	0	0	0	0	0	0	0	0	0	0	0	0
0	0	0	0	0	0	0	0	0	0	0	0	0	0	0	0	0	0	0	0	0	0	0	0	0	0	0	0	0	0	0	0	0	0	0	0	0	0	0	0	0	0	0	0	0	0	0	0	0	0
0	0	0	0	0	0	0	0	0	0	0	0	0	0	0	0	0	1	0	0	0	0	0	0	0	0	0	0	1	0	0	0	1	0	0	0	0	0	0	0	0	0	0	0	0	0	1	0	0	0
0	0	0	0	1	0	1	0	0	0	0	0	0	0	0	0	0	1	0	1	0	0	0	0	0	0	0	0	0	0	0	0	0	0	0	0	0	0	0	0	0	0	0	0	0	0	1	0	0	0
0	0	0	0	0	0	0	0	0	0	0	0	0	0	0	0	0	1	0	0	0	0	1	0	0	1	0	0	0	0	0	0	1	0	0	0	0	0	0	0	0	0	0	0	0	0	1	0	0	0
0	0	0	0	0	0	0	0	0	0	0	1	0	0	0	0	0	0	0	0	0	0	0	0	0	0	0	0	1	0	0	0	0	0	0	0	0	0	0	0	1	0	0	0	0	0	1	0	0	0
0	0	0	0	0	0	0	0	0	0	0	0	0	0	0	0	0	0	0	0	0	0	0	0	0	0	0	0	0	0	0	0	0	0	0	0	0	0	0	0	0	0	0	0	0	0	0	0	0	0
0	0	0	0	0	0	0	0	0	0	0	0	0	0	0	0	0	0	0	0	0	0	0	0	0	0	0	0	1	0	0	0	0	0	0	0	0	0	0	0	1	0	0	0	0	0	0	0	0	0
0	0	0	0	0	0	0	0	0	0	0	1	0	0	0	0	0	0	0	0	0	0	0	0	0	0	0	0	0	0	0	0	0	0	0	0	0	0	0	0	1	0	0	0	0	0	0	0	0	0
0	0	0	0	0	0	0	0	0	0	0	1	0	1	0	0	0	0	0	0	0	0	0	0	0	0	0	0	1	0	0	0	0	0	0	0	0	0	0	0	1	0	0	0	0	0	0	0	0	0
0	0	0	0	0	0	0	0	0	0	0	0	0	0	0	0	0	0	0	0	0	0	0	0	0	0	0	0	0	0	0	0	0	0	0	0	0	0	0	0	1	0	0	0	0	0	0	0	0	0
0	0	0	0	0	0	0	0	0	0	0	1	0	0	0	0	0	0	0	0	0	0	0	1	0	0	0	0	1	0	0	0	0	0	0	0	0	0	0	0	1	0	0	0	0	0	1	0	0	0
0	0	0	0	0	0	0	0	0	0	0	0	0	0	0	0	0	0	0	0	0	0	0	0	0	0	0	0	1	0	0	0	0	0	0	0	0	0	0	0	1	0	0	0	0	0	0	0	0	0
0	0	0	0	0	0	0	0	0	0	0	0	0	0	0	0	0	0	0	0	0	0	0	0	0	0	0	0	0	0	0	0	0	0	0	0	0	0	0	0	1	0	0	0	0	0	0	0	0	0
0	0	0	0	0	0	0	0	0	0	0	0	0	0	0	0	0	0	0	0	0	0	0	0	0	0	0	0	0	0	0	0	0	0	0	0	0	0	0	0	1	0	0	0	0	0	0	0	0	0
0	0	0	0	0	0	0	0	0	0	0	0	0	0	0	0	0	0	0	0	0	0	0	0	0	0	0	0	0	0	0	0	0	0	0	0	0	0	0	0	0	0	0	0	0	0	0	0	0	0
0	0	0	0	0	0	0	0	0	0	0	0	0	0	0	0	0	0	0	0	0	0	0	0	0	0	0	0	0	0	1	0	0	0	0	0	0	0	0	0	1	0	0	0	0	0	0	0	0	0
0	0	0	0	0	0	0	0	0	0	0	1	0	0	0	0	0	0	0	0	0	0	0	0	0	0	0	0	1	0	0	0	0	0	0	0	0	0	0	0	1	0	0	0	0	0	0	0	0	0
0	0	0	0	0	0	0	0	0	0	0	0	0	0	0	0	0	0	0	0	0	0	0	0	0	0	0	0	0	0	0	0	0	0	0	0	0	0	0	0	0	0	0	0	0	0	0	0	0	0
0	0	0	0	0	0	0	0	0	0	0	1	0	0	0	0	0	0	0	0	0	0	0	0	0	0	0	0	1	0	0	0	0	0	0	0	0	0	0	0	1	0	0	0	0	0	0	0	0	0
0	0	0	0	0	0	0	0	0	0	0	1	0	0	0	0	0	0	0	0	0	0	0	0	0	0	0	0	1	0	0	0	0	0	0	0	0	0	0	0	0	0	0	0	0	0	0	0	0	0
0	0	0	0	0	0	0	0	0	0	0	1	0	0	0	0	0	0	0	0	0	0	0	0	0	0	0	0	1	0	0	0	0	0	0	0	0	0	0	0	1	0	0	0	0	0	1	0	0	0
0	0	0	0	0	0	0	0	0	0	0	1	0	0	0	0	0	0	0	0	0	0	0	0	0	0	0	0	1	0	0	0	0	0	0	0	0	0	0	0	1	0	0	0	0	0	0	0	0	0
0	0	0	0	0	0	0	0	0	0	0	0	0	0	0	0	0	0	0	0	0	0	0	0	0	0	0	0	0	0	0	0	0	0	0	0	0	0	0	0	1	0	0	0	0	0	0	0	0	0
0	1	0	0	0	0	0	1	0	0	0	1	0	1	0	0	0	0	0	0	0	1	0	0	0	0	0	0	1	0	0	0	0	0	0	0	0	0	0	0	1	1	1	0	0	0	0	0	0	0
0	1	0	0	0	0	0	1	0	0	0	0	0	1	0	0	0	0	0	0	0	1	0	0	0	0	0	0	1	0	0	0	0	0	0	0	0	0	0	0	1	1	1	0	0	0	0	0	0	0
0	1	0	0	0	0	0	1	0	0	0	1	0	0	0	0	0	0	0	0	0	0	0	0	0	0	0	0	1	0	0	0	0	0	0	0	0	0	0	0	1	0	1	0	0	0	0	0	0	0
0	0	0	0	0	0	0	1	0	0	0	1	0	0	0	0	0	0	0	0	0	0	0	0	0	0	0	0	1	0	0	0	0	0	0	0	0	0	0	0	0	0	1	0	0	0	0	0	0	0
0	1	0	0	0	0	0	1	0	0	0	1	0	1	0	0	0	0	0	0	0	1	1	0	0	0	0	0	1	0	0	0	0	0	0	0	0	0	0	1	1	1	1	0	0	0	0	0	0	0
0	0	0	0	0	0	0	1	0	0	0	0	1	1	0	0	0	0	0	0	0	1	0	0	0	0	0	0	1	0	0	0	0	0	0	0	0	0	0	0	1	1	1	0	0	0	0	0	0	0
0	0	0	0	0	0	0	1	0	0	0	0	0	0	0	0	0	0	0	0	0	0	0	0	0	0	0	0	1	0	0	0	0	0	0	0	0	0	0	0	1	1	1	0	0	0	0	0	0	0
0	1	0	0	0	0	0	1	0	0	0	0	0	1	0	0	0	0	0	0	0	1	0	0	0	0	0	0	1	0	0	0	0	0	0	0	0	0	0	0	1	0	1	0	0	0	0	0	0	0
0	1	0	0	0	0	0	1	0	0	0	1	0	1	0	0	0	0	0	0	0	1	0	0	0	0	0	0	1	0	0	0	0	0	0	0	0	0	0	0	1	0	1	0	0	0	0	0	0	0
0	1	0	0	0	0	0	1	0	0	0	0	0	0	0	0	0	0	0	0	0	0	0	0	0	0	0	0	1	0	0	0	0	0	0	0	0	0	0	0	1	0	1	0	0	0	0	0	0	0
0	1	1	0	1	0	0	1	0	0	0	1	0	1	0	0	0	0	0	0	0	1	0	0	0	0	0	0	1	0	0	0	0	0	0	0	0	0	0	1	1	1	1	0	0	0	0	0	0	0
0	1	0	0	0	1	0	1	0	0	0	1	1	1	0	0	0	0	0	0	0	1	0	0	0	0	0	0	1	0	0	0	0	0	0	0	0	0	0	1	1	1	1	0	0	0	0	0	0	0
0	1	0	0	0	0	0	1	0	0	0	1	1	1	0	0	0	0	0	0	0	1	0	0	0	0	0	0	1	0	0	0	0	0	0	0	0	0	0	0	1	1	1	0	0	0	0	0	0	0
0	1	0	0	0	0	0	1	0	0	0	1	0	1	0	0	0	0	0	0	0	1	0	0	0	0	0	0	1	0	0	0	0	0	0	0	0	0	0	0	1	1	1	0	0	0	0	0	0	0
0	0	0	0	0	0	0	1	0	0	0	0	0	0	0	0	0	0	0	0	0	0	0	0	0	0	0	0	1	0	0	0	0	0	0	0	0	0	0	0	1	1	1	0	0	0	0	0	0	0
0	1	0	0	0	0	0	1	0	0	0	0	0	0	0	0	0	0	0	0	0	0	0	0	0	0	0	0	1	0	0	0	0	0	0	0	0	0	0	0	1	0	1	0	0	0	0	1	0	0
0	1	0	0	0	0	0	1	0	0	0	1	0	0	0	0	0	0	0	0	0	0	0	0	0	0	0	0	1	0	0	0	0	0	0	0	0	0	0	0	1	0	1	0	0	0	0	1	0	0
0	0	0	0	0	0	0	1	0	0	0	1	0	0	0	0	0	0	0	0	0	0	0	0	0	0	0	0	0	0	0	0	0	0	0	0	0	0	0	0	0	1	1	0	0	0	0	0	0	0
0	0	0	0	0	0	0	1	0	0	0	1	0	1	0	0	0	0	0	0	0	0	0	0	0	0	0	0	1	0	0	0	0	0	0	0	0	0	0	0	0	1	0	0	0	0	0	0	0	0
0	1	0	0	0	0	0	1	0	0	0	0	0	0	0	0	0	0	0	0	0	0	0	0	0	0	0	0	1	0	0	0	0	0	0	0	0	0	0	0	1	0	0	0	0	0	0	0	0	0
0	0	0	0	0	0	0	1	0	0	0	0	0	0	0	0	0	0	0	0	0	0	0	0	0	0	0	0	1	0	0	0	0	0	0	0	0	0	0	0	1	1	0	0	0	0	0	0	0	0
0	1	0	0	0	0	0	1	0	0	0	1	0	1	1	0	0	0	0	0	0	1	0	0	0	0	0	0	1	0	0	0	0	0	0	0	0	0	0	1	1	1	1	0	0	0	0	0	0	0
0	1	0	0	0	0	0	1	0	0	0	0	0	0	0	0	0	0	0	0	0	0	0	0	0	0	0	0	1	0	0	0	0	0	0	0	0	0	0	0	1	1	0	0	0	0	0	0	0	0
0	0	0	0	0	0	0	1	0	0	0	1	0	1	0	0	0	0	0	0	0	1	0	0	0	0	0	0	1	0	0	0	0	0	0	0	0	0	0	0	1	1	1	0	0	0	0	0	0	0
0	0	0	0	0	0	0	1	0	0	0	1	0	1	0	0	0	0	0	0	0	1	0	0	0	0	0	0	1	0	0	0	0	0	0	0	0	0	0	0	1	1	1	0	0	0	0	0	0	0
0	0	0	0	0	0	0	1	0	0	0	0	0	0	0	0	0	0	0	0	0	0	0	0	0	0	0	0	0	0	0	0	0	0	0	0	0	0	0	0	1	0	1	0	0	0	0	0	0	0
0	0	0	0	0	0	0	1	0	0	0	0	0	1	0	0	0	0	0	0	0	0	0	0	0	0	0	0	1	0	0	0	0	0	0	0	0	0	0	0	1	0	0	0	0	0	0	0	0	0
0	0	0	0	0	0	0	1	0	0	0	1	0	1	0	0	0	0	0	0	0	0	0	0	0	0	0	0	1	0	0	0	0	0	0	0	0	0	0	0	1	0	1	0	0	0	0	0	0	0
0	1	0	0	0	0	0	1	0	0	0	1	1	1	0	0	0	0	0	0	0	1	0	0	0	0	1	0	1	0	0	0	0	0	0	0	0	0	0	1	1	1	1	0	0	0	1	0	0	0
0	0	0	0	0	0	0	1	0	0	0	1	1	0	0	0	0	0	0	0	0	1	1	0	0	0	1	0	1	0	0	0	0	0	0	0	0	0	0	0	1	1	1	0	0	0	1	0	0	0
0	1	0	0	0	0	0	1	0	0	0	1	0	1	0	0	0	0	0	0	0	1	0	0	0	0	0	0	1	0	0	0	0	0	0	0	0	0	0	1	1	1	1	0	0	0	0	0	0	0
0	0	0	0	0	0	0	1	0	0	0	0	1	0	0	0	0	0	0	0	0	1	0	0	0	0	0	0	1	0	0	0	0	0	0	0	0	0	0	0	1	1	1	0	0	0	0	0	0	0
0	0	0	0	0	0	0	1	0	0	0	0	0	0	0	0	0	0	0	0	0	0	0	0	0	0	0	0	1	0	0	0	0	0	0	0	0	0	0	0	1	1	1	0	0	0	0	0	0	0
0	0	0	0	0	0	0	1	0	0	0	0	0	0	0	0	0	0	0	0	0	1	0	0	0	0	0	0	1	0	0	0	0	0	0	0	0	0	0	0	1	0	1	0	0	0	0	0	0	0
0	0	0	0	0	0	0	1	0	0	0	1	1	0	0	0	0	0	0	0	0	1	0	0	0	0	0	0	1	0	0	0	0	0	0	0	0	0	0	0	1	1	1	0	0	0	0	0	0	0
0	1	0	0	0	0	0	1	0	0	0	0	0	0	0	0	0	0	0	0	0	1	0	0	0	0	0	0	1	0	0	0	0	0	0	0	0	0	0	0	1	1	1	0	0	0	0	0	0	0
0	0	0	0	0	0	0	1	0	0	0	0	0	0	0	0	0	0	0	0	0	0	0	0	0	0	0	0	1	0	0	0	0	0	0	0	0	0	0	0	1	1	1	0	0	0	0	0	0	0
0	0	0	0	0	0	0	1	0	0	0	1	0	1	0	0	0	0	0	0	0	1	0	0	0	0	0	0	1	1	0	0	0	0	0	0	0	0	0	0	1	0	1	0	0	0	0	0	0	0
0	0	0	0	0	0	0	1	0	0	0	0	0	0	0	0	0	0	0	0	0	0	0	0	0	0	0	0	1	0	0	0	0	0	0	0	0	0	0	0	1	1	0	0	0	0	0	0	0	0
0	1	0	0	0	0	0	1	0	0	0	1	0	1	0	0	0	0	0	0	0	1	0	0	0	0	0	0	1	0	0	0	0	0	0	0	0	0	0	1	1	1	1	0	0	0	0	0	0	0
0	0	0	0	0	0	0	1	0	0	0	1	0	1	0	0	0	0	0	0	0	0	0	0	0	0	0	0	1	0	0	0	0	0	0	0	0	0	0	0	0	0	0	0	0	0	0	0	0	0
0	0	0	0	0	0	0	0	0	0	0	0	0	0	0	0	0	0	0	0	0	0	0	0	0	1	0	0	0	0	0	0	0	0	1	0	0	0	0	0	0	0	0	0	0	0	0	0	1	0
0	0	0	0	0	0	0	0	0	0	0	0	0	0	0	0	0	0	0	0	0	0	0	0	0	0	0	0	0	0	0	0	0	0	0	0	0	0	0	0	0	0	0	0	0	0	0	0	0	0
0	0	0	0	0	0	0	0	0	0	0	0	0	0	0	0	0	0	0	0	0	0	0	0	0	0	0	0	0	0	0	0	0	0	0	0	0	0	0	0	0	0	0	0	0	0	0	0	0	0
0	0	0	0	0	0	0	1	0	0	0	0	0	0	0	0	0	0	0	0	0	0	0	0	0	0	0	0	1	0	0	0	0	0	0	0	0	0	0	0	1	1	1	0	0	0	0	0	0	0
0	0	0	0	0	0	0	1	0	0	0	0	0	0	0	0	0	0	0	0	0	0	0	0	0	0	0	0	1	0	0	0	0	0	0	0	0	0	0	0	0	1	1	0	0	0	0	0	0	0
0	0	0	0	0	0	0	1	0	0	0	1	0	1	0	0	0	0	0	0	0	0	0	0	0	0	0	0	1	0	0	0	0	0	0	0	0	0	0	0	0	0	0	0	0	0	0	0	0	0
0	0	0	0	0	0	0	1	0	0	0	1	0	0	0	0	0	0	0	0	0	0	0	0	0	0	0	0	1	0	0	0	0	0	0	0	0	0	0	0	0	1	1	0	0	0	0	0	0	0
0	0	0	0	0	0	0	1	0	0	0	0	1	0	0	0	0	0	0	0	0	0	0	0	0	0	1	0	1	0	0	0	0	0	0	0	0	0	0	0	0	1	1	0	0	0	0	0	0	0
0	1	0	0	0	0	0	1	0	0	0	1	1	1	0	0	0	0	0	0	0	1	0	0	0	0	0	0	1	0	0	0	0	0	0	0	0	0	0	1	1	1	1	0	0	0	0	0	0	0
0	0	0	0	0	0	0	1	0	0	0	0	1	0	0	0	0	0	0	0	0	0	0	0	0	0	1	0	0	0	0	0	0	0	0	0	0	0	0	0	0	1	1	0	0	0	1	0	0	0
0	0	0	0	0	0	0	1	0	0	0	1	0	1	0	0	0	0	0	0	0	0	0	0	0	0	0	0	1	0	0	0	0	0	0	0	0	0	0	0	0	0	0	0	0	0	0	0	0	0
0	0	0	0	0	0	0	1	0	0	0	0	0	0	0	0	0	0	0	0	0	1	0	0	0	0	0	0	1	1	0	0	0	0	0	0	0	0	0	0	1	0	1	0	0	0	0	0	0	0
0	1	0	0	0	0	0	1	0	0	0	1	1	1	0	0	0	0	0	0	0	1	0	0	0	0	0	0	1	0	0	0	0	0	0	0	0	0	0	1	1	1	1	0	0	0	0	0	0	0
0	0	0	0	0	0	0	1	0	0	0	0	1	0	0	0	0	0	0	0	0	0	0	0	0	0	0	0	0	0	0	0	0	0	0	0	0	0	0	0	0	1	1	0	0	0	0	0	0	0
0	0	0	0	0	0	0	1	0	0	0	1	0	1	0	0	0	0	0	0	0	0	0	0	0	0	0	0	1	0	0	0	0	0	0	0	0	0	0	0	0	0	0	0	0	0	0	0	0	0
0	1	0	0	0	0	0	1	0	0	0	0	0	0	0	0	0	0	0	0	0	1	0	0	0	0	0	0	1	0	0	0	0	0	0	0	0	0	0	0	1	1	1	0	0	0	0	0	0	0
0	0	0	0	0	0	0	1	0	0	0	1	0	0	0	0	0	0	0	0	0	1	0	0	0	0	0	0	1	0	0	0	0	0	0	0	0	0	0	0	0	0	1	0	0	0	0	0	0	0
0	0	0	0	0	0	0	1	0	0	0	0	0	0	0	0	0	0	0	0	0	0	0	0	0	0	0	0	1	0	0	0	0	0	0	0	0	0	0	0	1	1	1	0	0	0	0	0	0	0
0	0	0	0	0	0	0	1	0	0	0	1	0	0	0	0	0	0	0	0	0	0	0	0	0	0	0	0	1	0	0	0	0	0	0	0	0	0	0	0	1	1	1	0	0	0	0	0	0	0
0	1	0	0	0	0	0	1	0	0	0	0	0	0	0	0	0	0	0	0	0	0	0	0	0	0	0	0	1	0	0	0	0	0	0	0	0	0	0	0	1	0	1	0	0	0	0	0	0	0
0	0	0	0	0	0	0	1	0	0	0	0	1	1	0	0	0	0	0	0	0	0	0	0	0	0	1	0	1	0	0	0	0	0	0	0	0	1	0	0	1	1	1	0	0	0	0	0	0	0
0	0	0	0	0	0	0	1	0	0	0	0	0	0	0	0	0	0	0	0	0	0	0	0	0	0	0	0	1	0	0	0	0	0	0	0	0	0	0	0	0	1	1	0	0	0	0	0	0	0
0	0	0	0	0	0	0	1	0	0	0	1	0	0	0	0	0	0	0	0	0	0	0	0	0	0	0	0	1	0	0	0	0	0	0	0	0	0	0	0	0	1	0	0	0	0	0	0	0	0
0	1	0	0	0	0	0	1	0	0	0	0	0	0	0	0	0	0	0	0	0	0	0	0	0	0	0	0	1	0	0	0	0	0	0	0	0	0	0	0	1	1	1	0	0	0	0	0	0	0
0	1	0	0	0	0	0	1	0	0	0	1	0	0	0	0	0	0	0	0	0	1	0	0	0	0	0	0	1	0	0	0	0	0	0	0	0	0	0	0	0	1	1	0	0	0	0	0	0	0
0	1	1	0	0	0	0	1	0	0	0	1	0	1	0	0	0	0	0	0	0	1	0	0	0	0	0	0	1	0	0	0	0	0	0	0	0	0	0	1	1	1	1	0	0	0	0	0	0	0
0	0	0	0	0	0	0	1	0	0	0	1	0	0	0	0	0	0	0	0	0	1	0	0	0	0	0	0	1	0	0	0	0	0	0	0	0	0	0	1	1	1	1	0	0	0	0	0	0	0
0	0	0	0	0	0	0	1	0	0	0	0	1	0	0	0	0	0	0	0	0	0	0	0	0	0	0	0	1	0	0	0	0	0	0	0	0	0	0	0	0	1	1	0	0	0	0	0	0	0
0	1	0	0	0	0	0	1	0	0	0	0	0	0	0	0	0	0	0	0	0	0	0	0	0	0	0	0	1	0	0	0	0	0	0	0	0	0	0	0	1	1	1	0	0	0	0	0	0	0
0	1	0	0	0	0	0	1	0	0	0	1	1	1	0	0	0	0	0	0	0	1	0	0	0	0	0	0	1	0	0	0	0	0	0	0	0	0	0	1	1	1	1	0	0	0	0	0	0	0
0	1	0	0	0	0	0	1	0	0	0	0	0	0	0	0	0	0	0	0	0	1	0	0	0	0	0	0	1	1	0	0	0	0	0	0	0	0	0	0	1	0	1	0	0	0	0	0	0	0
0	0	0	0	0	0	0	0	0	0	0	0	0	0	0	0	0	0	0	0	0	0	0	0	0	0	0	0	0	0	0	0	0	0	0	0	0	0	0	0	0	0	0	0	0	0	0	0	0	0
0	0	0	0	0	0	0	1	0	0	0	1	0	0	0	0	0	0	0	0	0	0	0	0	0	0	0	0	1	0	0	0	0	0	0	0	0	0	0	0	0	0	1	0	0	0	0	0	0	0
0	0	0	0	0	0	0	1	0	0	0	1	0	0	0	0	0	0	0	0	0	0	0	0	0	0	0	0	1	0	0	0	0	0	0	0	0	0	0	0	0	1	1	0	0	0	0	0	0	0
0	0	0	0	0	0	0	1	0	0	0	1	0	1	0	0	0	0	0	0	0	1	0	0	0	0	0	0	1	0	0	0	0	0	0	0	0	0	0	0	1	1	1	0	0	0	0	0	0	0
0	0	0	0	0	0	0	1	0	0	0	0	1	0	0	0	0	0	0	0	0	0	0	0	0	0	0	0	0	0	0	0	0	0	0	0	0	0	0	0	0	1	1	0	0	0	0	0	0	0
0	0	0	0	0	0	0	1	0	0	0	1	0	0	0	0	0	0	0	0	0	0	0	0	0	0	0	0	1	0	0	0	0	0	0	0	0	0	0	0	0	0	0	0	0	0	0	0	0	0
0	0	0	0	0	0	0	1	0	0	0	1	0	1	0	0	0	0	0	0	0	0	0	0	0	0	0	0	1	0	0	0	0	0	0	0	0	0	0	0	1	1	0	0	0	0	0	0	0	0
0	0	0	0	0	0	0	1	0	0	0	1	0	1	0	0	0	0	0	0	0	0	0	0	0	0	0	0	1	0	0	0	0	0	0	0	0	0	0	0	0	0	0	0	0	0	0	0	0	0
0	0	0	0	0	0	0	1	0	0	0	1	0	1	0	0	0	0	0	0	0	1	0	0	0	0	0	0	0	0	0	0	0	0	0	0	0	0	0	0	1	1	1	0	0	0	0	0	0	0
0	0	0	0	0	0	0	1	0	0	0	0	1	0	0	0	0	0	0	0	0	0	0	0	0	0	0	0	1	0	0	0	0	0	0	0	0	0	0	0	0	1	1	0	0	0	0	0	0	0
0	0	0	0	0	0	0	1	0	0	0	0	0	1	0	0	0	0	0	0	0	1	1	0	0	0	0	0	0	0	0	0	0	0	0	0	0	0	0	0	0	0	1	0	0	0	0	0	0	0
0	0	0	0	0	0	0	1	0	0	0	0	0	0	0	0	0	0	0	0	0	0	0	0	0	0	0	0	1	0	0	0	0	0	0	0	0	0	0	0	1	1	1	0	0	0	0	0	0	0
0	0	0	0	0	0	0	1	0	0	0	1	0	1	0	0	0	0	0	0	0	0	0	0	0	0	0	0	1	0	0	0	0	0	0	0	0	0	0	0	0	0	1	0	0	0	0	0	0	0
0	1	0	0	0	0	0	1	0	0	0	1	0	1	0	0	0	0	0	0	0	1	0	0	0	0	0	0	1	0	0	0	0	0	0	0	0	0	0	1	1	1	1	0	0	0	0	0	0	0
0	0	0	0	0	0	0	1	0	0	0	0	0	0	0	0	0	0	0	0	0	0	0	0	0	0	0	0	1	0	0	0	0	0	0	0	0	0	0	0	1	1	1	0	0	0	0	0	0	0
0	0	0	0	0	0	0	1	0	0	0	0	0	0	0	0	0	0	0	0	0	1	0	0	0	0	0	0	1	0	0	0	0	0	0	0	0	0	0	0	1	0	1	0	0	0	0	0	0	0
0	1	0	0	0	0	0	1	0	0	0	1	0	1	0	0	0	0	0	0	0	1	0	0	0	0	0	0	1	0	0	0	0	0	0	0	0	0	0	1	1	1	1	0	0	0	0	0	0	0
0	0	0	0	0	0	0	1	0	0	0	1	0	1	0	0	0	0	0	0	0	0	0	0	0	0	0	0	1	0	0	0	0	0	0	0	0	0	0	0	0	0	0	0	0	0	0	0	0	0
0	0	0	0	0	0	0	1	0	0	0	1	0	1	0	0	0	0	0	0	0	0	0	0	0	0	0	0	1	0	0	0	0	0	0	0	0	0	0	0	1	0	0	0	0	0	0	0	0	0
0	0	0	0	0	0	0	1	0	0	0	1	0	1	0	0	0	0	0	0	0	0	0	0	0	0	0	0	0	0	0	0	0	0	0	0	0	0	0	0	0	0	0	0	0	0	0	0	0	0
0	0	0	0	0	0	0	1	0	0	0	0	1	0	0	0	0	0	0	0	0	0	0	0	0	0	0	0	1	0	0	0	0	0	0	0	0	0	0	0	0	1	1	0	0	0	0	0	0	0
0	0	0	0	0	0	0	1	0	0	0	0	0	0	0	0	0	0	0	0	0	1	0	0	0	0	0	0	1	1	0	0	0	0	0	0	0	0	0	0	1	0	1	0	0	0	0	0	0	0
0	0	0	0	0	0	0	1	0	0	0	0	0	0	0	0	0	0	0	0	0	0	0	0	0	0	0	0	1	0	0	0	0	0	0	0	0	0	0	0	1	1	1	0	0	0	0	0	0	0
0	1	0	0	0	0	0	1	0	0	0	0	0	0	0	0	0	0	0	0	0	0	0	0	0	0	0	0	1	0	0	0	0	0	0	0	0	0	0	0	1	1	1	0	0	0	0	0	0	0
0	1	0	0	0	0	0	1	0	0	0	1	0	1	0	0	0	0	0	0	0	1	1	0	0	0	0	0	1	0	0	0	0	0	0	0	0	0	0	1	1	1	1	0	0	0	0	0	0	0
0	1	0	0	0	0	0	1	0	0	0	1	0	1	0	0	0	0	0	0	0	1	0	0	0	0	0	0	1	0	0	0	0	0	0	0	0	1	0	0	1	0	1	0	0	0	0	0	0	0
0	0	0	0	0	0	0	1	0	0	0	1	0	1	0	0	0	0	0	0	0	0	0	0	0	0	0	0	1	0	0	0	0	0	0	0	0	0	0	0	0	0	1	0	0	0	0	0	0	0
0	0	0	0	0	0	0	1	0	0	0	0	0	0	0	0	0	0	0	0	0	0	0	0	0	0	0	0	1	0	0	0	0	0	0	0	0	0	0	0	1	1	1	0	0	0	0	0	0	0
0	0	0	0	0	0	0	1	0	0	0	0	0	0	0	0	0	0	0	0	0	0	0	0	0	0	0	0	0	0	0	0	0	0	0	0	0	0	0	0	1	1	0	0	0	0	0	0	0	0
0	1	0	0	0	0	0	1	0	0	0	0	0	0	0	0	0	0	0	0	0	0	0	0	0	0	0	0	1	0	0	0	0	0	0	0	0	0	0	0	1	1	1	0	0	0	0	0	0	0
0	1	0	0	0	0	0	1	0	0	0	1	1	1	0	0	0	0	0	0	0	1	0	0	0	0	0	0	1	0	0	0	0	0	0	0	0	0	0	1	1	1	1	0	0	0	0	0	0	0
0	1	0	0	0	0	0	1	0	0	0	1	1	0	0	0	0	0	0	0	0	0	0	0	0	0	0	0	1	0	0	0	0	0	0	0	0	0	0	0	1	1	1	0	0	0	0	0	0	0
0	0	0	0	0	0	0	1	0	0	0	1	0	1	0	0	0	0	0	0	0	0	0	0	0	0	0	0	1	0	0	0	0	0	0	0	0	0	0	1	1	1	1	0	0	0	0	0	0	0
0	0	0	0	0	0	0	1	0	0	0	1	0	1	0	0	0	0	0	0	0	0	0	0	0	0	0	0	1	0	0	0	0	0	0	0	0	0	0	0	0	0	0	0	0	0	0	0	0	0
0	0	0	0	0	0	0	1	0	0	0	1	0	1	0	0	0	0	0	0	0	0	0	0	0	0	0	0	1	0	0	0	0	0	0	0	0	0	0	0	0	0	0	0	0	0	0	0	0	0
0	1	0	0	0	0	0	1	0	0	0	1	1	0	0	0	0	0	0	0	0	1	0	0	0	0	0	0	1	0	0	0	0	0	0	0	0	0	0	0	1	1	1	0	0	0	0	0	0	0
0	1	0	0	0	0	0	1	0	0	0	0	0	0	0	0	0	0	0	0	0	0	0	0	0	0	0	0	1	0	0	0	0	0	0	0	0	0	0	0	1	1	1	0	0	0	0	0	0	0
0	0	0	0	0	0	0	1	0	0	0	1	0	1	0	0	0	0	0	0	0	0	0	0	0	0	0	0	1	0	0	0	0	0	0	0	0	0	0	0	0	0	1	0	0	0	0	0	0	0
0	0	0	0	0	0	0	1	0	0	0	1	0	1	0	0	0	0	0	0	0	1	0	0	0	0	0	0	1	0	0	0	0	0	0	0	0	0	0	1	1	1	1	0	0	0	0	0	0	0
0	0	0	0	0	0	0	1	0	0	0	0	0	0	0	0	0	0	0	0	0	0	0	0	0	0	0	0	1	0	0	0	0	0	0	0	0	0	0	0	1	0	1	0	0	1	0	0	0	0
0	0	0	0	0	0	0	1	0	0	0	1	0	1	0	0	0	0	0	0	0	0	0	0	0	0	0	0	1	0	0	0	0	0	0	0	0	0	0	0	0	0	1	0	0	0	0	0	0	0
0	0	0	0	0	0	0	1	0	0	0	0	0	0	0	0	0	0	0	0	0	0	0	0	0	0	0	0	1	0	0	0	0	0	0	0	0	0	0	0	0	1	1	0	0	0	0	0	0	0
0	0	0	0	0	0	0	1	0	0	0	1	0	0	0	0	0	0	0	0	0	0	0	0	0	0	0	0	1	0	0	0	0	0	0	0	0	0	0	0	0	1	1	0	0	0	0	0	0	0
0	1	0	0	0	0	0	1	0	0	0	1	1	1	0	0	0	0	0	0	0	1	0	0	0	0	0	0	1	0	0	0	0	0	0	0	0	0	0	1	1	1	1	0	0	0	0	0	0	0
0	0	0	0	0	0	0	1	0	0	0	1	1	0	0	0	0	0	0	0	0	0	0	0	0	0	0	0	1	0	0	0	0	0	0	0	0	0	0	0	1	1	1	0	0	0	0	0	0	0
0	0	0	0	0	0	0	1	0	0	0	1	0	1	0	0	0	0	0	0	0	0	0	0	0	0	0	0	1	0	0	0	0	0	0	0	0	0	0	0	1	0	1	0	0	0	0	0	0	0
0	0	0	0	0	0	0	1	0	0	0	0	0	0	0	0	0	0	0	0	0	0	0	0	0	0	0	0	1	0	0	0	0	0	0	0	0	0	0	0	1	0	0	0	0	0	0	0	0	0
0	1	0	0	0	0	0	1	0	0	0	0	0	0	0	0	0	0	0	0	0	0	0	0	0	0	0	0	1	0	0	0	0	0	0	0	0	0	0	0	0	0	1	0	0	0	0	0	0	0
0	1	1	0	0	0	0	1	0	0	0	1	0	0	0	0	0	0	0	0	0	0	0	0	0	0	0	0	1	0	0	0	0	0	0	0	0	0	0	0	1	0	1	0	0	0	0	1	0	0
0	0	0	0	0	0	0	1	0	0	0	1	0	1	0	0	0	0	0	0	0	0	0	0	0	0	0	0	1	0	0	0	0	0	0	0	0	0	0	1	1	1	1	0	0	0	0	0	0	0
0	1	0	0	0	0	0	1	0	0	0	1	0	1	0	0	0	0	0	0	0	1	0	0	0	0	0	0	1	0	0	0	0	0	0	0	0	0	0	1	1	1	1	0	0	0	1	0	0	0
0	0	0	0	0	0	0	1	0	0	0	1	0	1	0	0	0	0	0	0	0	1	0	0	0	0	0	0	1	0	0	0	0	0	0	0	0	0	0	0	1	0	1	0	0	0	0	0	0	0
0	0	0	0	0	0	0	1	0	0	0	1	0	0	0	0	0	0	0	0	0	0	0	0	0	0	0	0	1	0	0	0	0	0	0	0	0	0	0	0	0	0	1	0	0	0	0	0	0	0
0	0	0	0	0	0	0	1	0	0	0	1	0	1	0	0	0	0	0	0	0	0	0	0	0	0	0	0	1	0	0	0	0	0	0	0	0	0	0	0	0	1	1	0	0	0	0	0	0	0
0	0	0	0	0	0	0	1	0	0	0	1	0	0	0	0	0	0	0	0	0	0	0	0	0	0	0	0	1	0	0	0	0	0	0	0	0	0	0	0	0	1	1	0	0	0	0	0	0	0
0	0	0	0	0	0	0	1	0	0	0	0	0	0	0	0	0	0	0	0	0	0	0	0	0	0	0	0	1	0	0	0	0	0	0	0	0	0	0	0	0	0	1	0	0	0	0	0	0	0
0	0	0	0	0	0	0	1	0	0	0	1	0	1	0	0	0	0	0	0	0	1	0	0	0	0	0	0	1	0	0	0	0	0	0	0	0	0	0	0	1	0	1	0	0	0	0	0	0	0
0	0	0	0	0	0	0	1	0	0	0	1	0	0	0	0	0	0	0	0	0	0	0	0	0	0	0	0	1	0	0	0	0	0	0	0	0	0	0	0	0	0	1	0	0	0	0	0	0	0
0	0	0	0	0	0	0	1	0	0	0	1	0	1	0	0	0	0	0	0	0	0	0	0	0	0	0	0	1	0	0	0	0	0	0	0	0	0	0	0	0	0	1	0	0	0	0	0	0	0
0	0	0	0	0	0	0	1	0	0	0	1	0	0	0	0	0	0	0	0	0	0	0	0	0	0	0	0	1	0	0	0	0	0	0	0	0	0	0	0	0	1	1	0	0	0	0	0	0	0
0	1	0	0	0	0	0	1	0	0	0	1	1	1	0	0	0	0	0	0	0	1	0	0	0	0	0	0	1	0	0	0	0	0	0	0	0	0	0	0	1	1	1	0	0	0	0	0	0	0
0	0	0	0	1	0	0	1	0	0	0	0	0	0	0	0	0	0	0	0	0	0	0	0	0	0	0	0	0	0	0	0	0	0	0	0	0	0	0	0	0	1	0	0	0	0	0	0	0	0
0	0	0	0	1	0	0	1	0	0	0	0	0	0	0	0	0	0	0	0	0	0	0	0	0	0	0	0	0	0	0	0	0	0	0	0	0	0	0	0	0	1	0	0	0	0	0	0	0	0
0	1	1	0	0	0	0	1	0	0	0	1	0	1	0	0	0	0	0	0	0	1	0	0	0	0	0	0	1	0	0	0	0	0	0	0	0	0	0	0	1	0	0	0	0	0	0	0	0	0
0	0	0	0	0	0	0	1	0	0	0	0	0	0	0	0	0	0	0	0	0	0	0	0	0	0	0	0	1	0	0	0	0	0	0	0	0	0	0	0	1	1	0	0	0	0	0	0	0	0
0	1	0	0	0	0	0	1	0	0	0	0	0	0	0	0	0	0	0	0	0	0	0	0	0	0	0	0	1	0	0	0	0	0	0	0	0	0	0	0	1	0	1	0	0	0	0	1	0	0
0	0	0	0	0	0	0	1	0	0	0	1	1	0	0	0	0	0	0	0	0	0	0	0	0	0	1	0	1	0	0	0	0	0	0	0	0	0	0	0	0	1	1	0	0	0	0	0	0	0
0	0	0	0	0	0	0	1	0	0	0	0	1	0	0	0	0	0	0	0	0	0	0	0	0	0	1	0	1	0	0	0	0	0	0	0	0	0	0	0	0	1	1	0	0	0	0	0	0	0
0	1	1	0	0	0	0	1	0	0	0	1	0	1	0	0	0	0	0	0	0	1	0	0	0	0	0	0	1	1	0	0	0	0	0	0	0	0	0	1	1	1	1	0	0	0	0	0	0	0
0	0	0	0	0	0	0	1	0	0	0	0	1	0	0	0	0	0	0	0	0	0	0	0	0	0	1	0	1	0	0	0	0	0	0	0	0	0	0	0	0	1	1	0	0	0	0	0	0	0
0	1	0	0	0	0	0	1	0	0	0	0	1	0	0	0	0	0	0	0	0	0	0	0	0	0	0	0	1	0	0	0	0	0	0	0	0	0	0	0	0	1	1	0	0	0	0	0	0	0
0	0	0	0	0	0	0	1	0	0	0	0	1	0	0	0	0	0	0	0	0	0	0	0	0	0	1	0	1	0	0	0	0	0	0	0	0	0	0	0	0	1	1	0	0	0	0	0	0	0
0	0	0	1	1	0	0	0	0	1	0	0	0	0	1	0	0	0	0	1	0	0	0	0	0	0	0	0	0	0	0	0	0	0	0	0	1	0	0	0	0	0	1	0	1	1	0	0	1	0
0	0	0	1	1	0	0	0	0	1	0	0	0	0	1	0	0	0	0	1	0	0	0	0	0	0	0	0	0	0	0	0	0	0	0	0	1	0	0	0	0	0	1	0	1	1	0	0	1	0
0	0	0	0	0	0	0	1	0	0	0	1	0	0	0	0	0	0	0	0	0	0	0	0	0	0	0	0	0	0	0	0	0	0	0	0	0	0	0	0	0	0	1	0	0	0	0	0	0	0
0	0	0	0	0	0	1	0	0	0	0	0	0	0	0	0	0	0	0	1	0	0	0	0	0	0	0	0	0	0	0	0	0	0	0	0	0	0	0	0	0	0	0	0	0	0	0	0	1	0
0	0	0	0	0	0	0	0	0	0	0	0	0	0	0	0	0	0	0	0	0	0	0	0	0	0	0	0	0	0	0	0	0	0	0	0	0	0	0	0	0	0	0	0	0	0	0	0	0	0
0	1	0	0	0	0	0	1	0	0	0	0	0	0	0	0	0	0	0	0	0	0	0	0	0	0	0	0	1	0	0	0	0	0	0	0	0	0	0	0	1	0	1	0	0	0	0	0	0	0
0	1	1	0	1	0	0	1	0	0	0	1	0	0	0	0	0	0	0	0	0	0	0	0	0	0	0	0	1	0	0	0	0	0	0	0	0	0	0	0	1	0	1	0	0	0	0	1	0	0
0	0	0	0	0	0	0	1	0	0	0	0	0	0	0	0	0	0	0	0	0	0	0	0	0	0	0	0	1	0	0	0	0	0	0	0	0	0	0	0	1	0	1	0	0	0	0	0	0	0
0	0	0	0	0	0	0	1	0	0	0	1	0	0	0	0	0	0	0	0	0	0	0	0	0	0	0	0	1	0	0	0	0	0	0	0	0	0	0	0	0	1	1	0	0	0	0	0	0	0
0	0	0	0	0	0	0	1	0	0	0	1	1	0	0	0	0	0	0	0	0	1	0	0	0	0	0	0	1	0	0	0	0	0	0	0	0	0	0	0	0	1	1	0	0	0	0	0	0	0
0	0	0	1	0	0	0	1	0	0	0	0	1	0	0	0	0	0	0	0	0	0	0	0	0	0	1	0	1	0	0	0	0	0	0	0	0	0	0	0	1	1	1	0	0	0	0	0	0	0
0	0	0	0	0	0	0	1	0	0	0	1	1	0	0	0	0	0	0	0	0	0	0	0	0	0	0	0	1	0	0	0	0	0	0	0	0	0	0	0	0	1	1	0	0	0	0	0	0	0
0	1	0	0	0	0	0	1	0	0	0	0	0	0	0	0	0	0	0	0	0	0	0	0	0	0	0	0	1	0	0	0	0	0	0	0	0	0	0	0	1	0	1	0	0	0	0	0	0	0
0	0	0	0	0	0	0	1	0	0	0	1	0	0	0	0	0	0	0	0	0	0	0	0	0	0	0	0	1	0	0	0	0	0	0	0	0	0	0	0	0	0	1	0	0	0	0	0	0	0
0	0	0	0	0	0	0	1	0	0	0	1	0	0	0	0	0	0	0	0	0	0	0	0	0	0	0	0	1	0	0	0	0	0	0	0	0	0	0	0	1	1	1	0	0	0	0	0	0	0
0	0	0	0	0	0	0	1	0	0	0	1	0	1	0	0	0	0	0	0	0	0	0	0	0	0	0	0	1	0	0	0	0	0	0	0	0	0	0	0	0	0	1	0	0	0	0	0	0	0
0	1	0	0	0	0	0	1	0	0	0	1	0	1	0	0	0	0	0	0	0	0	0	0	0	0	0	0	1	0	0	0	0	0	0	0	0	0	0	0	0	0	1	0	0	0	0	0	0	0
0	0	0	0	0	0	0	1	0	0	0	1	0	0	0	0	0	0	0	0	0	1	0	0	0	0	0	0	1	0	0	0	0	0	0	0	0	0	0	0	1	0	1	0	0	0	0	0	0	0
0	0	0	0	0	0	0	1	0	0	0	1	1	1	0	0	0	0	0	0	0	0	0	0	0	0	0	0	1	0	0	0	0	0	0	0	0	0	0	0	0	1	1	0	0	0	0	0	0	0
0	1	1	0	0	0	0	1	0	0	0	1	0	1	0	0	0	0	0	0	0	1	0	0	0	0	0	0	1	0	0	0	0	0	0	0	0	0	0	1	1	1	1	0	0	0	0	0	0	0
0	1	0	0	0	0	0	1	0	0	0	1	0	1	0	0	0	0	0	0	0	0	0	0	0	0	0	0	1	0	0	0	0	0	0	0	0	0	0	0	1	1	1	0	0	0	0	1	0	0
0	0	0	0	0	0	0	1	0	0	0	0	0	0	0	0	0	0	0	0	0	0	0	0	0	0	0	0	1	0	0	0	0	0	0	0	0	0	0	0	1	0	1	0	0	0	0	0	0	0
0	0	0	0	0	0	0	1	0	0	0	1	0	0	0	0	0	0	0	0	0	0	0	0	0	0	0	0	1	0	0	0	0	0	0	0	0	0	0	0	0	0	1	0	0	0	0	0	0	0
0	1	0	0	0	0	0	1	0	0	0	1	0	1	0	0	0	0	0	0	0	1	0	0	0	0	0	0	1	0	0	0	0	0	0	0	0	0	0	1	1	1	1	0	0	0	0	0	0	0
0	0	0	0	0	0	0	1	0	0	0	0	1	0	0	0	0	0	0	0	0	0	0	0	0	0	1	0	1	0	0	0	0	0	0	0	0	0	0	0	1	1	1	0	0	0	0	0	0	0
0	1	0	0	0	0	0	1	0	0	0	1	0	0	0	0	0	0	0	0	0	1	0	0	0	0	0	0	1	1	0	0	0	0	0	0	0	0	0	0	1	0	1	0	0	0	0	0	0	0
0	1	0	0	0	0	0	1	0	0	0	1	0	1	0	0	0	0	0	0	0	1	0	0	0	0	0	0	1	0	0	0	0	0	0	0	0	0	0	1	1	1	1	0	0	0	0	0	0	0
0	0	0	0	0	0	0	0	0	0	0	0	0	0	0	0	0	0	0	0	0	0	0	0	0	0	0	0	1	0	0	0	0	0	0	0	0	0	0	0	1	1	0	0	0	0	0	0	0	0
0	1	0	0	0	0	0	1	0	0	0	0	0	1	0	0	0	0	0	0	0	1	0	0	0	0	0	0	1	0	0	0	0	0	0	0	0	0	0	0	1	0	1	0	0	0	0	0	0	0
0	0	0	0	0	0	0	1	0	0	0	1	0	1	0	0	0	0	0	0	0	0	0	0	0	0	0	0	1	0	0	0	0	0	0	0	0	0	0	0	0	0	1	0	0	0	0	0	0	0
0	0	0	0	0	0	0	1	0	0	0	1	1	1	0	0	0	0	0	0	0	1	0	0	0	0	1	0	1	0	0	0	0	0	0	0	0	0	0	1	1	1	1	0	0	0	1	0	0	0
0	1	0	0	0	0	0	1	0	0	0	0	0	0	0	0	0	0	0	0	0	0	0	0	0	0	0	0	1	0	0	0	0	0	0	0	0	0	0	0	1	1	1	0	0	0	0	0	0	0
0	1	0	0	0	0	0	1	0	0	0	0	0	0	0	0	0	0	0	0	0	0	0	0	0	0	0	0	1	0	0	0	0	0	0	0	0	0	0	0	1	0	1	0	0	0	0	0	0	0
0	1	0	0	0	0	0	1	0	0	0	1	0	1	0	0	0	0	0	0	0	1	0	0	0	0	0	0	1	0	0	0	0	0	0	0	0	0	0	0	1	0	1	0	0	0	0	0	0	0
0	1	1	0	1	0	0	1	0	0	0	1	0	1	0	0	0	0	0	0	0	0	0	0	0	0	0	0	1	0	0	0	0	0	0	0	0	0	0	1	1	1	1	0	1	0	0	0	0	0
0	1	0	0	0	0	0	1	0	0	0	1	0	1	0	0	0	0	0	0	0	1	0	0	0	0	0	0	1	0	0	0	0	0	0	0	0	0	0	1	1	1	1	0	0	0	0	0	0	0
0	1	0	0	0	0	0	1	0	0	0	1	0	0	0	0	0	0	0	0	0	0	0	0	0	0	0	0	1	0	0	0	0	0	0	0	0	0	0	0	1	1	1	0	0	0	0	0	0	0
0	0	0	0	0	0	0	1	0	0	0	1	1	1	0	0	0	0	0	0	0	1	0	0	0	0	1	0	1	0	0	0	0	0	0	0	0	0	0	1	1	1	1	0	0	0	0	0	0	0
0	0	0	0	0	0	0	1	0	0	0	1	0	1	0	0	0	0	0	0	0	0	0	0	0	0	0	0	1	0	0	0	0	0	0	0	0	0	0	0	1	1	1	0	0	0	0	0	0	0
0	0	0	0	0	0	0	1	0	0	0	1	0	0	0	0	0	0	0	0	0	0	0	0	0	0	0	0	1	0	0	0	0	0	0	0	0	0	0	0	0	0	1	0	0	0	0	0	0	0
0	0	0	0	0	0	0	1	0	0	0	1	0	0	0	0	0	0	0	0	0	0	0	0	0	0	0	0	1	0	0	0	0	0	0	0	0	0	0	0	0	1	1	0	0	0	0	0	0	0
0	1	0	0	0	0	0	1	0	0	0	1	0	1	0	0	0	0	0	0	0	0	0	0	0	0	0	0	1	0	0	0	0	0	0	0	0	0	0	0	1	1	1	0	0	0	0	0	0	0
0	0	0	0	0	0	0	1	0	0	0	1	1	0	0	1	0	0	0	0	0	0	0	0	0	0	0	0	1	0	0	0	0	0	0	0	0	0	0	0	1	1	1	0	0	0	0	0	0	0
0	1	0	0	0	0	0	1	0	0	0	1	0	0	0	0	0	0	0	0	0	1	0	0	0	0	0	0	1	0	0	0	0	0	0	0	0	0	0	0	1	1	1	0	0	0	0	0	0	0
0	0	0	0	0	0	0	1	0	0	0	1	0	1	0	0	0	0	0	0	0	1	0	0	0	0	0	0	1	0	0	0	0	0	0	0	0	0	0	1	1	1	1	0	0	0	0	0	0	0
0	0	0	0	0	0	0	1	0	0	0	1	1	1	0	0	0	0	0	0	0	1	0	0	0	0	1	0	1	0	0	0	0	0	0	0	0	0	0	1	1	1	1	0	0	0	0	0	0	0
0	1	0	0	0	0	0	1	0	0	0	1	0	0	0	0	0	0	0	0	0	0	0	0	0	0	0	0	1	0	0	0	0	0	0	0	0	0	0	0	1	1	1	0	0	0	0	0	0	0
0	0	0	0	0	0	0	1	0	0	0	1	0	1	0	0	0	0	0	0	0	0	0	0	0	0	0	0	1	0	0	0	0	0	0	0	0	0	0	0	1	1	1	0	0	0	0	0	0	0
0	1	1	0	0	0	0	1	0	0	0	1	0	0	0	0	0	0	0	0	0	0	0	0	0	0	0	0	1	0	0	0	0	0	0	0	0	0	0	0	1	0	1	0	0	0	0	0	0	0
0	0	0	0	0	0	0	1	0	0	0	1	0	1	0	0	0	0	0	0	0	0	0	0	0	0	0	0	1	0	0	0	0	0	0	0	0	0	0	1	1	1	1	0	0	0	0	0	0	0
0	0	0	0	0	0	0	1	0	0	0	1	0	0	0	0	0	0	0	0	0	0	0	0	0	0	0	0	1	0	0	0	0	0	0	0	0	0	0	0	0	1	0	0	0	0	0	0	0	0
0	1	0	0	0	0	0	1	0	0	0	1	1	0	0	0	0	0	0	0	0	0	0	0	0	0	1	0	1	0	0	0	0	0	0	0	0	0	0	0	1	1	1	0	0	0	0	0	0	0
0	1	0	0	0	0	0	1	0	0	0	0	0	0	0	0	0	0	0	0	0	0	0	0	0	0	0	0	1	0	0	0	0	0	0	0	0	0	0	0	1	0	1	0	0	0	0	0	0	0
0	1	0	0	0	0	0	1	0	0	0	0	0	0	0	0	0	0	0	0	0	0	0	0	0	0	0	0	1	0	0	0	0	0	0	0	0	0	0	0	1	1	1	0	0	0	0	0	0	0
0	0	0	0	0	0	0	1	0	0	0	1	1	1	0	0	0	0	0	0	0	1	0	0	0	0	1	0	1	0	0	0	0	0	0	0	0	0	0	0	1	1	1	0	0	0	0	0	0	0
0	1	0	0	0	0	0	1	0	0	0	0	0	0	0	0	0	0	0	0	0	0	0	0	0	0	0	0	1	0	0	0	0	0	0	0	0	0	0	0	1	1	0	0	0	0	0	0	0	0
0	1	0	0	0	0	0	1	0	0	0	1	1	1	0	0	0	0	0	0	0	1	0	0	0	0	1	0	1	0	0	0	0	0	0	0	0	0	0	1	1	1	1	0	0	0	0	0	0	0
0	1	0	0	0	0	0	1	0	0	0	0	0	0	0	0	0	0	0	0	0	0	0	0	0	0	0	0	1	0	0	0	0	0	0	0	0	0	0	0	1	1	1	0	0	0	0	0	0	0
0	1	1	0	1	0	0	1	0	0	0	1	0	1	0	0	0	0	0	0	0	0	0	0	0	0	0	0	1	0	0	0	0	0	0	0	0	0	0	1	1	1	1	0	0	0	0	0	0	0
0	1	0	0	0	0	0	1	0	0	0	0	0	0	0	0	0	0	0	0	0	0	0	0	0	0	0	0	1	0	0	0	0	0	0	0	0	0	0	0	1	1	1	0	0	0	0	0	0	0
0	0	0	0	0	0	0	1	0	0	0	0	0	0	0	0	0	0	0	0	0	0	0	0	0	0	0	0	1	0	0	0	0	0	0	0	0	0	0	0	1	1	1	0	0	0	0	0	0	0
0	1	0	0	0	0	0	1	0	0	0	1	1	1	0	0	0	0	0	0	0	1	0	0	0	0	1	0	1	0	0	0	0	0	0	0	0	0	0	1	1	1	1	0	0	0	0	0	0	0
0	1	0	0	0	0	0	1	0	0	0	0	0	0	0	0	0	0	0	0	0	1	0	0	0	0	0	0	1	0	0	0	0	0	0	0	0	0	0	0	1	1	1	0	0	0	0	0	0	0
0	0	0	0	0	0	0	1	0	0	0	1	0	1	0	0	0	0	0	0	0	0	0	0	0	0	0	0	1	0	0	0	0	0	0	0	0	0	0	0	1	0	0	0	0	0	0	0	0	0
0	1	0	0	0	0	0	1	0	0	0	1	1	1	0	0	0	0	0	0	0	1	0	0	0	0	0	0	1	0	0	0	0	0	0	0	0	0	0	1	1	1	1	0	0	0	0	0	0	0
0	1	0	0	0	0	0	1	0	0	0	1	0	1	0	0	0	0	0	0	0	1	0	0	0	0	0	0	1	0	0	0	0	0	0	0	0	0	0	1	1	1	1	0	0	0	0	0	0	0
0	1	0	0	0	0	0	1	0	0	0	1	0	1	0	0	0	0	0	0	0	0	0	0	0	0	0	0	1	0	0	0	0	0	0	0	0	0	0	0	1	1	1	0	0	0	0	0	0	0
0	0	0	0	0	0	0	1	0	0	0	0	0	0	0	0	0	0	0	0	0	0	0	0	0	0	0	0	1	0	0	0	0	0	0	0	0	0	0	0	1	1	0	0	0	0	0	0	0	0
0	1	0	0	0	0	0	1	0	0	0	0	0	0	0	0	0	0	0	0	0	0	0	0	0	0	0	0	1	0	0	0	0	0	0	0	0	0	0	0	1	1	1	0	0	0	0	0	0	0
0	1	0	0	0	0	0	1	0	0	0	1	0	1	0	0	0	0	0	0	0	1	0	0	0	0	0	0	1	1	0	0	0	0	0	0	0	0	0	0	1	1	1	0	0	0	0	0	0	0
0	0	0	0	0	0	0	0	0	0	0	1	0	1	0	0	0	1	0	0	0	1	0	0	0	0	0	0	0	0	0	0	0	0	0	0	0	0	0	0	0	1	0	0	0	0	0	0	0	0
0	1	0	0	0	0	0	1	0	0	0	1	0	0	0	0	0	0	0	0	0	1	0	0	0	0	0	0	1	0	0	0	0	0	0	0	0	0	0	0	1	0	1	0	0	0	0	0	0	0
0	1	0	0	0	0	0	1	0	0	0	0	0	1	0	0	0	0	0	0	0	1	0	0	0	0	0	0	1	0	0	0	0	0	0	0	0	0	0	0	0	0	1	0	0	0	0	0	0	0
0	0	0	0	0	0	0	1	0	0	0	0	0	0	0	0	0	0	0	0	0	0	0	0	0	0	0	0	1	0	0	0	0	0	0	0	0	0	0	0	0	1	1	0	0	0	0	0	0	0
0	0	0	0	0	0	0	1	0	0	0	0	1	0	0	0	0	0	0	0	0	0	0	0	0	0	0	0	1	0	0	0	0	0	0	0	0	0	0	0	0	1	1	0	0	0	0	0	0	0
0	1	0	0	0	0	0	1	0	0	0	1	1	1	0	0	0	0	0	0	0	1	0	0	0	0	0	0	1	1	0	0	0	0	0	0	0	0	0	0	1	1	1	0	0	0	0	0	0	0
0	0	0	0	0	0	0	1	0	0	0	0	1	0	0	0	0	0	0	0	0	0	0	0	0	0	1	0	0	0	0	0	0	0	0	0	0	0	0	0	0	0	0	0	0	0	0	0	0	0
0	1	0	0	0	0	0	1	0	0	0	0	0	1	0	0	0	0	0	0	0	1	0	0	0	0	0	0	1	1	0	0	0	0	0	0	0	0	0	0	1	0	1	0	0	0	0	0	0	0
0	1	0	0	0	0	0	1	0	0	0	1	0	1	0	0	0	0	0	0	0	1	0	0	0	0	0	0	1	0	0	0	0	0	0	0	0	0	0	0	1	1	1	0	0	0	0	0	0	0
0	0	0	0	0	0	0	1	0	0	0	0	0	0	0	0	0	0	0	0	0	0	0	0	0	0	0	0	1	0	0	0	0	0	0	0	0	0	0	0	0	1	1	0	0	0	0	0	0	0
0	0	0	0	0	0	0	1	0	0	0	1	0	0	0	0	0	0	0	0	0	0	0	0	0	0	0	0	1	0	0	0	0	0	0	0	0	0	0	0	0	1	1	0	0	0	0	0	0	0
0	1	0	0	0	0	0	1	0	0	0	0	0	1	0	0	0	0	0	0	0	1	1	0	0	0	0	0	1	1	0	0	0	0	0	0	0	0	0	0	1	1	1	0	0	0	0	0	1	0
0	1	0	0	0	0	0	1	0	0	0	0	0	0	0	0	0	0	0	0	0	0	0	0	0	0	0	0	1	0	0	0	0	0	0	0	0	0	0	0	1	1	1	0	0	0	0	0	0	0
0	1	0	0	0	0	0	1	0	0	0	1	0	1	0	0	0	0	0	0	0	1	0	0	0	0	0	0	1	0	0	0	0	0	0	0	0	0	0	0	1	1	1	0	0	0	0	0	0	0
0	0	0	0	0	0	0	1	0	0	0	1	0	1	0	0	0	0	0	0	0	1	0	0	0	0	0	0	1	0	0	0	0	0	0	0	0	0	0	0	1	1	1	0	0	0	0	0	0	0
0	0	0	0	0	0	0	1	0	0	0	0	0	0	0	0	0	0	0	0	0	0	0	0	0	0	0	0	1	0	0	0	0	0	0	0	0	0	0	0	0	0	1	0	0	0	0	0	0	0
0	0	0	0	0	0	0	1	0	0	0	1	0	1	0	0	0	0	0	0	0	0	0	0	0	0	0	0	1	0	0	0	0	0	0	0	0	0	0	0	1	1	1	0	0	0	0	0	0	0
0	0	0	0	0	0	0	1	0	0	0	1	1	1	0	0	0	0	0	0	0	1	0	0	0	0	0	0	1	0	0	0	0	0	0	0	0	0	0	1	1	1	1	0	0	0	0	0	0	0
0	0	0	0	0	1	0	1	0	0	0	0	1	0	0	0	0	0	0	0	0	1	1	0	0	0	1	0	1	0	0	0	0	0	0	0	0	0	0	0	1	1	1	0	0	0	0	0	0	0
0	1	0	0	0	0	0	1	0	0	0	1	0	1	0	0	0	0	0	0	0	0	0	0	0	0	0	0	1	0	0	0	0	0	0	0	0	0	0	0	1	1	1	0	0	0	0	0	0	0
0	0	0	0	0	0	0	1	0	0	0	1	0	0	0	0	0	0	0	0	0	0	0	0	0	0	0	0	1	0	0	0	0	0	0	0	0	0	0	0	0	0	1	0	0	0	0	0	0	0
0	0	0	0	0	0	0	1	0	0	0	1	0	0	0	0	0	0	0	0	0	1	0	0	0	0	0	0	1	0	0	0	0	0	0	0	0	0	0	0	0	1	1	0	0	0	0	0	0	0
0	1	0	0	0	0	0	1	0	0	0	1	1	0	0	0	0	0	0	0	0	0	0	0	0	0	0	0	1	0	0	0	0	0	0	0	0	0	0	0	1	1	1	0	0	0	0	0	0	0
0	0	0	0	0	0	0	1	0	0	0	0	1	0	0	0	0	0	0	0	0	0	0	0	0	0	0	0	0	0	0	0	0	0	0	0	0	0	0	0	0	1	1	0	0	0	0	0	0	0
0	0	0	0	0	0	0	1	0	0	0	0	1	0	0	0	0	0	0	0	0	0	0	0	0	0	0	0	1	0	0	0	0	0	0	0	0	0	0	0	1	1	1	0	0	0	0	0	0	0
0	1	0	0	0	0	0	1	0	0	0	0	0	1	0	0	0	0	0	0	0	1	0	0	0	0	0	0	1	1	0	0	0	0	0	0	0	0	0	0	1	0	1	0	0	0	0	0	0	0
0	0	0	0	0	0	0	1	0	0	0	0	0	0	0	0	0	0	0	0	0	1	0	0	0	0	0	0	1	0	0	0	0	0	0	0	0	0	0	0	0	0	1	0	0	0	0	0	0	0
0	1	0	0	0	0	0	1	0	0	0	0	0	0	0	0	0	0	0	0	0	0	0	0	0	0	0	0	1	0	0	0	0	0	0	0	0	0	0	0	0	1	1	0	0	0	0	0	0	0
0	1	0	0	0	0	0	1	0	0	0	1	0	0	0	0	0	0	0	0	0	1	0	0	0	0	0	0	1	0	0	0	0	0	0	0	0	0	0	0	1	1	1	0	0	0	0	0	0	0
0	0	0	0	0	0	0	1	0	0	0	0	0	0	0	0	0	0	0	0	0	0	0	0	0	0	0	0	1	0	0	0	0	0	0	0	0	0	0	0	0	1	1	0	0	0	0	0	0	0
0	1	0	0	0	0	0	1	0	0	0	1	1	1	0	0	0	0	0	0	0	1	0	0	0	0	0	0	1	0	0	0	0	0	0	0	0	0	0	0	1	1	1	0	0	0	0	0	0	0
0	0	0	0	0	0	0	1	0	0	0	0	1	0	0	0	0	0	0	0	0	0	0	0	0	0	0	0	0	0	0	0	0	0	0	0	0	0	0	0	0	1	1	0	0	0	0	0	0	0
0	1	0	0	0	0	0	1	0	0	0	0	0	0	0	0	0	0	0	0	0	1	0	0	0	0	0	0	1	1	0	0	0	0	0	0	0	0	0	0	1	1	1	0	0	0	0	0	0	0
0	0	0	0	0	0	0	1	0	0	0	1	0	0	0	0	0	0	0	0	0	0	0	0	0	0	0	0	1	0	0	0	0	0	0	0	0	0	0	0	0	1	1	0	0	0	0	0	0	0
0	0	0	0	0	0	0	1	0	0	0	0	0	0	0	0	0	0	0	0	0	1	0	0	0	0	0	0	1	1	0	0	0	0	0	0	0	0	0	0	1	0	1	0	0	0	0	0	0	0
0	0	0	0	0	0	0	1	0	0	0	1	0	0	0	0	0	0	0	0	0	0	1	0	0	0	0	0	1	0	0	0	0	0	0	0	0	0	0	0	0	0	1	0	0	0	0	0	0	0
0	0	0	0	0	0	0	1	0	0	0	0	0	0	0	0	0	0	0	0	0	0	0	0	0	0	0	0	1	0	0	0	0	0	0	0	0	0	0	0	1	0	1	0	0	0	0	0	0	0
0	0	0	0	0	0	0	1	0	0	0	1	0	1	0	0	0	0	0	0	0	0	0	0	0	0	0	0	1	0	0	0	0	0	0	0	0	0	0	0	0	0	1	0	0	0	0	0	0	0
0	0	0	0	0	0	0	1	0	0	0	1	0	1	0	0	0	0	0	0	0	1	0	0	0	0	0	0	1	0	0	0	0	0	0	0	0	0	0	1	1	1	1	0	0	0	0	0	0	0
0	0	0	0	0	0	0	0	0	0	0	0	0	0	0	0	0	0	0	0	0	0	1	0	0	0	0	0	0	0	1	0	0	0	0	0	0	0	0	0	0	0	0	0	1	0	1	0	0	0
0	0	0	0	0	0	0	1	0	0	0	1	0	0	0	0	0	0	0	0	0	0	0	0	0	0	0	0	1	0	0	0	0	0	0	0	0	0	0	0	0	0	1	0	0	0	0	0	0	0
0	1	0	0	0	0	0	1	0	0	0	1	0	1	0	0	0	0	0	0	0	1	0	0	0	0	0	0	1	0	0	0	0	0	0	0	0	0	0	1	1	1	1	0	0	0	0	0	0	0
0	0	0	0	0	0	0	0	0	0	0	0	0	0	0	0	0	0	0	0	0	0	0	0	0	0	0	0	0	0	0	0	0	0	0	0	0	0	0	0	0	0	0	0	0	0	0	0	0	0
0	0	0	0	0	0	0	0	0	0	0	0	0	0	0	0	0	0	0	0	0	0	0	0	0	0	0	0	0	0	0	0	0	0	0	0	0	0	0	0	0	0	0	0	0	0	0	0	0	0
0	0	0	0	0	0	0	0	0	1	0	1	0	0	0	0	0	0	0	0	0	0	0	0	0	0	0	0	0	0	0	0	0	0	0	0	0	0	0	1	0	1	1	0	1	0	1	0	0	0
0	0	0	0	0	0	0	0	0	0	0	0	1	0	0	0	0	0	0	0	0	0	0	0	0	0	0	0	0	0	0	0	0	0	0	0	0	0	0	0	0	0	0	0	0	0	0	0	0	0
0	0	0	0	0	0	0	0	0	0	0	0	0	0	0	0	0	0	0	0	0	0	0	0	0	0	0	0	0	0	0	0	0	0	0	0	0	0	0	0	0	0	0	0	0	0	0	0	0	0
0	0	0	0	0	1	0	0	0	0	1	0	1	1	0	0	0	0	0	0	0	0	0	0	0	1	0	0	1	0	0	0	0	0	0	0	0	0	0	1	1	0	0	0	0	0	1	0	0	1
1	0	0	0	0	1	0	0	0	0	1	0	1	1	0	0	0	0	0	0	0	0	1	0	0	1	0	0	1	0	0	0	0	0	0	0	0	0	0	1	1	0	0	0	0	0	1	0	0	1
0	0	0	0	0	0	0	0	0	1	0	0	0	0	0	0	0	0	0	0	0	0	0	0	0	0	0	0	0	0	0	0	0	0	0	0	0	0	0	0	0	1	1	0	1	0	0	0	0	0
0	0	0	0	0	0	0	0	0	0	0	0	0	0	0	0	0	1	0	0	0	0	0	0	0	0	0	0	0	0	1	0	0	0	0	0	0	0	0	0	0	0	0	0	0	0	0	0	0	0
0	0	0	0	0	1	0	0	0	0	0	0	0	0	0	0	0	1	1	0	1	1	1	0	0	0	0	0	0	0	1	1	1	0	0	0	0	0	0	0	0	0	0	0	0	0	0	0	0	0
0	0	0	0	0	1	0	0	0	0	0	0	0	0	0	0	0	1	1	0	1	1	1	0	1	0	0	0	0	0	1	1	1	0	0	0	0	0	0	0	0	0	0	0	0	0	0	0	0	0
0	0	0	0	0	1	0	0	0	0	0	0	0	0	0	0	1	0	1	0	0	1	1	1	1	0	0	0	0	0	1	0	1	0	0	0	0	0	0	0	0	0	0	0	0	0	0	0	0	0
0	0	0	0	0	1	0	0	0	0	0	0	0	0	0	0	0	0	1	0	0	0	0	1	0	0	0	0	0	0	1	0	1	0	0	0	0	0	0	0	0	0	0	0	0	0	0	0	0	0
0	0	0	0	0	0	0	0	0	0	0	0	0	0	0	0	0	0	1	0	0	1	0	0	0	0	0	0	0	0	1	0	1	0	0	0	0	0	0	0	0	0	0	0	0	0	0	0	0	0
0	0	0	0	0	0	0	0	0	0	0	0	0	0	0	0	0	0	0	0	0	0	0	0	0	0	0	0	0	0	0	0	0	0	0	0	0	0	0	0	0	0	0	0	0	0	0	0	0	0
0	0	0	0	0	0	0	0	0	0	0	0	0	0	0	0	0	0	0	0	0	0	0	0	0	0	0	0	0	0	0	0	0	0	0	0	0	0	0	0	0	0	0	0	0	0	0	0	0	0
0	0	0	0	0	0	0	0	0	0	0	0	0	0	0	0	0	0	0	0	0	0	0	1	0	0	0	0	0	0	0	0	0	0	0	0	0	0	0	0	0	0	0	0	0	0	0	0	1	0
0	0	0	0	0	0	0	0	0	0	0	0	0	1	0	0	0	0	0	0	0	0	0	0	0	0	0	1	0	1	0	0	0	0	0	0	0	0	0	0	0	0	0	0	0	0	0	0	0	0
0	0	0	0	0	0	0	0	0	0	0	0	0	1	0	0	0	0	0	0	0	0	0	0	0	0	0	0	0	1	0	0	0	0	0	0	0	0	0	0	0	0	0	0	0	0	0	0	0	0
0	0	0	0	0	0	0	0	0	0	0	0	0	1	0	0	0	0	0	0	0	0	0	0	0	0	0	0	0	0	0	0	0	0	0	0	0	0	0	0	0	0	0	0	0	0	1	0	0	0
0	0	0	0	0	1	0	0	0	0	0	0	0	0	0	0	0	1	0	0	0	0	0	1	0	0	0	0	0	0	1	0	0	0	0	0	0	0	0	0	0	0	0	0	0	0	1	0	0	0
0	0	0	0	0	1	0	0	0	0	0	0	0	0	0	0	0	1	1	0	0	0	0	0	0	0	0	0	0	0	1	1	1	0	0	0	0	0	0	0	0	0	0	0	0	0	0	0	0	0
0	0	0	0	0	1	0	0	0	0	0	0	0	0	0	0	0	1	1	0	1	1	1	0	0	1	0	0	1	0	1	1	1	0	0	0	0	0	0	0	0	0	0	0	0	0	0	0	0	0
0	0	0	0	0	1	0	0	0	0	0	0	0	0	0	0	0	1	1	0	0	1	1	0	1	0	0	0	1	0	1	1	1	0	0	0	0	0	0	0	0	1	0	0	0	0	0	0	0	0
0	0	0	0	0	0	0	0	0	0	0	0	0	0	0	0	0	0	1	0	0	0	0	0	0	0	0	0	0	0	1	0	1	0	0	0	0	0	0	0	0	0	0	0	0	0	0	0	0	0
0	0	0	0	0	1	0	0	0	0	0	0	0	0	0	0	0	1	1	0	0	1	1	1	1	0	0	0	0	0	1	1	1	0	0	0	0	0	0	0	0	0	0	1	0	0	0	0	0	0
0	0	0	0	0	0	0	0	0	0	0	0	0	0	0	0	0	0	0	0	0	1	1	0	0	0	0	0	0	1	0	0	1	0	0	0	0	0	0	0	0	0	0	0	0	0	1	0	0	0
0	0	0	0	0	0	0	0	0	0	0	0	0	1	0	0	0	0	0	0	0	0	1	0	1	0	0	0	0	0	0	0	1	0	0	0	0	0	0	0	0	0	0	0	0	0	0	0	0	0
0	0	0	0	0	0	0	0	0	0	0	0	0	0	0	0	0	0	1	0	0	1	1	0	1	0	1	0	0	1	0	0	1	0	0	0	0	0	0	0	0	0	0	0	0	0	0	0	0	0
0	0	0	0	0	0	0	0	0	0	0	0	0	0	0	0	1	1	1	0	0	1	0	0	1	0	0	0	0	0	0	0	1	0	0	0	0	0	0	0	0	0	0	0	0	0	0	0	0	0
0	0	0	0	0	0	0	0	0	0	0	0	0	0	0	0	0	0	1	0	0	0	0	0	1	0	0	0	0	0	0	0	0	0	0	0	0	0	0	0	0	0	0	0	0	0	0	0	0	0
0	0	0	0	0	0	0	0	0	0	0	0	0	0	0	0	1	0	1	0	0	1	0	0	1	0	0	0	0	0	0	0	0	0	0	0	0	0	0	0	0	0	0	0	0	0	0	0	0	0
0	0	0	0	0	0	0	0	0	0	0	0	0	0	0	0	0	0	0	0	0	0	0	0	1	0	0	0	0	0	0	0	0	0	0	0	0	0	0	0	0	0	0	0	0	0	0	0	0	0
0	0	0	0	0	0	0	0	0	0	0	0	0	0	0	0	0	0	1	0	0	1	0	0	1	0	0	0	0	0	0	0	0	0	0	0	0	0	0	0	0	0	0	0	0	0	0	0	0	0
0	0	0	0	0	0	0	0	0	0	0	0	0	0	0	0	1	1	1	0	0	1	0	0	1	0	0	0	0	0	0	0	0	0	0	0	0	0	0	0	0	0	0	0	0	0	0	0	0	0
0	0	0	0	0	0	0	0	0	0	0	0	0	0	0	0	1	1	1	0	0	1	0	0	1	0	0	0	0	0	0	1	1	0	0	0	0	0	0	0	0	0	0	0	0	0	0	0	0	0
0	0	0	0	0	0	0	0	0	0	0	0	0	0	0	0	0	0	1	0	0	1	0	0	1	0	0	0	0	0	0	0	0	0	0	0	0	0	0	0	0	0	0	0	0	0	0	0	0	0
0	0	0	0	0	0	0	0	0	0	0	0	0	0	0	0	0	0	1	0	0	1	0	0	1	0	0	0	0	0	0	0	0	0	0	0	0	0	0	0	0	0	0	0	0	0	0	0	0	0
0	0	0	0	0	0	0	0	0	0	0	0	0	0	0	0	1	1	1	0	0	1	1	0	1	0	0	0	1	0	0	0	1	0	0	0	0	0	0	0	0	0	0	0	0	0	0	0	0	0
0	0	0	0	0	0	0	0	0	0	0	0	0	0	0	0	1	0	1	0	0	0	0	0	1	0	0	0	0	0	0	0	1	0	0	0	0	0	0	0	0	0	0	0	0	0	0	0	0	0
0	0	0	0	0	0	0	0	0	0	0	0	0	0	0	0	0	1	1	0	0	1	0	0	1	0	0	0	0	0	0	0	1	0	0	0	0	0	0	0	0	0	0	0	0	0	0	0	0	0
0	0	0	0	0	0	0	0	0	0	0	0	0	0	0	0	1	0	1	0	0	1	0	0	1	0	0	0	0	0	0	0	1	0	0	0	0	0	0	0	0	0	0	0	0	0	0	0	0	0
0	0	0	0	0	0	0	0	0	0	0	0	0	0	0	0	1	0	1	0	0	1	0	0	1	0	0	0	0	0	0	0	1	0	0	0	0	0	0	0	0	0	0	0	0	0	0	0	0	0
0	0	0	0	0	0	0	0	0	0	0	0	0	0	0	0	0	1	1	0	0	1	0	0	1	0	0	0	0	0	0	0	1	0	0	0	0	0	0	0	0	0	0	0	0	0	0	0	0	0
0	0	0	0	0	0	0	0	0	0	0	0	0	0	0	0	1	1	1	0	0	1	0	0	1	0	0	0	0	0	0	1	1	0	0	0	0	0	0	0	0	0	0	0	0	0	0	0	0	0
0	0	0	0	0	0	0	0	0	0	0	0	0	0	0	0	0	0	1	0	0	1	0	0	1	0	0	0	0	0	0	0	1	0	0	0	0	0	0	0	0	0	0	0	0	0	0	0	0	0
0	0	0	0	0	0	0	0	0	0	0	0	0	0	0	0	0	0	1	0	0	0	0	0	1	0	0	0	0	0	0	0	0	0	0	0	0	0	0	0	0	0	0	0	0	0	0	0	0	0
0	0	0	0	0	0	0	0	0	0	0	0	0	0	0	0	1	0	1	0	0	1	0	0	1	0	0	0	0	0	0	0	1	0	0	0	0	0	0	0	0	0	0	0	0	0	0	0	0	0
0	0	0	0	0	0	0	0	0	0	0	0	0	0	0	0	1	0	1	0	0	1	0	0	1	0	0	0	0	0	0	0	1	0	0	0	0	0	0	0	0	0	0	0	0	0	0	0	0	0
0	0	0	0	0	0	0	0	0	0	0	0	0	0	0	0	0	0	1	0	0	0	0	0	0	0	0	0	0	0	1	0	1	0	0	0	0	0	0	0	0	0	0	0	0	0	0	0	0	0
0	0	0	0	0	0	0	0	0	0	0	0	0	0	0	0	0	0	0	0	0	0	0	0	0	0	0	0	0	0	0	0	0	0	0	0	0	0	0	0	0	0	0	0	0	0	0	0	0	0
0	0	0	0	0	0	0	0	0	0	0	0	0	0	0	0	0	0	1	0	0	1	1	0	0	0	0	0	0	0	0	0	0	0	0	0	0	0	0	0	0	0	0	0	0	0	0	0	0	0
0	0	0	0	0	0	0	0	0	0	0	0	0	0	0	0	0	0	1	0	0	0	0	0	0	0	0	0	0	0	1	0	0	0	0	0	0	0	0	0	0	0	0	0	0	0	0	0	0	0
0	0	0	0	0	0	0	0	0	0	0	0	0	0	0	0	0	0	1	0	0	0	0	0	1	0	0	0	0	0	1	1	1	0	0	0	0	0	0	0	0	0	0	0	0	0	0	0	0	0
0	0	0	0	0	0	0	0	0	0	0	0	0	0	0	0	0	0	1	0	0	0	0	0	0	0	0	0	0	0	1	1	1	0	0	0	0	0	0	0	0	0	0	0	0	0	0	0	0	0
0	0	0	0	0	1	0	0	0	0	0	0	0	1	0	0	0	1	1	0	0	1	0	0	1	0	1	0	0	0	0	1	1	0	0	0	0	0	0	0	0	0	0	0	0	0	0	0	0	0
0	0	0	0	0	1	0	0	0	0	0	0	0	0	0	0	0	1	1	0	0	1	1	0	0	0	0	0	0	0	0	1	1	0	0	0	0	0	0	0	0	1	0	0	0	0	0	0	0	0
0	0	0	0	0	1	0	0	0	0	0	0	0	1	0	0	0	0	1	0	0	1	1	0	1	0	0	0	0	0	1	1	1	0	0	0	0	0	0	0	0	0	0	0	0	0	0	0	0	0
0	0	0	0	0	1	0	0	0	0	0	0	0	0	0	0	0	0	0	0	0	0	0	0	1	0	0	0	0	0	0	1	1	0	0	0	0	0	0	0	0	0	0	0	0	0	0	0	0	0
0	0	0	0	0	1	0	0	0	0	0	0	0	0	0	0	0	1	1	0	0	1	0	0	0	0	0	0	0	0	0	1	1	0	0	0	0	0	0	0	0	0	0	0	0	0	0	0	0	0
0	0	0	0	0	1	0	0	0	0	0	0	0	0	0	0	0	0	1	0	0	0	0	0	0	0	0	0	0	0	0	1	0	0	0	0	0	0	0	0	0	0	0	0	0	0	0	0	0	0
0	0	0	0	0	1	0	0	0	0	0	0	0	0	0	0	0	0	1	0	0	0	0	0	1	0	0	0	0	0	0	1	1	0	0	0	0	0	0	0	0	0	0	0	0	0	0	0	0	0
0	0	0	0	0	0	0	0	0	0	0	0	0	0	0	0	0	0	0	0	0	0	0	0	0	0	0	0	0	0	0	0	0	0	0	0	0	0	0	0	0	0	0	0	0	0	0	0	0	0
0	0	0	0	0	1	0	0	0	0	0	0	0	0	0	0	0	0	0	0	0	0	0	0	0	0	0	0	0	0	0	1	0	0	0	0	0	0	0	0	0	0	0	0	0	0	0	0	0	0
0	0	0	0	0	0	0	0	0	0	0	0	0	0	0	0	0	0	1	0	0	0	0	0	0	0	0	0	0	0	1	1	0	0	0	0	0	0	0	0	0	0	0	0	0	0	0	0	0	0
0	0	0	0	0	1	0	0	0	0	0	0	0	0	0	0	0	1	0	0	0	1	0	0	0	0	0	0	0	0	0	1	0	0	0	0	0	0	0	0	0	0	0	0	0	0	0	0	0	0
0	0	0	0	0	1	0	0	0	0	0	0	0	0	0	0	0	1	1	0	0	1	0	0	1	0	0	0	0	0	0	1	1	0	0	0	0	0	0	0	0	0	0	0	0	0	0	0	0	0
0	0	0	0	0	1	0	0	0	0	0	0	0	0	0	0	0	0	0	0	0	0	0	0	0	0	0	0	0	0	0	0	0	0	0	0	0	0	0	0	0	0	0	0	0	0	0	0	0	0
0	0	0	0	0	0	0	0	0	0	0	0	0	0	0	0	0	0	1	0	0	1	0	1	1	0	0	0	0	0	0	1	0	0	0	0	0	0	0	0	0	0	0	0	0	0	0	0	0	0
0	0	0	0	0	0	0	0	0	0	0	0	0	0	0	0	1	1	1	0	0	1	0	0	1	0	1	0	0	0	0	1	1	0	0	0	0	0	0	0	0	0	0	0	0	0	0	0	0	0
0	0	0	0	0	0	0	0	0	0	0	0	0	0	0	0	1	0	1	0	0	1	0	0	1	0	0	0	0	0	0	0	1	0	0	0	0	0	0	0	0	0	0	0	0	0	0	0	0	0
0	0	0	0	0	0	0	0	0	0	0	0	0	0	0	0	1	0	1	0	0	1	0	0	1	0	0	0	0	0	0	0	0	0	0	0	0	0	0	0	0	0	0	0	0	0	0	0	0	0
0	0	0	0	0	0	0	0	0	0	0	0	0	0	0	0	0	0	1	0	0	0	0	0	1	0	0	0	0	0	0	0	0	0	0	0	0	0	0	0	0	0	0	0	0	0	0	0	0	0
0	0	0	0	0	0	0	0	0	0	0	0	0	0	0	0	0	0	0	0	0	0	1	0	0	0	0	0	0	0	0	0	0	0	0	0	0	0	0	0	0	0	0	0	0	0	0	0	0	0
0	0	0	0	0	0	0	0	0	0	0	0	0	0	0	0	0	0	1	0	0	1	0	0	1	0	0	0	0	0	0	0	0	0	0	0	0	0	0	0	0	0	0	0	0	0	0	0	0	0
0	0	0	0	0	0	0	0	0	0	0	0	0	0	0	0	0	0	1	0	0	0	0	0	1	0	0	0	0	0	0	0	0	0	0	0	0	0	0	0	0	0	0	0	0	0	0	0	0	0
0	0	0	0	0	0	0	0	0	0	0	0	0	0	0	0	0	0	1	0	0	0	0	0	1	0	0	0	0	0	0	0	0	0	0	0	0	0	0	0	0	0	0	0	0	0	0	0	1	0
0	0	0	0	0	0	0	0	0	0	0	0	0	0	0	0	1	1	1	0	0	1	0	0	1	0	0	0	0	0	0	1	0	0	0	0	0	0	0	0	0	0	0	0	0	0	0	0	0	0
0	0	0	0	0	0	0	0	0	0	0	0	0	0	0	0	1	1	1	0	0	1	0	0	1	0	0	0	0	0	0	1	1	0	0	0	0	0	0	0	0	0	0	0	0	0	0	0	0	0
0	0	0	0	0	0	0	0	0	0	0	0	0	0	0	0	1	1	1	0	0	1	1	0	1	0	0	0	0	0	0	0	0	0	0	0	0	0	0	0	0	0	0	0	0	0	0	0	0	0
0	0	0	0	0	0	0	0	0	0	0	0	0	0	0	0	1	1	1	0	0	1	0	0	1	0	0	0	1	0	0	1	0	0	0	0	0	0	0	0	0	0	0	0	0	0	0	0	0	0
0	0	0	0	0	0	0	0	0	0	0	0	0	0	0	0	1	0	1	0	0	1	0	0	1	0	0	0	0	0	0	0	1	0	0	0	0	0	0	0	0	0	0	0	0	0	0	0	0	0
0	0	0	0	0	0	0	0	0	0	0	0	0	0	0	0	1	0	1	0	0	1	0	0	1	0	0	0	0	0	0	0	0	0	0	0	0	0	0	0	0	0	0	0	0	0	0	0	0	0
0	0	0	0	0	0	0	0	0	0	0	0	0	0	0	0	0	0	1	0	0	1	0	0	1	0	0	0	0	0	0	1	0	0	0	0	0	0	0	0	0	0	0	0	0	0	0	0	0	0
0	0	0	0	0	0	0	0	0	0	0	0	0	0	0	0	1	0	1	0	0	0	0	0	1	0	0	0	0	0	0	0	0	0	0	0	0	0	0	0	0	0	0	0	0	0	0	0	0	0
0	0	0	0	0	0	0	0	0	0	0	0	0	0	0	0	1	1	1	0	0	1	0	1	1	0	0	0	0	0	0	1	1	0	0	0	0	0	0	0	0	0	0	0	0	0	0	0	0	0
0	0	0	0	0	0	0	0	0	0	0	0	0	0	0	0	1	1	1	0	0	1	1	1	1	0	0	0	1	0	0	1	1	0	0	0	0	0	0	0	0	0	0	0	0	0	0	0	0	0
0	0	0	0	0	0	0	0	0	0	0	0	0	0	0	0	1	1	1	0	0	1	0	1	1	0	1	0	0	0	0	0	1	0	0	0	0	0	0	0	0	0	0	0	0	0	0	0	0	0
0	0	0	0	0	0	0	0	0	0	0	0	0	0	0	0	0	1	1	0	0	0	0	0	1	0	0	0	0	0	0	0	0	0	0	0	0	0	0	0	0	0	0	0	0	0	0	0	0	0
0	0	0	0	0	0	0	0	0	0	0	0	0	0	0	0	1	1	1	0	0	1	0	1	1	0	0	0	0	0	0	1	1	0	0	0	0	0	0	0	0	0	0	0	0	0	0	0	0	0
0	0	0	0	0	0	0	0	0	0	0	0	0	0	0	0	1	1	1	0	0	1	0	1	1	0	0	0	1	0	0	1	1	0	0	0	0	0	0	0	0	0	0	0	0	0	0	0	0	0
0	0	0	0	0	0	0	0	0	0	0	0	0	1	0	0	1	1	1	0	0	1	0	0	1	0	0	0	1	0	0	0	1	0	0	0	0	0	0	0	0	0	0	0	0	0	0	0	0	0
0	0	0	0	0	0	0	0	0	0	0	0	0	0	0	0	1	1	1	0	0	1	0	1	1	0	0	0	0	0	0	1	1	0	0	0	0	0	0	0	0	0	0	0	0	0	0	0	0	0
0	0	0	0	0	0	0	0	0	0	0	0	0	0	0	0	1	1	1	0	0	1	1	1	1	0	0	0	0	0	0	0	1	0	0	0	0	0	0	0	0	0	0	0	0	0	0	0	0	0
0	0	0	0	0	1	0	0	0	1	0	0	0	0	0	0	1	1	1	0	0	1	1	1	1	0	1	0	1	0	0	1	1	0	0	0	0	0	0	0	0	0	0	0	0	0	0	0	0	0
0	0	0	0	0	0	0	0	0	0	0	0	0	0	0	0	1	1	1	0	0	1	0	0	1	0	1	0	0	0	0	1	0	0	0	0	0	0	0	0	0	0	0	1	0	0	0	0	0	0
0	0	0	0	0	0	0	0	0	0	0	0	0	0	0	0	0	1	1	0	0	1	0	0	1	0	1	0	0	0	0	0	0	0	0	0	0	0	0	0	0	0	0	0	0	0	1	0	0	0
0	0	0	0	0	0	0	0	0	0	0	0	0	0	0	0	1	1	1	0	0	1	0	1	1	0	0	0	0	0	0	1	0	0	0	0	0	0	0	0	0	0	0	0	0	0	0	0	0	0
0	0	0	0	0	0	0	0	0	0	0	0	0	0	0	0	0	0	1	0	0	0	0	0	1	0	0	0	0	0	0	0	0	0	0	0	0	0	0	0	0	0	0	0	0	0	0	0	0	0
0	0	0	0	0	0	0	0	0	0	0	0	0	0	0	0	0	0	1	0	0	0	0	0	1	0	0	0	0	0	0	0	0	0	0	0	0	0	0	0	0	0	0	0	0	0	0	0	0	0
0	0	0	0	0	0	0	0	0	0	0	0	0	0	0	0	1	0	1	0	0	1	0	1	1	0	1	0	0	0	0	0	0	0	0	0	0	0	0	0	0	0	0	0	0	0	0	0	0	0
0	0	0	0	0	0	0	0	0	0	0	0	0	0	0	0	1	0	1	0	0	1	0	0	1	0	1	0	1	0	0	1	1	0	0	0	0	0	0	0	0	0	0	0	0	0	0	0	0	0
0	0	0	0	0	0	0	0	0	0	0	0	0	0	0	0	1	0	1	0	0	1	0	0	1	0	0	0	0	0	0	0	0	0	0	0	0	0	0	0	0	0	0	0	0	0	0	0	0	0
0	0	0	0	0	0	0	0	0	0	0	0	0	1	0	0	1	1	1	0	0	1	0	1	1	0	0	0	1	0	0	0	1	0	0	0	0	0	0	0	0	0	0	0	0	0	0	0	0	0
0	0	0	0	0	0	0	0	0	0	0	0	0	1	0	0	1	0	1	0	0	1	1	1	1	1	1	0	0	1	0	0	1	0	0	0	0	0	0	0	0	0	0	0	0	0	0	0	0	0
0	0	0	0	0	0	0	0	0	0	0	0	0	0	0	0	1	1	1	0	0	1	0	0	1	0	0	0	1	0	0	1	1	0	0	0	0	0	0	0	0	0	0	0	0	0	0	0	0	0
0	0	0	0	0	0	0	0	0	0	0	0	0	0	0	0	0	0	1	0	0	1	0	1	1	0	0	0	0	0	0	0	0	0	1	0	0	0	0	0	0	0	0	0	0	0	0	0	0	0
0	0	0	0	0	0	0	0	0	0	0	0	0	0	0	0	1	0	1	0	0	1	0	0	1	0	0	0	0	0	0	0	1	0	0	0	0	0	0	0	0	0	0	0	0	0	0	0	0	0
0	0	0	0	0	0	0	0	0	0	0	0	0	0	0	0	1	1	1	0	0	1	0	0	1	0	0	0	0	0	0	0	0	0	0	0	0	0	0	0	0	0	0	0	0	0	0	0	0	0
0	0	0	0	0	0	0	0	0	0	0	0	0	0	0	0	1	1	1	0	0	1	0	0	1	0	0	0	0	0	0	0	0	0	0	0	0	0	0	0	0	0	0	0	0	0	0	0	0	0
0	0	0	0	0	0	0	0	0	0	0	0	0	0	0	0	1	1	1	0	0	1	0	0	1	0	0	0	0	0	0	0	0	0	0	0	0	0	0	0	0	0	0	0	0	0	0	0	0	0
0	0	0	0	0	0	0	0	0	0	0	0	0	0	0	0	1	1	1	0	0	1	1	0	1	0	0	0	1	0	0	1	1	0	0	0	0	0	0	0	0	0	0	0	0	0	0	0	0	0
0	0	0	0	0	0	0	0	0	0	0	0	0	0	0	0	1	1	1	0	0	1	0	1	1	0	0	0	0	0	0	0	0	0	0	0	0	0	0	0	0	0	0	0	0	0	0	0	1	0
0	0	0	0	0	0	0	0	0	0	0	0	0	0	0	0	0	0	1	0	0	1	0	1	1	0	0	0	0	0	0	0	0	0	0	0	0	0	0	0	0	0	0	0	0	0	0	0	0	0
0	0	0	0	0	0	0	0	0	0	0	0	0	0	0	0	0	0	1	0	0	1	0	1	1	0	0	0	0	0	0	0	0	0	0	0	0	0	0	0	0	0	0	0	0	0	0	0	0	0
0	0	0	0	0	0	0	0	0	0	0	0	0	0	0	0	0	0	1	0	0	0	1	0	1	0	0	0	0	0	0	0	0	0	0	0	0	0	0	0	0	0	0	0	0	0	0	0	0	0
0	0	0	0	0	0	0	0	0	0	0	0	0	0	0	0	0	0	1	0	0	1	0	1	1	0	0	0	0	0	0	0	0	0	0	0	0	0	0	0	0	0	0	0	0	0	0	0	0	0
0	0	0	0	0	0	0	0	0	0	0	0	0	0	0	0	0	0	1	0	0	0	1	1	1	0	0	0	0	0	0	0	0	0	0	0	0	0	0	0	0	0	0	0	0	0	0	0	0	0
0	0	0	0	0	0	0	0	0	0	0	0	0	0	0	0	1	0	1	0	0	1	0	0	1	0	0	0	0	0	0	0	0	0	0	0	0	0	0	0	0	0	0	0	0	0	0	0	0	0
0	0	0	0	0	0	0	0	0	0	0	0	0	0	0	0	1	1	1	0	0	1	0	1	1	0	0	0	1	1	0	0	1	0	0	0	0	0	0	0	0	0	0	0	0	0	0	0	0	0
0	0	0	0	0	0	0	0	0	0	0	0	0	0	0	0	0	1	1	0	0	1	0	0	1	0	0	0	0	0	0	1	0	0	0	0	0	0	0	0	0	0	0	0	0	0	0	0	0	0
0	0	0	0	0	0	0	0	0	0	0	0	0	0	0	0	1	1	1	0	0	1	0	0	1	0	0	0	0	0	0	1	0	0	0	0	0	0	0	0	0	0	0	0	0	0	0	0	0	0
0	0	0	0	0	0	0	0	0	0	0	0	0	0	0	0	1	1	1	0	0	1	0	0	1	0	0	0	0	0	0	0	1	0	0	0	0	0	0	0	0	0	0	0	0	0	0	0	0	0
0	0	0	0	0	0	0	0	0	0	0	0	0	0	0	0	0	0	1	0	0	0	0	0	1	0	0	0	0	0	0	0	0	0	0	0	0	0	0	0	0	0	0	0	0	0	0	0	0	0
0	0	0	0	0	0	0	0	0	0	0	0	0	0	0	0	0	0	1	0	0	1	0	0	1	0	0	0	0	0	0	0	0	0	0	0	0	0	0	0	0	0	0	0	0	0	0	0	0	0
0	0	0	0	0	0	0	0	0	0	0	0	0	1	0	0	1	0	1	0	0	1	1	1	1	0	0	0	0	0	0	0	0	0	0	0	0	0	0	0	0	0	0	0	0	0	0	0	0	0
0	0	0	0	0	0	0	0	0	0	0	0	0	0	0	0	0	0	1	0	0	0	0	0	1	0	0	0	0	0	1	1	1	0	0	0	0	0	0	0	0	0	0	0	0	0	0	0	0	0
0	0	0	0	0	1	0	0	0	0	0	0	0	0	0	0	0	0	1	0	1	0	0	0	1	0	0	0	0	0	1	1	1	0	0	0	0	0	0	0	0	0	0	0	0	0	0	0	0	0
0	0	0	0	0	1	0	0	0	0	0	0	0	0	0	0	0	0	1	0	0	0	0	0	1	0	0	0	0	0	1	0	1	0	0	0	0	0	0	0	0	1	0	0	0	0	0	0	0	0
0	0	0	0	0	1	0	0	0	0	0	0	0	0	0	0	0	0	1	0	0	1	0	0	1	0	0	0	0	0	1	1	1	0	0	0	0	0	0	0	0	1	0	0	0	0	0	0	0	0
0	0	0	0	0	0	0	0	0	0	0	0	0	0	0	0	0	0	1	0	0	0	0	0	1	0	0	0	0	0	0	0	0	0	0	0	0	0	0	0	0	0	0	0	0	0	0	0	0	0
0	0	0	0	0	0	0	0	0	0	0	0	0	0	0	0	0	0	1	0	0	0	0	0	1	0	0	0	0	0	0	0	0	0	0	0	0	0	0	0	0	0	0	0	0	0	0	0	0	0
0	0	0	0	0	0	0	0	0	0	0	0	0	0	0	0	1	0	1	0	0	1	0	0	1	0	0	0	0	0	0	0	0	0	0	0	0	0	0	0	0	0	0	0	0	0	0	0	0	0
0	0	0	0	0	0	0	0	0	0	0	0	0	0	0	0	1	1	1	0	0	1	0	0	1	0	0	0	0	0	0	0	0	0	0	0	0	0	0	0	0	0	0	0	0	0	0	0	0	0
0	0	0	0	0	0	0	0	0	0	0	0	0	1	0	0	1	1	1	0	0	1	0	1	1	0	0	0	1	0	0	0	1	0	0	0	0	0	0	0	0	0	0	0	0	0	0	0	1	0
0	0	0	0	0	0	0	0	0	0	0	0	0	0	0	0	0	0	1	0	0	0	0	0	1	0	0	0	0	0	0	0	0	0	0	0	0	0	0	0	0	0	0	0	0	0	0	0	0	0
0	0	0	0	0	0	0	0	0	0	0	0	0	0	0	0	1	1	1	0	0	1	0	0	1	0	0	0	0	0	0	1	1	0	0	0	0	0	0	0	0	0	0	0	0	0	0	0	0	0
0	0	0	0	0	0	0	0	0	0	0	0	0	0	0	0	0	0	1	0	0	0	0	0	1	0	0	0	0	0	0	0	1	0	0	0	0	0	0	0	0	0	0	0	0	0	0	0	0	0
0	0	0	0	0	0	0	0	0	0	0	0	0	0	0	0	0	0	1	0	0	1	1	0	1	0	0	0	0	0	0	0	0	0	0	0	0	0	0	0	0	0	0	0	0	0	0	0	0	0
0	0	0	0	0	0	0	0	0	0	0	0	0	0	0	0	1	1	1	0	0	1	0	0	1	0	0	0	0	0	0	1	1	0	0	0	0	0	0	0	0	0	0	0	0	0	0	0	0	0
0	0	0	0	0	0	0	0	0	0	0	0	0	0	0	0	1	0	1	0	0	1	0	0	1	0	0	0	0	0	0	0	0	0	0	0	0	0	0	0	0	0	0	0	0	0	0	0	0	0
0	0	0	0	0	0	0	0	0	0	0	0	0	0	0	0	1	0	1	0	0	0	0	0	1	0	0	0	0	0	0	0	0	0	0	0	0	0	0	0	0	0	0	0	0	0	0	0	0	0
0	0	0	0	0	0	0	0	0	0	0	0	0	0	0	0	1	0	1	0	0	1	0	1	1	0	0	0	0	0	0	0	0	0	0	0	0	0	0	0	0	0	0	0	0	0	0	0	0	0
0	0	0	0	0	0	0	0	0	0	0	0	0	0	0	0	0	0	1	0	0	0	0	0	1	0	0	0	0	0	0	0	0	0	0	0	0	0	0	0	0	0	0	0	0	0	0	0	0	0
0	0	0	0	0	0	0	0	0	0	0	0	0	0	0	0	0	0	1	0	0	1	0	0	1	0	0	0	0	0	0	0	0	0	0	0	0	0	0	0	0	0	0	0	0	0	0	0	0	0
0	0	0	0	0	0	0	0	0	0	0	0	0	0	0	0	0	0	1	0	0	1	0	0	1	0	0	0	0	0	0	0	0	0	0	0	0	0	0	0	0	0	0	0	0	0	0	0	0	0
0	0	0	0	0	0	0	0	0	0	0	0	0	0	0	0	1	0	1	0	0	1	0	0	1	0	0	0	0	0	0	0	0	0	0	0	0	0	0	0	0	0	0	0	0	0	0	0	0	0
0	0	0	0	0	0	0	0	0	0	0	0	0	0	0	0	0	1	1	0	0	0	0	0	1	0	0	0	0	0	0	0	1	0	0	0	0	0	0	0	0	0	0	0	0	0	0	0	0	0
0	0	0	0	0	0	0	0	0	0	0	0	0	0	0	0	0	0	1	0	0	1	0	0	1	0	0	0	0	0	0	0	1	0	0	0	0	0	0	0	0	0	0	0	0	0	0	0	0	0
0	0	0	0	0	0	0	0	0	0	0	0	0	0	0	0	1	1	1	0	0	1	0	1	1	0	0	0	0	0	0	0	0	0	0	0	0	0	0	0	0	0	0	0	0	0	0	0	0	0
0	0	0	0	0	0	0	0	0	0	0	0	0	0	0	0	1	1	1	0	0	1	0	0	1	0	0	0	0	0	0	0	1	0	0	0	0	0	0	0	0	0	0	0	1	0	0	0	0	0
0	0	0	0	0	0	0	0	0	0	0	0	0	0	0	0	1	0	1	0	0	1	0	0	1	0	0	0	1	0	0	1	1	0	0	0	0	0	0	0	0	0	0	0	0	0	0	0	0	0
0	0	0	0	0	0	0	0	0	0	0	0	0	0	0	0	0	1	1	0	0	0	0	0	1	0	0	0	0	0	0	0	0	0	0	0	0	0	0	0	0	0	0	0	0	0	0	0	0	0
0	0	0	0	0	0	0	0	0	0	0	0	0	1	0	0	1	1	1	0	0	1	0	1	1	0	0	0	0	0	0	0	1	0	0	0	0	0	0	0	0	0	0	0	0	0	1	0	0	0
0	0	0	0	0	0	0	0	0	0	0	0	0	0	0	0	0	0	1	0	0	1	0	0	1	0	0	0	0	0	0	0	0	0	0	0	0	0	0	0	0	0	0	0	0	0	0	0	0	0
0	0	0	0	0	0	0	0	0	0	0	0	0	0	0	0	1	1	1	0	0	1	0	0	1	0	0	0	0	0	0	0	1	0	0	0	0	0	0	0	0	0	0	0	0	0	0	0	0	0
0	0	0	0	0	0	0	0	0	0	0	0	0	0	0	0	0	0	1	0	0	1	0	0	1	0	1	0	0	0	0	0	0	0	0	0	0	0	0	0	0	0	0	0	0	0	0	0	0	0
0	0	0	0	0	0	0	0	0	0	0	0	0	0	0	0	1	1	1	0	0	1	1	1	1	0	0	0	1	0	0	1	1	0	0	0	0	0	0	0	0	0	0	0	0	0	0	0	1	0
0	0	0	0	0	0	0	0	0	1	0	0	0	0	0	0	1	1	1	0	0	1	1	1	1	0	0	0	1	1	0	1	1	0	0	0	0	0	0	0	0	0	0	0	0	0	0	0	0	0
0	0	0	0	0	0	0	0	0	0	0	0	0	0	0	0	0	1	1	0	0	1	0	1	1	0	0	0	0	0	0	1	1	0	0	0	0	0	0	0	0	0	0	0	0	0	0	0	0	0
0	0	0	0	0	0	0	0	0	0	0	0	0	0	0	0	0	0	1	0	0	0	0	0	1	0	0	0	0	0	0	0	0	0	0	0	0	0	0	0	0	0	0	0	0	0	0	0	0	0
0	0	0	0	0	0	0	0	0	0	0	0	0	0	0	0	0	0	1	0	0	0	1	0	1	0	0	0	0	0	0	0	0	0	0	0	0	0	0	0	0	0	0	0	0	0	1	0	0	0
0	0	0	0	0	0	0	0	0	0	0	0	0	0	0	0	0	1	1	0	0	1	0	0	1	0	0	0	0	0	0	0	0	0	0	0	0	0	0	0	0	0	0	0	0	0	0	0	0	0
0	0	0	0	0	0	0	0	0	0	0	0	0	0	0	0	1	1	1	0	0	1	0	0	1	0	0	0	0	1	0	1	1	0	0	0	0	0	0	0	0	0	0	0	0	0	0	0	0	0
0	0	0	0	0	0	0	0	0	0	0	0	0	1	0	0	1	0	1	0	0	1	0	0	1	0	0	0	0	0	0	0	1	0	0	0	0	0	0	0	0	0	0	0	0	0	0	0	0	0
0	0	0	0	0	0	0	0	0	0	0	0	0	0	0	0	1	1	1	0	0	1	0	1	1	0	1	0	1	0	0	0	1	0	0	0	0	0	0	0	0	0	0	0	0	0	0	0	1	0
0	0	0	0	0	0	0	0	0	0	0	0	0	0	0	0	1	1	1	0	0	1	0	0	1	0	0	0	0	0	0	1	1	0	0	0	0	0	0	0	0	0	0	0	0	0	0	0	0	0
0	0	0	0	0	0	0	0	0	0	0	0	0	0	0	0	0	0	1	0	0	0	0	1	1	0	0	0	0	0	0	0	0	0	0	0	0	0	0	0	0	0	0	0	0	0	0	0	0	0
0	0	0	0	0	0	0	0	0	0	0	0	0	0	0	0	1	1	1	0	0	1	0	1	1	0	0	0	0	0	0	0	1	0	0	0	0	0	0	0	0	0	0	0	0	0	0	0	0	0
0	0	0	0	0	0	0	0	0	0	0	0	0	0	0	0	0	1	1	0	0	1	0	0	1	0	0	0	0	0	0	1	0	0	0	0	0	0	0	0	0	0	0	0	0	0	0	0	0	0
0	0	0	0	0	0	0	0	0	0	0	0	0	0	0	0	1	0	1	0	0	1	0	0	1	0	0	0	0	0	0	0	1	0	0	0	0	0	0	0	0	0	0	0	0	0	0	0	0	0
0	0	0	0	0	0	0	0	0	0	0	0	0	0	0	0	1	0	1	0	0	1	0	1	1	0	0	0	0	0	0	0	1	0	0	0	0	0	0	0	0	0	0	0	0	0	0	0	0	0
0	0	0	0	0	1	0	0	0	0	0	0	0	0	0	0	0	0	0	0	0	0	0	0	1	0	0	0	0	0	0	0	0	0	0	0	0	0	0	0	0	0	0	0	0	0	0	0	0	0
0	0	0	0	0	0	0	0	0	0	0	0	0	0	0	0	0	0	1	0	0	0	0	0	0	0	0	0	0	0	1	1	1	0	0	0	0	0	0	0	0	0	0	0	0	0	0	0	0	0
0	0	0	0	0	1	0	0	0	0	0	0	0	0	0	0	0	1	0	0	0	1	0	0	0	0	0	0	0	0	0	1	1	0	0	0	0	0	0	0	0	0	0	0	0	0	0	0	0	0
0	0	0	0	0	0	0	0	0	0	0	0	0	0	0	0	1	1	1	0	0	1	0	0	1	0	0	0	0	0	0	0	0	0	0	0	0	0	0	0	0	0	0	0	0	0	0	0	0	0
0	0	0	0	0	0	0	0	0	0	0	0	0	0	0	0	0	0	1	0	0	0	0	0	1	0	0	0	0	0	0	0	0	0	0	0	0	0	0	0	0	0	0	0	0	0	0	0	0	0
0	0	0	0	0	0	0	0	0	0	0	0	0	0	0	0	0	0	1	0	0	0	1	0	1	0	0	0	0	0	0	0	0	0	0	0	0	0	0	0	0	0	0	0	0	0	0	0	0	0
0	0	0	0	0	0	0	0	0	0	0	0	0	0	0	0	0	1	1	0	0	1	0	0	1	0	0	0	0	0	0	0	0	0	0	0	0	0	0	0	0	0	0	0	0	0	0	0	0	0
0	0	0	0	0	0	0	0	0	0	0	0	0	0	0	0	0	0	1	0	0	0	0	0	1	0	0	0	0	0	0	0	0	0	0	0	0	0	0	0	0	0	0	0	0	0	0	0	0	0
0	0	0	0	0	0	0	0	0	0	0	0	0	0	0	0	0	1	1	0	0	1	0	0	1	0	0	0	0	0	0	0	0	0	0	0	0	0	0	0	0	0	0	0	0	0	0	0	0	0
0	0	0	0	0	0	0	0	0	0	0	0	0	0	0	0	0	1	1	0	0	1	0	0	1	0	0	0	0	0	0	1	0	0	0	0	0	0	0	0	0	0	0	0	0	0	0	0	0	0
0	0	0	0	0	0	0	0	0	0	0	0	0	0	0	0	1	1	1	0	0	1	0	0	1	0	0	0	0	0	0	0	0	0	0	0	0	0	0	0	0	0	0	0	0	0	0	0	0	0
0	0	0	0	0	0	0	0	0	0	0	0	0	1	0	0	1	0	1	0	0	1	0	0	1	0	0	0	0	0	0	1	1	0	0	0	0	0	0	0	0	0	0	0	0	0	0	0	0	0
0	0	0	0	0	0	0	0	0	0	0	0	0	0	0	0	1	0	1	0	0	1	0	0	1	0	1	0	0	0	0	1	1	0	0	0	0	0	0	0	0	0	0	0	0	0	0	0	0	0
0	0	0	0	0	0	0	0	0	0	0	0	0	0	0	0	1	1	1	0	0	1	0	0	1	0	0	0	0	0	0	0	1	0	0	0	0	0	0	0	0	0	0	0	0	0	0	0	0	0
0	0	0	0	0	0	0	0	0	0	0	0	0	0	0	0	1	1	1	0	0	1	0	0	1	0	0	0	0	0	0	0	0	0	0	0	0	0	0	0	0	0	0	0	0	0	0	0	0	0
0	0	0	0	0	1	0	0	0	0	0	0	0	0	0	0	0	1	1	0	0	1	0	0	0	0	0	0	0	0	0	1	0	0	0	0	0	0	0	0	0	0	0	0	0	0	0	0	0	0
0	0	0	0	0	1	0	0	0	0	0	0	0	0	0	0	0	0	0	0	0	1	0	0	0	0	0	0	0	0	0	0	1	0	0	0	0	0	0	0	0	0	0	0	0	0	0	0	0	0
0	0	0	0	0	0	0	0	0	0	0	0	0	0	0	0	0	0	0	0	0	0	0	0	0	0	0	0	0	0	0	1	1	0	0	0	0	0	0	0	0	0	0	0	0	0	0	0	0	0
0	0	0	0	0	1	0	0	0	0	0	0	0	0	0	0	0	1	1	0	0	1	0	0	0	0	1	0	0	0	0	1	1	0	0	0	0	0	0	0	0	0	0	0	0	0	0	0	0	0
0	0	0	0	0	1	0	0	0	0	0	0	0	0	0	0	0	1	1	0	0	1	0	0	0	1	0	0	0	0	0	1	1	0	0	0	0	0	0	0	0	1	0	0	0	0	0	0	0	0
0	0	0	0	0	1	0	0	0	0	0	0	0	0	0	0	0	1	1	0	0	0	0	0	1	0	0	0	0	0	0	1	0	0	0	0	0	0	0	0	0	0	0	0	0	0	0	0	0	0
0	0	0	0	0	1	0	0	0	0	0	0	0	0	0	0	0	1	1	0	0	1	0	0	0	1	0	0	0	0	0	1	0	0	0	0	0	0	0	0	0	0	0	0	0	0	0	0	0	0
0	0	0	0	0	1	0	0	0	0	0	0	0	0	0	0	0	1	1	0	0	1	0	0	1	1	0	0	0	0	0	1	1	0	0	0	0	0	0	0	0	1	0	0	0	0	0	0	0	0
0	0	0	0	0	1	0	0	0	0	0	0	0	1	0	0	0	0	0	0	0	1	0	0	0	0	0	0	0	0	0	1	1	0	0	0	0	0	0	0	0	0	0	0	0	0	0	0	0	0
0	0	0	0	0	1	0	0	0	0	0	0	0	0	0	0	0	0	1	0	0	1	0	0	0	0	1	0	0	0	0	1	0	0	0	0	0	0	0	0	0	0	0	0	0	0	0	0	0	0
0	0	0	0	0	1	0	0	0	0	0	0	0	0	0	0	0	1	1	0	0	1	0	0	0	1	1	0	1	0	0	1	0	0	0	0	0	0	0	0	0	0	0	0	0	0	0	0	0	0
0	0	0	0	0	1	0	0	0	0	0	0	0	0	0	0	0	0	0	0	0	0	0	0	0	0	0	0	0	0	0	0	1	0	0	0	0	0	0	0	0	0	0	0	0	0	0	0	0	0
0	0	0	0	0	1	0	0	0	0	0	0	0	0	0	0	0	1	0	0	0	1	0	0	0	0	0	0	0	0	1	1	0	0	0	0	0	0	0	0	0	0	0	0	0	0	0	0	0	0
0	0	0	0	0	1	0	0	0	0	0	0	0	0	0	0	0	1	1	0	0	1	0	0	1	0	0	0	0	0	0	1	0	0	0	0	0	0	0	0	0	1	0	0	0	0	0	0	0	0
0	0	0	0	0	1	0	0	0	0	0	0	0	0	0	0	0	0	1	0	0	0	0	0	1	0	0	0	0	0	0	1	0	0	0	0	0	0	0	0	0	0	0	0	0	0	0	0	0	0
0	0	0	0	0	1	0	0	0	0	0	0	0	0	0	0	0	1	1	0	0	1	0	0	0	1	1	0	1	0	0	1	1	0	0	0	0	0	0	0	0	1	0	0	0	0	0	0	0	0
0	0	0	0	0	1	0	0	0	0	0	0	0	0	0	0	0	1	1	0	0	1	0	0	0	0	0	0	0	0	1	1	1	0	0	0	0	0	0	0	0	1	0	0	0	0	0	0	0	0
0	0	0	0	0	1	0	0	0	0	0	0	0	0	0	0	0	0	0	0	0	0	0	0	0	0	0	0	0	0	0	0	0	0	0	0	0	0	0	0	0	0	0	0	0	0	0	0	0	0
0	0	0	0	0	1	0	0	0	0	0	0	0	0	0	0	0	1	1	0	0	1	0	0	0	0	0	0	0	0	0	1	0	0	0	0	0	0	0	0	0	0	0	0	0	0	0	0	0	0
0	0	0	0	0	0	0	0	0	0	0	0	0	0	0	0	0	0	0	0	0	1	0	0	0	0	0	0	0	0	0	1	1	0	0	0	0	0	0	0	0	0	0	0	0	0	0	0	0	0
0	0	0	0	0	1	0	0	0	0	0	1	0	1	0	0	0	1	1	0	0	1	0	1	0	1	1	0	1	0	0	1	1	0	0	0	0	0	0	0	0	0	0	0	0	0	0	0	0	0
0	0	0	0	0	1	0	0	0	0	0	0	0	0	0	0	0	1	1	0	0	0	0	0	1	1	0	0	0	0	1	1	1	0	0	0	0	0	0	0	0	0	0	0	0	0	0	0	0	0
0	0	0	0	0	1	0	0	0	0	0	0	0	0	0	0	0	0	0	0	0	0	0	0	0	0	0	0	0	0	0	1	1	0	0	0	0	0	0	0	0	0	0	0	0	0	0	0	0	0
0	0	0	0	0	1	0	0	0	0	0	0	0	0	0	0	0	1	1	0	0	1	0	0	0	0	0	0	0	0	0	1	1	0	0	0	0	0	0	0	0	0	0	0	0	0	0	0	0	0
0	0	0	0	0	1	0	0	0	0	0	0	0	0	0	0	0	0	1	0	0	1	0	0	0	1	1	0	1	0	0	1	0	0	0	0	0	0	0	0	0	0	0	0	0	0	0	0	0	0
0	0	0	0	0	1	0	0	0	0	0	0	0	0	0	0	0	1	1	0	0	1	0	0	0	0	1	0	0	0	0	1	0	0	0	0	0	0	0	0	0	0	0	0	0	0	0	0	0	0
0	0	0	0	0	1	0	0	0	0	0	0	0	0	0	0	0	1	1	0	0	1	0	0	0	0	0	0	0	0	0	1	1	0	0	0	0	0	0	0	0	0	0	0	0	0	0	0	0	0
0	0	0	0	0	1	0	0	0	0	0	0	0	0	0	0	0	1	1	0	0	1	0	0	0	0	0	0	0	0	0	0	1	0	0	0	0	0	0	0	0	0	0	0	0	0	0	0	0	0
0	0	0	0	0	1	0	0	0	0	0	0	0	0	0	0	0	1	1	0	0	0	0	0	1	0	0	0	0	0	0	1	1	0	0	0	0	0	0	0	0	0	0	0	0	0	0	0	0	0
0	0	0	0	0	1	0	0	0	0	0	0	0	0	0	0	0	0	1	0	0	1	0	0	0	0	0	0	0	0	0	1	1	0	0	0	0	0	0	0	0	0	0	0	0	0	0	0	0	0
0	0	0	0	0	1	0	0	0	0	0	0	0	0	0	0	0	1	1	0	0	1	1	0	0	1	1	0	1	0	0	1	1	0	0	0	0	0	0	0	0	0	0	0	0	0	0	0	0	0
0	0	0	0	0	1	0	0	0	0	0	0	0	0	0	0	0	1	1	0	0	1	0	0	0	0	0	0	0	0	0	1	0	0	0	0	0	0	0	0	0	1	0	0	0	0	0	0	0	0
0	0	0	0	0	1	0	0	0	0	0	0	0	0	0	0	0	1	1	0	0	1	1	1	1	0	1	0	1	0	0	1	1	0	0	0	0	0	0	0	0	1	0	0	0	0	0	0	0	0
0	0	0	0	0	1	0	0	0	0	0	0	0	0	0	0	0	1	1	0	0	1	0	0	0	0	0	0	0	0	0	1	0	0	0	0	0	0	0	0	0	0	0	0	0	0	0	0	0	0
0	0	0	0	0	1	0	0	0	0	0	0	0	0	0	0	0	0	0	0	0	0	0	0	0	0	0	0	0	0	0	1	0	0	0	0	0	0	0	0	0	0	0	0	0	0	0	0	0	0
0	0	0	0	0	1	0	0	0	0	0	0	0	0	0	0	0	0	0	0	0	1	0	0	0	1	1	0	0	0	0	1	1	0	0	0	0	0	0	0	0	0	0	0	0	0	0	0	0	0
0	0	0	0	0	1	0	0	0	0	0	0	0	0	0	0	0	0	1	0	0	0	0	0	0	0	0	0	0	0	0	0	0	0	0	0	0	0	0	0	0	0	0	0	0	0	0	0	0	0
0	0	0	0	0	1	0	0	0	0	0	0	0	0	0	0	0	1	1	0	0	1	0	1	0	1	1	0	1	0	0	1	1	0	0	0	0	0	0	0	0	1	0	0	0	0	0	0	0	0
0	0	0	0	0	1	0	0	0	0	0	0	0	0	0	0	0	1	1	0	0	1	0	0	0	1	0	0	0	0	0	1	1	0	0	0	0	0	0	0	0	1	0	0	0	0	0	0	0	0
0	0	0	0	0	1	0	0	0	0	0	1	0	0	0	0	0	1	1	0	0	1	1	0	0	1	0	0	0	0	0	1	1	0	0	0	0	0	0	0	0	0	0	0	0	0	0	0	0	0
0	0	0	0	0	0	0	0	0	0	0	0	0	0	0	0	0	0	0	0	0	0	0	0	0	1	0	0	0	0	0	0	1	0	0	0	0	0	0	0	0	0	0	0	0	0	0	0	0	0
0	0	0	0	0	0	0	0	0	0	0	0	0	0	0	0	0	0	0	0	0	0	0	0	0	0	0	0	0	0	0	0	0	0	0	0	0	0	0	0	0	0	0	0	0	0	0	0	0	0
0	0	0	0	0	0	0	0	0	0	0	0	0	0	0	0	0	0	0	0	0	0	0	0	0	0	0	0	0	0	0	0	1	0	0	0	0	0	0	0	0	0	0	0	0	0	0	0	0	0
0	0	0	0	0	1	0	0	0	0	0	0	0	0	0	0	0	1	1	0	0	1	0	0	0	0	0	0	0	0	0	1	1	0	0	0	0	0	0	0	0	0	0	0	0	0	0	0	0	0
0	0	0	0	0	1	0	0	0	0	0	0	0	0	0	0	0	1	1	0	0	0	0	0	1	1	1	0	0	0	1	1	1	0	0	0	0	0	0	0	0	0	0	0	0	0	0	0	0	0
0	0	0	0	0	0	0	0	0	0	0	0	0	0	0	0	0	0	0	0	0	0	0	0	0	0	0	0	0	0	0	1	0	0	0	0	0	0	0	0	0	0	0	0	0	0	0	0	0	0
0	0	0	0	0	1	0	0	0	0	0	0	0	0	0	0	1	1	1	0	0	1	0	0	0	0	1	0	1	1	0	1	1	0	0	0	0	0	0	0	0	0	0	0	0	0	0	0	0	0
0	0	0	0	0	1	0	0	0	0	0	0	0	0	0	0	0	1	1	0	0	0	0	1	1	0	1	0	0	0	0	1	1	0	0	0	0	0	0	0	0	0	0	0	0	0	0	0	0	0
0	0	0	0	0	0	0	0	0	0	0	0	0	0	0	0	0	0	0	0	0	0	0	0	1	0	0	0	0	0	0	0	0	0	0	0	0	0	0	0	0	0	0	0	0	0	0	0	0	0
0	0	0	0	0	1	0	0	0	0	0	0	0	0	0	0	0	0	1	0	0	1	0	0	0	0	0	0	0	0	1	1	0	0	0	0	0	0	0	0	0	0	0	0	0	0	0	0	0	0
0	0	0	0	0	1	0	0	0	0	0	0	0	0	0	0	0	1	1	0	0	1	0	0	0	1	0	0	1	0	0	1	0	0	0	0	0	0	0	0	0	0	0	0	0	0	0	0	0	0
0	0	0	0	0	1	0	0	0	0	0	0	0	0	0	0	0	1	0	0	0	1	0	0	0	0	0	0	0	0	0	1	0	0	0	0	0	0	0	0	0	0	0	0	0	0	0	0	0	0
0	0	0	0	0	1	0	0	0	0	0	0	0	0	0	0	0	0	1	0	0	1	0	0	0	0	0	0	0	0	1	1	1	0	0	0	0	0	0	0	0	0	0	0	0	0	0	0	0	0
0	0	0	0	0	0	0	0	0	0	0	0	0	0	0	0	0	0	1	0	0	1	1	0	0	0	0	0	0	0	1	0	0	0	0	0	0	0	0	0	0	0	0	0	0	0	0	0	0	0
0	0	0	0	0	0	0	0	0	0	0	0	0	0	0	0	0	0	1	0	0	1	1	0	0	0	0	0	0	0	0	0	0	0	0	0	0	0	0	0	0	1	0	0	0	0	0	0	0	0
0	0	0	0	0	0	0	0	0	0	0	0	0	0	0	0	0	0	1	0	0	0	0	0	1	0	0	0	0	0	1	0	1	0	0	0	0	0	0	0	0	0	0	0	0	0	0	0	0	0
0	0	0	0	0	0	0	0	0	0	0	0	0	0	0	0	0	0	1	0	1	1	1	0	1	0	0	0	0	0	1	1	1	0	0	0	0	0	0	0	0	1	0	0	0	0	0	0	0	0
0	0	0	0	0	0	0	0	0	0	0	0	0	0	0	0	0	0	1	0	0	0	0	0	0	0	0	0	0	0	1	1	1	0	0	0	0	0	0	0	0	0	0	0	0	0	0	0	0	0
0	0	0	0	0	1	0	0	0	0	0	0	0	0	0	0	0	0	1	0	0	1	0	0	1	0	0	0	0	0	1	0	1	0	0	0	0	0	0	0	0	1	0	0	0	0	0	0	0	0
0	0	0	0	0	1	0	0	0	0	0	0	0	0	0	0	0	0	1	0	1	1	0	0	0	0	0	0	0	0	1	1	1	0	0	0	0	0	0	0	0	0	0	0	0	0	0	0	0	0
0	0	0	0	0	0	0	0	0	0	0	0	0	0	0	0	0	0	1	0	0	0	0	0	0	0	0	0	0	0	1	0	1	0	0	0	0	0	0	0	0	0	0	0	0	0	0	0	0	0
0	0	0	0	0	0	0	0	0	0	0	0	0	0	0	0	0	0	1	0	0	0	0	0	0	0	0	0	0	0	1	0	0	0	0	0	0	0	0	0	0	0	0	0	0	0	0	0	0	0
0	0	0	0	0	1	0	0	0	0	0	0	0	0	0	0	0	0	1	0	0	0	0	0	0	0	0	0	0	0	1	0	0	0	0	0	0	0	0	0	0	0	0	0	0	0	0	0	0	0
0	0	0	0	0	1	0	0	0	0	0	0	0	0	0	0	0	0	1	0	0	0	0	0	0	0	0	0	0	0	1	0	0	0	0	0	0	0	0	0	0	0	0	0	0	0	0	0	0	0
0	0	0	0	0	0	0	0	0	0	0	0	0	0	0	0	0	0	1	0	1	0	0	0	0	0	0	0	0	0	1	0	0	0	0	0	0	0	0	0	0	0	0	0	0	0	0	0	0	0
0	0	0	0	0	0	0	0	0	0	0	0	0	0	0	0	0	0	0	0	0	0	0	0	0	0	0	0	0	0	1	0	0	0	0	0	0	0	0	0	0	0	0	0	0	0	0	0	0	0
0	0	0	0	0	1	0	0	0	0	0	0	0	0	0	0	0	0	1	0	0	0	0	0	0	0	0	0	0	0	1	0	0	0	0	0	0	0	0	0	0	0	0	0	0	0	0	0	0	0
0	0	0	0	0	0	0	0	0	0	0	0	0	0	0	0	0	0	1	0	0	0	0	0	0	0	0	0	0	0	1	0	0	0	0	0	0	0	0	0	0	0	0	0	0	0	0	0	0	0
0	0	0	0	0	1	0	0	0	0	0	0	0	0	0	0	0	0	1	0	0	0	0	0	1	0	0	0	0	0	1	0	1	0	0	0	0	0	0	0	0	0	0	0	0	0	0	0	0	0
0	0	0	0	0	1	0	0	0	0	0	0	0	0	0	0	0	0	1	0	0	1	0	0	0	0	0	0	0	0	1	1	1	0	0	0	0	0	0	0	0	0	0	0	0	0	0	0	0	0
0	0	0	0	0	0	0	0	0	0	0	0	0	0	0	0	0	0	1	0	0	1	0	0	1	0	0	0	0	0	1	0	1	0	0	0	0	0	0	0	0	1	0	0	0	0	0	0	0	0
0	0	0	0	0	0	0	0	0	0	0	0	0	0	0	0	0	0	1	0	0	0	0	0	0	0	0	0	0	0	1	0	1	0	0	0	0	0	0	0	0	0	0	0	0	0	0	0	0	0
0	0	0	0	0	0	0	0	0	0	0	0	0	0	0	0	0	0	0	0	0	0	0	0	0	0	0	0	0	0	1	1	0	0	0	0	0	0	0	0	0	0	0	0	0	0	0	0	0	0
0	0	0	0	0	0	0	0	0	0	0	0	0	0	0	0	0	0	1	0	0	0	0	0	1	0	0	0	0	0	1	0	1	0	0	0	0	0	0	0	0	0	0	0	0	0	0	0	0	0
0	0	0	0	0	0	0	0	0	0	0	0	0	0	0	0	0	0	1	0	0	0	0	0	0	0	0	0	0	0	1	0	1	0	0	0	0	0	0	0	0	0	0	0	0	0	0	0	0	0
0	0	0	0	0	0	0	0	0	0	0	0	0	0	0	0	0	0	1	0	0	0	1	0	0	0	0	0	0	0	1	0	0	0	0	0	0	0	0	0	0	0	0	0	0	0	0	0	0	0
0	0	0	0	0	0	0	0	0	0	0	0	0	0	0	0	0	0	1	0	0	1	0	0	1	0	0	0	0	0	1	0	1	0	0	0	0	0	0	0	0	0	0	0	0	0	0	0	0	0
0	0	0	0	0	1	0	0	0	0	0	0	0	0	0	0	0	0	1	0	1	1	0	0	1	0	0	0	0	0	1	1	1	0	0	0	0	0	0	0	0	1	0	0	0	0	0	0	0	0
0	0	0	0	0	0	0	0	0	0	0	0	0	0	0	0	0	0	1	0	0	0	0	0	0	0	0	0	0	0	1	0	1	0	0	0	0	0	0	0	0	0	0	0	0	0	0	0	0	0
0	0	0	0	0	0	0	0	0	0	0	0	0	1	0	0	0	0	0	0	0	1	0	0	0	0	0	0	0	0	0	0	0	0	0	0	0	0	0	0	0	0	0	0	0	0	0	0	0	0
0	0	0	0	0	0	0	0	0	0	0	0	0	0	0	0	0	0	1	0	0	0	0	0	0	0	0	0	0	0	1	0	1	0	0	0	0	0	0	0	0	0	0	0	0	0	0	0	0	0
0	0	0	0	0	0	0	0	0	0	0	0	0	0	0	0	0	0	1	0	1	1	0	0	1	0	0	0	0	0	1	1	1	0	0	0	0	0	0	0	0	1	0	0	0	0	0	0	0	0
0	0	0	0	0	1	0	0	0	0	0	0	0	0	0	0	0	0	1	0	1	1	0	0	1	0	0	0	0	0	1	1	1	0	0	0	0	0	0	0	0	1	0	0	0	0	0	0	0	0
0	0	0	0	0	0	0	0	0	0	0	0	0	0	0	0	0	0	1	0	0	1	0	0	0	0	0	0	0	0	1	0	0	0	0	0	0	0	0	0	0	0	0	0	0	0	0	0	0	0
0	0	0	0	0	0	0	0	0	0	0	0	0	0	0	0	0	0	1	0	0	0	0	0	1	0	0	0	0	0	1	0	1	0	0	0	0	0	0	0	0	0	0	0	0	0	0	0	0	0
0	0	0	0	0	1	0	0	0	0	0	0	0	0	0	0	0	0	1	0	1	1	0	0	1	0	0	0	0	0	1	1	1	0	0	0	0	0	0	0	0	0	0	0	0	0	0	0	0	0
0	0	0	0	0	0	0	0	0	0	0	0	0	0	0	0	0	0	0	0	0	0	0	0	0	0	0	0	0	0	1	0	0	0	0	0	0	0	0	0	0	0	0	0	0	0	0	0	0	0
0	0	0	0	0	0	0	0	0	0	0	0	0	0	0	0	0	0	1	0	0	0	0	0	0	0	0	0	0	0	1	0	1	0	0	0	0	0	0	0	0	0	0	0	0	0	0	0	0	0
0	0	0	0	0	0	0	0	0	0	0	0	0	0	0	0	0	0	1	0	0	0	0	0	0	0	0	0	0	0	1	1	1	0	0	0	0	0	0	0	0	0	0	0	0	0	0	0	0	0
0	0	0	0	0	0	0	0	0	0	0	0	0	0	0	0	0	0	1	0	0	0	0	0	1	0	0	0	0	0	1	1	1	0	0	0	0	0	0	0	0	0	0	0	0	0	0	0	0	0
0	0	0	0	0	0	0	0	0	0	0	0	0	0	0	0	0	0	1	0	0	0	0	0	1	0	0	0	0	0	0	0	0	0	0	0	0	0	0	0	0	0	0	0	0	0	0	0	0	0
0	0	0	0	0	0	0	0	0	0	0	0	0	0	0	0	0	0	1	0	0	1	0	0	1	0	0	0	0	0	0	0	0	0	0	0	0	0	0	0	0	0	0	0	0	0	0	0	0	0
0	0	0	0	0	0	0	0	0	0	0	0	0	0	0	0	0	0	1	0	0	1	0	0	1	0	0	0	0	0	0	0	0	0	0	0	0	0	0	0	0	0	0	0	0	0	0	0	0	0
0	0	0	0	0	0	0	0	0	0	0	0	0	0	0	0	0	0	1	0	0	0	0	0	1	0	0	0	0	0	0	0	0	0	0	0	0	0	0	0	0	0	0	0	0	0	0	0	0	0
0	0	0	0	0	0	0	0	0	0	0	0	0	0	0	0	0	0	1	0	0	0	0	0	1	0	0	0	0	0	0	0	0	0	0	0	0	0	0	0	0	0	0	0	0	0	0	0	0	0
0	0	0	0	0	0	0	0	0	0	0	0	0	0	0	0	0	0	1	0	0	0	0	0	1	0	0	0	0	0	0	0	0	0	0	0	0	0	0	0	0	0	0	0	0	0	0	0	0	0
0	0	0	0	0	0	0	0	0	0	0	0	0	0	0	0	0	0	1	0	0	0	0	0	1	0	0	0	0	0	0	0	0	0	0	0	0	0	0	0	0	0	0	0	0	0	0	0	0	0
0	0	0	0	0	0	0	0	0	0	0	0	0	0	0	0	0	0	1	0	0	1	0	0	1	0	0	0	0	0	0	0	0	0	0	0	0	0	0	0	0	0	0	0	0	0	0	0	0	0
0	0	0	0	0	0	0	0	0	0	0	0	0	0	0	0	1	0	1	0	0	1	0	0	1	0	0	0	0	0	0	0	0	0	0	0	0	0	0	0	0	0	0	0	0	0	0	0	0	0
0	0	0	0	0	0	0	0	0	0	0	0	0	0	0	0	1	1	1	0	0	1	0	0	1	0	0	0	1	0	0	1	0	0	0	0	0	0	0	0	0	0	0	0	0	0	0	0	0	0
0	0	0	0	0	0	0	0	0	0	0	0	0	0	0	0	0	0	1	0	0	1	0	0	1	0	1	0	0	0	0	0	0	0	0	0	0	0	0	0	0	0	0	0	0	0	0	0	0	0
0	0	0	0	0	0	0	0	0	0	0	0	0	0	0	0	1	0	1	0	0	1	1	1	1	0	0	0	0	0	0	0	1	0	0	0	0	0	0	0	0	0	0	0	0	0	0	0	1	0
0	0	0	0	0	0	0	0	0	0	0	0	0	0	0	0	0	0	1	0	0	1	0	0	1	0	0	0	0	0	0	0	0	0	0	0	0	0	0	0	0	0	0	0	0	0	0	0	0	0
0	0	0	0	0	0	0	0	0	0	0	0	0	0	0	0	1	1	1	0	0	1	1	0	1	0	0	0	0	0	0	1	0	0	0	0	0	0	0	0	0	0	0	0	0	0	0	0	0	0
0	0	0	0	0	0	0	0	0	0	0	0	0	0	0	0	0	0	1	0	0	0	0	1	1	0	0	0	0	0	0	0	0	0	0	0	0	0	0	0	0	0	0	0	0	0	0	0	0	0
0	0	0	0	0	0	0	0	0	0	0	0	0	0	0	0	0	1	1	0	0	1	0	0	1	0	0	0	0	0	0	0	0	0	0	0	0	0	0	0	0	0	0	0	0	0	0	0	0	0
0	0	0	0	0	0	0	0	0	0	0	0	0	0	0	0	0	1	1	0	0	1	0	0	1	0	0	0	0	0	0	0	0	0	0	0	0	0	0	0	0	0	0	0	0	0	0	0	0	0
0	0	0	0	0	0	0	0	0	0	0	0	0	0	0	0	0	0	1	0	0	1	0	0	1	0	0	0	0	0	0	0	0	0	0	0	0	0	0	0	0	0	0	0	0	0	0	0	0	0
0	0	0	0	0	0	0	0	0	0	0	0	0	0	0	0	0	0	1	0	0	1	0	0	1	0	0	0	0	0	0	0	0	0	0	0	0	0	0	0	0	0	0	0	0	0	0	0	0	0
0	0	0	0	0	0	0	0	0	0	0	0	0	0	0	0	1	1	1	0	0	1	0	0	1	0	0	0	0	0	0	0	0	0	0	0	0	0	0	0	0	0	0	0	0	0	0	0	0	0
0	0	0	0	0	0	0	0	0	0	0	0	0	0	0	0	1	1	1	0	0	1	1	0	1	0	0	0	0	0	0	1	0	0	0	0	0	0	0	0	0	0	0	0	0	0	0	0	0	0
0	0	0	0	0	0	0	0	0	0	0	0	0	0	0	0	0	0	1	0	0	1	0	0	0	0	0	0	0	0	0	1	1	0	0	0	0	0	0	0	0	0	0	0	0	0	0	0	0	0
0	0	0	0	0	1	0	0	0	0	0	1	0	0	0	0	0	0	1	0	0	1	0	0	0	0	0	0	0	0	0	1	1	0	0	0	0	0	0	0	0	0	0	0	0	0	0	0	0	0
0	0	0	0	0	0	0	0	0	0	0	0	0	0	0	0	0	0	0	0	0	0	0	0	0	0	0	0	0	0	0	1	1	0	0	0	0	0	0	0	0	0	0	0	0	0	0	0	0	0
0	0	0	0	0	1	0	0	0	0	0	0	0	0	0	0	0	0	0	0	0	1	0	0	0	0	0	0	0	0	0	1	1	0	0	0	0	0	0	0	0	0	0	0	0	0	0	0	0	0
0	0	0	0	0	1	0	0	0	0	0	0	0	0	0	0	0	1	1	0	0	1	0	0	0	0	0	0	0	0	0	1	1	0	0	0	0	0	0	0	0	0	0	0	0	0	0	0	0	0
0	0	0	0	0	1	0	0	0	0	0	0	0	0	0	0	0	1	1	0	0	1	0	0	0	0	0	0	0	0	0	1	1	0	0	0	0	0	0	0	0	0	0	0	0	0	0	0	0	0
0	0	0	0	0	1	0	0	0	0	0	0	0	0	0	0	0	1	1	0	0	0	0	1	1	1	0	0	0	0	0	1	1	0	0	0	0	0	0	0	0	0	0	0	0	0	0	0	0	0
0	0	0	0	0	0	0	0	0	0	0	0	0	0	0	0	0	0	0	0	0	1	0	0	0	0	0	0	0	0	0	1	0	0	0	0	0	0	0	0	0	0	0	0	0	0	0	0	0	0
0	0	0	0	0	1	0	0	0	0	0	0	0	0	0	0	0	0	1	0	0	1	0	0	0	0	0	0	0	0	0	1	1	0	0	0	0	0	0	0	0	0	0	0	0	0	0	0	0	0
0	0	0	0	0	1	0	0	0	0	0	0	0	0	0	0	0	0	1	0	0	1	1	0	0	0	0	0	0	0	0	1	1	0	0	0	0	0	0	0	0	0	0	0	0	0	0	0	0	0
0	0	0	0	0	0	0	0	0	0	0	0	0	0	0	0	0	0	1	0	0	0	0	0	0	0	0	0	0	0	0	1	1	0	0	0	0	0	0	0	0	0	0	0	0	0	0	0	0	0
0	0	0	0	0	1	0	0	0	0	0	0	0	0	0	0	0	0	1	0	0	1	0	0	1	0	0	0	1	0	1	1	1	0	0	0	0	0	0	0	0	0	0	0	0	0	0	0	0	0
0	0	0	0	0	1	0	0	0	0	0	0	0	0	0	0	0	0	1	0	0	1	0	0	0	0	0	0	0	0	0	1	1	0	0	0	0	0	0	0	0	0	0	0	0	0	0	0	0	0
0	0	0	0	0	1	0	0	0	0	0	1	0	0	0	0	0	1	1	0	0	1	0	1	0	0	0	0	1	0	0	1	1	0	0	0	0	0	0	0	0	0	0	0	0	0	0	0	0	0
0	0	0	0	0	1	0	0	0	0	0	0	0	0	0	0	0	1	1	0	0	0	0	0	1	1	0	0	0	0	0	1	1	0	0	0	0	0	0	0	0	0	0	0	0	0	0	0	0	0
0	0	0	0	0	1	0	0	0	0	0	0	0	0	0	0	0	0	0	0	0	1	0	0	0	0	0	0	0	0	0	1	0	0	0	0	0	0	0	0	0	0	0	0	0	0	0	0	0	0
0	0	0	0	0	1	0	0	0	0	0	0	0	0	0	0	0	1	1	0	0	1	0	0	0	1	1	0	1	0	0	1	1	0	0	0	0	0	0	0	0	1	0	0	0	0	0	0	0	0
0	0	0	0	0	0	0	0	0	0	0	0	0	0	0	0	1	0	1	0	0	1	0	1	1	0	0	0	1	1	0	0	1	0	0	0	0	0	0	0	0	0	0	0	0	0	0	0	0	0
0	0	0	0	0	0	0	0	0	0	0	0	0	0	0	0	0	1	1	0	0	1	0	0	1	0	0	0	0	0	0	0	0	0	0	0	0	0	0	0	0	0	0	0	0	0	0	0	0	0
0	0	0	0	0	0	0	0	0	0	0	0	0	0	0	0	0	1	1	0	0	1	0	0	1	0	0	0	0	0	0	1	1	0	0	0	0	0	0	0	0	0	0	0	0	0	0	0	0	0
0	0	0	0	0	0	0	0	0	0	0	0	0	0	0	0	0	0	0	0	0	0	0	0	0	0	0	0	0	0	0	0	0	0	0	0	0	0	0	0	0	0	0	0	0	0	0	0	0	0
0	0	0	0	0	1	0	0	0	0	0	0	0	0	0	0	0	1	1	0	0	1	1	0	1	1	1	0	1	0	1	1	1	0	0	0	0	0	0	0	0	1	0	0	0	0	0	0	0	0
0	0	0	0	0	1	0	0	0	0	0	0	0	0	0	0	0	0	0	0	0	0	0	0	0	0	0	0	0	0	0	1	0	0	0	0	0	0	0	0	0	0	0	0	0	0	0	0	0	0
0	0	0	0	0	1	0	0	0	0	0	0	0	0	0	0	0	1	1	0	0	1	0	1	0	1	1	0	1	0	0	1	1	0	0	0	0	0	0	0	0	1	0	0	0	0	0	0	0	0
0	0	0	0	0	1	0	0	0	0	0	0	0	0	0	0	0	1	1	0	0	1	0	0	1	1	0	0	0	0	1	1	1	0	0	0	0	0	0	0	0	1	0	0	0	0	0	0	0	0
0	0	0	0	0	1	0	0	0	0	0	0	0	0	0	0	0	0	1	0	0	1	0	0	1	0	0	0	0	0	1	0	1	0	0	0	0	0	0	0	0	1	0	0	0	0	0	0	0	0
0	0	0	0	0	1	0	0	0	0	0	0	0	0	0	0	0	0	1	0	0	0	0	0	1	0	0	0	0	0	1	1	1	0	0	0	0	0	0	0	0	0	0	0	0	0	0	0	0	0
0	0	0	0	0	0	0	0	0	0	0	0	0	0	0	0	0	1	1	0	0	1	0	0	0	0	0	0	0	0	1	0	0	0	0	0	0	0	0	0	0	0	0	0	0	0	0	0	0	0
0	0	0	0	0	0	0	0	0	0	0	0	0	0	0	0	0	0	1	0	0	0	0	0	1	0	0	0	0	0	1	0	1	0	0	0	0	0	0	0	0	1	0	0	0	0	0	0	0	0
0	0	0	0	0	1	0	0	0	0	0	0	0	0	0	0	0	0	1	0	0	1	0	0	1	0	0	0	0	0	1	1	1	0	0	0	0	0	0	0	0	1	0	1	0	0	0	0	0	0
0	0	0	0	0	1	0	0	0	0	0	0	0	0	0	0	0	0	1	0	0	1	0	0	1	0	0	0	0	0	1	1	1	0	0	0	0	0	0	0	0	1	0	0	0	0	0	0	0	0
0	0	0	0	0	1	0	0	0	0	0	0	0	0	0	0	0	0	1	0	0	0	0	0	0	0	0	0	0	0	1	1	1	0	0	0	0	0	0	0	0	0	0	0	0	0	0	0	0	0
0	0	0	0	0	1	0	0	0	0	0	0	0	0	0	0	0	0	1	0	0	1	0	0	1	0	0	0	0	0	1	0	1	0	0	0	0	0	0	0	0	0	0	0	0	0	0	0	0	0
0	0	0	0	0	0	0	0	0	0	0	0	0	0	0	0	0	1	1	0	0	1	1	0	1	0	0	0	0	0	0	0	0	0	0	0	0	0	0	0	0	0	0	0	0	0	0	0	0	0
0	0	0	0	0	0	0	0	0	0	0	0	0	0	0	0	1	1	1	0	0	1	0	1	1	0	0	0	0	0	0	1	1	0	0	0	0	0	0	0	0	0	0	0	0	0	0	0	0	0
0	0	0	0	0	0	1	0	0	0	0	0	0	0	0	0	0	0	0	0	1	0	0	1	0	0	0	0	0	0	0	0	0	0	0	0	0	0	0	0	0	0	0	0	0	0	0	0	0	0
0	0	0	0	0	0	0	0	0	0	0	0	0	0	0	0	0	0	0	0	0	0	0	0	0	0	0	0	0	0	0	0	0	0	0	0	0	0	0	0	0	0	0	0	0	0	0	0	0	0
0	0	0	0	0	0	0	0	0	0	0	0	0	0	0	0	0	0	0	0	0	0	0	0	0	0	0	0	0	0	0	0	0	0	0	0	0	0	0	0	0	0	0	0	0	0	0	0	0	0
0	0	0	0	0	0	0	0	0	0	0	0	0	0	0	0	0	0	1	0	0	0	0	0	1	0	0	0	0	0	0	0	0	0	0	0	0	0	0	0	0	0	0	0	0	0	0	0	0	0
0	0	0	0	0	0	0	0	0	0	0	0	0	0	0	0	0	0	1	0	0	0	0	0	1	0	0	0	0	0	0	0	0	0	0	0	0	0	0	0	0	0	0	0	0	0	0	0	0	0
0	0	0	0	0	0	0	0	0	0	0	0	0	0	0	0	1	0	1	0	0	1	0	0	1	0	0	0	0	0	0	0	0	0	0	0	0	0	0	0	0	0	0	0	0	0	0	0	0	0
0	0	0	0	0	0	0	0	0	0	0	0	0	0	0	0	0	0	1	0	0	0	0	0	1	0	0	0	0	0	0	0	0	0	0	0	0	0	0	0	0	0	0	0	0	0	0	0	0	0
0	0	0	0	0	0	0	0	0	0	0	0	0	0	0	0	0	0	1	0	0	1	0	0	1	0	0	0	0	0	0	0	0	0	0	0	0	0	0	0	0	0	0	0	0	0	0	0	0	0
0	0	0	0	0	0	0	0	0	0	0	0	0	0	0	0	1	1	1	0	0	1	0	0	1	0	0	0	1	0	0	1	0	0	0	0	0	0	0	0	0	0	0	0	0	0	0	0	0	0
0	0	0	0	0	0	0	0	0	0	0	0	0	0	0	0	1	0	1	0	0	1	0	1	1	0	0	0	0	0	0	1	0	0	0	0	0	0	0	0	0	0	0	0	0	0	1	0	0	0
0	0	0	0	0	0	0	0	0	0	0	0	0	0	0	0	1	1	1	0	0	1	0	0	1	0	0	0	0	0	0	0	1	0	0	0	0	0	0	0	0	0	0	0	0	0	0	0	0	0
0	0	0	0	0	0	0	0	0	0	0	0	0	0	0	0	1	1	1	0	0	1	0	0	1	0	0	0	0	0	0	0	1	0	0	0	0	0	0	0	0	0	0	0	0	0	0	0	0	0
0	0	0	0	0	0	0	0	0	0	0	0	0	0	0	0	0	0	1	0	0	0	0	0	1	0	0	0	0	0	0	0	0	0	0	0	0	0	0	0	0	0	0	0	0	0	0	0	0	0
0	0	0	0	0	0	0	0	0	0	0	0	0	0	0	0	1	0	1	0	0	1	0	1	1	0	0	0	0	0	0	0	0	0	0	0	0	0	0	0	0	0	0	0	0	0	0	0	0	0
0	0	0	0	0	1	0	0	0	0	0	0	0	1	0	0	0	1	1	0	0	1	0	0	0	0	0	0	0	0	0	1	1	0	0	0	0	0	0	0	0	0	0	0	0	0	0	0	0	0
0	0	0	0	0	1	0	0	0	0	0	0	0	0	0	0	0	1	1	0	0	1	0	0	0	0	0	0	0	0	0	1	1	0	0	0	0	0	0	0	0	0	0	0	0	0	0	0	0	0
0	0	0	0	0	0	0	0	0	0	0	0	0	0	0	0	0	0	0	0	0	0	0	0	0	0	0	0	0	0	0	1	1	0	0	0	0	0	0	0	0	0	0	0	0	0	0	0	0	0
0	0	0	0	0	1	0	0	0	0	0	0	0	0	0	0	0	1	1	0	0	1	0	0	0	0	1	0	0	0	0	1	1	0	0	0	0	0	0	0	0	0	0	0	0	0	0	0	0	0
0	0	0	0	0	0	0	0	0	0	0	0	0	0	0	0	0	0	0	0	0	1	0	0	0	0	0	0	0	0	0	1	1	0	0	0	0	0	0	0	0	0	0	0	0	0	0	0	0	0
0	0	0	0	0	0	0	0	0	1	0	0	0	0	0	0	1	0	1	0	0	1	1	0	1	1	0	0	0	0	1	0	0	0	0	0	0	0	0	0	0	1	0	0	0	0	1	0	0	0
0	0	0	0	0	1	0	0	0	0	0	0	0	0	0	0	0	0	1	1	1	1	1	0	1	0	0	0	0	0	1	1	1	0	0	0	0	0	0	0	0	0	0	0	0	0	0	0	0	0
0	1	0	0	0	1	0	0	0	0	0	0	0	0	0	0	0	1	1	0	1	1	1	0	0	0	0	0	1	0	1	1	1	0	1	0	0	0	0	0	0	0	0	0	0	0	0	0	0	0
0	1	0	0	0	1	0	0	0	0	0	0	0	1	0	0	0	1	1	0	0	1	1	0	0	1	0	0	1	0	1	1	1	0	0	0	0	0	0	0	0	0	0	0	0	0	0	0	0	0
0	0	0	0	0	1	0	0	0	0	0	0	0	0	0	0	0	0	1	0	0	0	0	0	0	0	0	0	0	0	1	0	1	0	0	0	0	0	0	0	0	0	0	0	0	0	0	0	0	0
0	0	0	0	0	0	0	0	0	0	0	0	0	0	0	0	0	0	1	0	0	0	0	0	0	0	0	0	0	0	1	0	1	0	0	0	0	0	0	0	0	0	0	0	0	0	0	0	0	0
0	0	0	0	0	1	0	0	0	0	0	0	0	0	0	0	0	1	0	0	0	1	0	1	1	0	0	0	0	0	1	1	1	0	0	0	0	0	0	0	0	0	0	1	0	0	0	0	0	0
0	0	0	0	0	1	0	0	0	0	0	0	0	0	0	0	0	1	1	0	0	1	0	0	0	0	0	0	0	0	0	1	1	0	0	0	0	0	0	0	0	1	0	0	0	0	0	0	0	0
0	0	0	0	0	1	0	0	0	0	0	0	0	0	0	0	0	1	1	0	0	1	0	0	0	1	1	0	1	0	0	1	1	0	0	0	0	0	0	0	0	1	0	0	0	0	0	0	0	0
0	0	0	0	0	1	0	0	0	0	0	0	0	0	0	0	0	0	1	0	0	0	0	0	0	0	0	0	0	0	1	1	0	0	0	0	0	0	0	0	0	0	0	0	0	0	0	0	0	0
0	0	0	0	0	1	0	0	0	0	0	0	0	0	0	0	0	1	0	0	0	0	0	0	0	0	0	0	0	0	1	1	0	0	0	0	0	0	0	0	0	0	0	0	0	0	0	0	0	0
0	0	0	0	0	1	0	0	0	0	0	0	0	0	0	0	0	1	1	0	0	1	0	0	1	0	1	0	0	0	0	1	1	0	0	0	0	0	0	0	0	1	0	0	0	0	0	0	0	0
0	0	0	0	0	1	0	0	0	0	0	0	0	0	0	0	0	0	1	0	0	1	0	0	0	0	0	0	0	0	0	1	1	0	0	0	0	0	0	0	0	0	0	0	0	0	0	0	0	0
0	0	0	0	0	1	0	0	0	0	0	0	0	0	0	0	0	0	1	0	0	1	0	0	0	0	0	0	0	0	0	1	1	0	0	0	0	0	0	0	0	0	0	0	0	0	0	0	0	0
0	0	0	0	0	1	0	0	0	0	0	0	0	0	0	0	0	1	1	0	0	1	0	0	1	1	1	0	0	0	0	1	1	0	0	0	0	0	0	0	0	1	0	0	0	0	0	0	0	0
0	0	0	0	0	1	0	0	0	0	0	0	0	0	0	0	0	1	1	0	0	1	0	0	1	1	1	0	1	0	0	1	1	0	0	0	0	0	0	0	0	1	0	0	0	0	0	0	0	0
0	0	0	0	0	1	0	0	0	0	0	0	0	0	0	0	0	1	1	0	0	1	0	0	0	0	0	0	0	0	0	1	1	0	0	0	0	0	0	0	0	0	0	0	0	0	0	0	0	0
0	0	0	0	0	1	0	0	0	0	0	0	0	0	0	0	0	0	1	0	0	1	0	0	0	0	0	0	0	0	0	1	1	0	0	0	0	0	0	0	0	0	0	0	0	0	1	0	0	0
0	0	0	0	0	1	0	0	0	0	0	0	0	0	0	0	0	1	1	0	0	1	0	0	0	1	1	0	0	0	0	1	0	0	0	0	0	0	0	0	0	0	0	0	0	0	0	0	0	0
0	0	0	0	0	1	0	0	0	0	0	0	0	0	0	0	0	1	1	0	0	0	0	0	1	1	0	0	0	0	0	1	1	0	0	0	0	0	0	0	0	0	0	0	0	0	0	0	0	0
0	0	0	0	0	0	0	0	0	0	0	0	0	0	0	0	0	1	1	0	0	1	0	0	1	0	0	0	0	0	0	0	0	0	0	0	0	0	0	0	0	0	0	0	0	0	0	0	0	0
0	0	0	0	0	0	0	0	0	0	0	0	0	0	0	0	0	0	1	0	0	1	0	0	1	0	0	0	0	0	0	0	0	0	0	0	0	0	0	0	0	0	0	0	0	0	0	0	0	0
0	0	0	0	0	0	0	0	0	0	0	0	0	0	0	0	0	0	1	0	0	0	0	0	1	0	0	0	0	0	0	0	0	0	0	0	0	0	0	0	0	0	0	0	0	0	0	0	0	0
0	0	0	0	0	0	0	0	0	0	0	0	0	0	0	0	0	1	1	0	0	1	0	0	1	0	0	0	0	0	0	0	0	0	0	0	0	0	0	0	0	0	0	0	0	0	0	0	0	0
0	0	0	0	0	0	0	0	0	0	0	0	0	0	0	0	1	1	1	0	0	1	0	0	1	0	0	0	0	0	0	0	0	0	0	0	0	0	0	0	0	0	0	0	0	0	0	0	0	0
0	0	0	0	0	0	0	0	0	0	0	0	0	0	0	0	1	0	1	0	0	1	0	0	1	0	0	0	0	0	0	0	0	0	0	0	0	0	0	0	0	0	0	0	0	0	0	0	0	0
0	0	0	0	0	0	0	0	0	0	0	0	0	0	0	0	1	1	1	0	0	1	0	0	1	0	0	0	1	0	0	1	1	0	1	0	0	0	0	0	0	0	0	0	0	0	0	0	0	0
0	0	0	0	0	0	0	0	0	0	0	0	0	0	0	0	0	0	0	0	0	0	0	0	0	0	0	0	0	0	1	0	0	0	0	0	0	0	0	0	0	0	0	0	0	0	0	0	0	0
0	0	0	0	0	0	0	0	0	0	0	0	0	0	0	0	0	0	1	0	0	0	0	0	0	0	0	0	0	0	0	0	0	0	0	0	0	0	0	0	0	0	0	0	0	0	0	0	0	0
0	0	0	0	0	1	0	0	0	0	0	0	0	0	0	0	0	0	1	0	0	0	1	0	0	0	0	0	0	0	1	0	1	0	0	0	0	0	0	0	0	0	0	0	0	0	0	0	0	0
0	0	0	0	0	0	0	0	0	0	0	0	0	0	0	0	0	0	1	0	0	0	0	0	0	0	0	0	0	0	1	0	1	0	0	0	0	0	0	0	0	0	0	0	0	0	0	0	0	0
0	0	0	0	0	1	0	0	0	0	0	0	0	0	0	0	0	1	1	0	0	1	0	0	1	1	1	0	0	0	0	1	1	0	0	0	0	0	0	0	0	1	0	0	0	0	0	0	0	0
0	0	0	0	0	1	0	0	0	0	0	0	0	0	0	0	0	1	1	0	0	1	0	0	0	1	1	0	0	0	0	1	1	0	0	0	0	0	0	0	0	0	0	0	0	0	0	0	0	0
0	0	0	0	0	1	0	0	0	0	0	0	0	0	0	0	0	0	1	0	0	1	0	0	0	1	1	0	0	0	0	1	1	0	0	0	0	0	0	0	0	0	0	0	0	0	0	0	0	0
0	0	0	0	0	1	0	0	0	0	0	0	0	0	0	0	0	1	1	0	0	0	0	0	1	0	0	0	0	0	0	1	1	0	0	0	0	0	0	0	0	0	0	0	0	0	0	0	0	0
0	0	0	0	0	0	0	0	0	0	0	0	0	0	0	0	1	1	1	0	0	1	0	1	1	0	1	0	1	1	0	1	1	0	0	0	0	0	0	0	0	0	0	0	0	0	0	0	0	0
0	0	0	0	0	0	0	0	0	0	0	0	0	0	0	0	1	1	1	0	0	1	0	0	1	0	0	0	0	0	0	1	1	0	0	0	0	0	0	0	0	0	0	0	0	0	0	0	0	0
0	0	0	0	0	0	0	0	0	0	0	0	0	0	0	0	1	1	1	0	0	1	0	0	1	0	0	0	0	0	0	0	1	0	0	0	0	0	0	0	0	0	0	0	0	0	0	0	0	0
0	0	0	0	0	0	0	0	0	0	0	0	0	0	0	0	1	0	1	0	0	1	1	1	1	0	0	0	0	0	0	0	1	0	0	0	0	0	0	0	0	0	0	0	0	0	0	0	0	0
0	0	0	0	0	0	0	0	0	0	0	0	0	0	0	0	0	0	1	0	0	1	0	0	1	0	0	0	0	0	0	0	0	0	0	0	0	0	0	0	0	0	0	0	0	0	0	0	0	0
0	0	0	0	0	0	0	0	0	0	0	0	0	0	0	0	1	1	1	0	0	1	0	1	1	0	0	0	1	0	0	1	1	0	0	0	0	0	0	0	0	0	0	0	0	0	0	0	0	0
0	0	0	0	0	0	0	0	0	0	0	0	0	0	0	0	0	1	1	0	0	0	0	0	1	0	0	0	0	0	0	0	0	0	0	0	0	0	0	0	0	0	0	0	0	0	0	0	0	0
0	0	0	0	0	0	0	0	0	0	0	0	0	0	0	0	1	1	1	0	0	1	0	0	1	0	0	0	1	0	0	0	1	0	0	0	0	0	0	0	0	0	0	0	0	0	0	0	0	0
0	0	0	0	0	0	0	0	0	0	0	0	0	0	0	0	0	0	1	0	0	1	0	0	1	0	0	0	0	0	0	0	1	0	0	0	0	0	0	0	0	0	0	0	0	0	0	0	0	0
0	0	0	0	0	0	0	0	0	0	0	0	0	0	0	0	0	0	1	0	0	1	0	0	1	0	0	0	0	0	0	0	1	0	0	0	0	0	0	0	0	0	0	0	0	0	0	0	0	0
0	0	0	0	0	0	0	0	0	0	0	0	0	0	0	0	0	1	1	0	0	1	0	0	1	0	0	0	0	0	0	0	0	0	0	0	0	0	0	0	0	0	0	0	0	0	0	0	0	0
0	0	0	0	0	0	0	0	0	0	0	0	0	0	0	0	1	1	1	0	0	1	0	1	1	0	0	0	0	0	0	0	1	0	0	0	0	0	0	0	0	0	0	0	0	0	0	0	0	0
0	0	0	0	0	0	0	0	0	0	0	0	0	1	0	0	1	1	1	0	0	1	0	0	1	0	0	0	0	0	0	0	1	0	0	0	0	0	0	0	0	0	0	0	0	0	0	0	0	0
0	0	0	0	0	0	0	0	0	0	0	0	0	0	0	0	0	0	1	0	0	1	0	0	1	0	0	0	0	0	0	0	1	0	0	0	0	0	0	0	0	0	0	0	0	0	0	0	0	0
0	0	0	0	0	0	0	0	0	0	0	0	0	0	0	0	1	0	1	0	0	1	0	0	1	0	0	0	0	0	0	0	1	0	0	0	0	0	0	0	0	0	0	0	0	0	0	0	0	0
0	0	0	0	0	0	0	0	0	0	0	0	0	0	0	0	1	1	1	0	0	1	0	0	1	0	0	0	0	0	0	0	1	0	0	0	0	0	0	0	0	0	0	0	0	0	0	0	0	0
0	0	0	0	0	0	0	0	0	0	0	0	0	1	0	0	1	1	1	0	0	1	0	1	1	0	0	0	1	0	0	1	1	0	0	0	0	0	0	0	0	0	0	1	0	0	0	0	0	0
0	0	0	0	0	0	0	0	0	0	0	0	0	0	0	0	0	1	1	0	0	1	0	0	1	0	0	0	0	0	0	0	0	0	0	0	0	0	0	0	0	0	0	0	0	0	0	0	0	0
0	0	0	0	0	0	0	0	0	0	0	0	0	0	0	0	0	0	0	0	0	1	1	0	0	0	1	0	0	0	0	0	1	0	0	0	0	0	0	0	0	0	0	0	0	0	0	0	0	0
0	0	0	0	0	0	1	0	0	0	0	0	0	0	0	0	0	1	1	1	1	1	1	0	0	1	0	1	0	0	1	1	0	1	0	0	0	0	0	0	0	0	0	0	0	0	0	0	0	0
0	0	0	0	0	0	1	0	0	0	0	0	0	1	0	0	0	0	1	0	0	1	0	0	0	0	0	0	0	0	1	0	0	0	0	0	0	0	0	0	0	0	0	0	0	0	1	0	0	0
0	0	0	0	0	0	0	0	0	0	0	0	0	0	0	0	0	0	1	0	0	0	0	0	1	0	0	0	0	0	0	0	0	0	0	0	0	0	0	0	0	0	0	0	0	0	0	0	0	0
0	0	0	0	0	0	0	0	0	0	0	0	0	0	0	0	0	1	1	0	0	0	0	0	1	0	0	0	0	0	0	0	0	0	0	0	0	0	0	0	0	0	0	0	0	0	0	0	0	0
0	0	0	0	0	0	0	0	0	1	0	0	0	0	0	0	1	1	1	0	0	1	0	1	1	0	0	0	1	1	0	1	1	0	0	0	0	0	0	0	0	0	0	0	0	0	0	0	0	0
0	0	0	0	0	0	0	0	0	0	0	0	0	0	0	0	0	1	1	0	0	1	1	0	1	0	0	0	0	0	0	0	0	0	0	0	0	0	0	0	0	0	0	0	0	0	0	0	0	0
0	0	0	0	0	0	0	0	0	0	0	0	0	0	0	0	0	1	1	0	0	1	0	0	1	0	0	0	0	0	0	0	0	0	0	0	0	0	0	0	0	0	0	0	0	0	0	0	0	0
0	0	0	0	0	0	0	0	0	0	0	0	0	0	0	0	1	1	1	0	0	1	0	1	1	0	0	0	1	0	0	1	1	0	0	0	0	0	0	0	0	0	0	0	0	0	0	0	0	0
0	0	0	0	0	0	0	0	0	0	0	0	0	0	0	0	1	1	1	0	0	1	0	0	1	0	0	0	0	1	0	1	1	0	0	0	0	0	0	0	0	0	0	0	0	0	0	0	0	0
0	0	0	0	0	0	0	0	0	0	0	0	0	0	0	0	1	0	1	0	0	1	0	0	1	0	0	0	0	0	0	0	0	0	0	0	0	0	0	0	0	0	0	0	0	0	0	0	0	0
0	0	0	0	0	0	0	0	0	0	0	0	0	0	0	0	1	1	1	0	0	1	0	1	1	0	1	0	0	0	0	0	0	0	0	0	0	0	0	0	0	0	0	0	0	0	0	0	0	0
0	0	0	0	0	0	0	0	0	0	0	0	0	0	0	0	0	0	1	0	0	0	0	0	1	0	0	0	0	0	0	0	0	0	0	0	0	0	0	0	0	0	0	0	0	0	0	0	0	0
0	0	0	0	0	0	0	0	0	0	0	0	0	0	0	0	1	1	1	0	0	1	1	0	1	0	0	0	1	0	0	1	0	0	0	0	0	0	0	0	0	0	0	0	0	0	0	0	0	0
0	0	0	0	0	0	0	0	0	0	0	0	0	0	0	0	1	1	1	0	0	1	0	0	1	0	0	0	0	0	0	0	1	0	0	0	0	0	0	0	0	0	0	0	0	0	0	0	0	0
0	0	0	0	0	0	0	0	0	0	0	0	0	1	0	0	1	1	1	0	0	1	1	0	1	0	0	0	0	0	0	0	1	0	0	0	0	0	0	0	0	0	0	0	0	0	0	0	0	0
0	0	0	0	0	0	0	0	0	0	0	0	0	0	0	0	1	0	1	0	0	1	0	0	1	0	0	0	0	0	0	0	0	0	0	0	0	0	0	0	0	0	0	0	0	0	0	0	0	0
0	0	0	0	0	0	0	0	0	0	0	0	0	1	0	0	1	1	1	0	0	1	0	1	1	0	0	0	1	1	0	0	1	0	0	0	0	0	0	0	0	0	0	0	0	0	0	0	0	0
0	0	0	0	0	0	0	0	0	0	0	0	0	0	0	0	1	1	1	0	0	1	0	0	1	0	0	0	0	0	0	0	1	0	0	0	0	0	0	0	0	0	0	0	0	0	0	0	0	0
0	0	0	0	0	0	1	0	0	0	0	0	0	0	0	0	0	1	1	1	1	1	1	0	0	1	0	1	1	0	1	1	0	1	0	0	0	0	0	0	0	0	0	0	0	0	0	0	0	0
0	0	0	0	0	0	1	0	0	0	0	0	0	0	0	0	0	0	1	0	0	1	0	0	0	0	0	0	0	0	1	0	0	0	0	0	0	0	0	0	0	0	0	0	0	0	0	0	0	0
0	0	0	0	0	0	0	0	0	0	0	0	0	0	0	0	0	0	0	0	0	0	1	0	0	0	0	0	0	0	0	0	0	0	0	0	0	0	0	0	0	0	0	0	0	0	0	0	0	0
0	0	0	0	0	1	0	0	0	0	0	1	0	0	0	0	0	1	1	0	0	1	1	1	0	0	0	0	1	0	0	1	1	0	0	0	0	0	0	0	0	0	0	0	0	0	0	0	0	0
0	0	0	0	0	0	0	0	0	0	0	0	0	0	0	0	0	0	0	0	0	0	0	0	0	0	0	0	0	0	0	1	1	0	0	0	0	0	0	0	0	0	0	0	0	0	0	0	0	0
0	0	0	0	0	1	0	0	0	0	0	0	0	0	0	0	1	1	1	0	1	1	1	0	1	1	1	0	0	0	1	1	1	0	0	0	0	0	0	0	0	0	0	0	0	0	0	0	0	0
0	0	0	0	0	1	0	0	0	0	0	0	0	0	0	0	1	1	1	0	1	1	1	0	1	1	1	0	0	0	1	1	1	0	0	0	0	0	0	0	0	0	0	0	0	0	0	0	0	0
0	0	0	0	0	0	1	0	0	0	0	0	0	0	0	0	0	1	1	1	1	1	1	0	0	0	0	1	0	0	1	1	0	0	0	0	0	0	0	0	0	0	0	0	0	0	0	0	0	0
0	0	0	0	0	1	0	0	0	0	0	0	0	0	0	0	0	1	1	0	0	1	0	0	0	0	0	0	0	0	0	1	1	0	0	0	0	0	0	0	0	0	0	0	0	0	0	0	0	0
0	0	0	0	0	1	0	0	0	0	0	0	0	0	0	0	0	1	1	0	0	1	1	0	1	1	1	0	1	0	1	1	1	0	0	0	0	0	0	0	0	1	0	0	0	0	0	0	0	0
0	0	0	0	0	0	0	0	0	0	0	0	0	0	0	0	0	0	1	0	0	0	0	0	1	0	0	0	0	0	0	0	0	0	0	0	0	0	0	0	0	0	0	0	0	0	1	0	0	0
0	0	0	0	0	0	0	0	0	0	0	0	0	0	0	0	0	0	1	0	0	0	0	1	1	0	0	0	0	0	0	0	0	0	0	0	0	0	0	0	0	0	0	0	0	0	0	0	0	0
0	0	0	0	0	0	0	0	0	0	0	0	0	0	0	0	0	0	1	0	0	1	0	0	1	0	0	0	0	0	0	0	0	0	0	0	0	0	0	0	0	0	0	0	0	0	0	0	0	0
0	0	0	0	0	0	0	0	0	0	0	0	0	0	0	0	0	0	1	0	0	1	0	0	1	0	0	0	0	0	0	0	0	0	0	0	0	0	0	0	0	0	0	0	0	0	0	0	0	0
0	0	0	0	0	1	0	0	0	0	0	0	0	0	0	0	0	1	0	0	0	1	0	0	0	0	0	0	0	0	0	1	1	0	0	0	0	0	0	0	0	1	0	0	0	0	0	0	0	0
0	0	0	0	0	1	0	0	0	0	0	0	0	0	0	0	0	1	1	0	0	0	0	0	0	0	0	0	0	0	0	1	1	0	0	0	0	0	0	0	0	1	0	0	0	0	0	0	0	0
0	0	0	0	0	0	0	0	0	0	0	0	0	0	0	0	0	0	1	0	0	0	0	0	1	0	0	0	0	0	0	0	0	0	0	0	0	0	0	0	0	0	0	0	0	0	0	0	0	0
0	0	0	0	0	0	0	0	0	0	0	0	0	0	0	0	1	1	1	0	0	1	0	0	1	0	0	0	0	0	0	0	0	0	0	0	0	0	0	0	0	0	0	0	0	0	0	0	0	0
0	0	0	0	0	1	0	0	0	0	0	0	0	0	0	0	0	1	1	0	0	1	0	0	0	0	0	0	0	0	0	1	0	0	0	0	0	0	0	0	0	0	0	0	0	0	0	0	0	0
0	0	0	0	0	1	0	0	0	0	0	0	0	1	0	0	0	0	1	0	0	1	0	0	0	1	0	0	0	0	0	1	1	0	0	0	0	0	0	0	0	0	0	0	0	0	0	0	0	0
0	0	0	0	0	0	0	0	0	0	0	0	0	0	0	0	0	0	1	0	0	0	0	0	1	0	0	0	0	0	0	0	0	0	0	0	0	0	0	0	0	0	0	0	0	0	0	0	0	0
0	0	0	0	0	0	0	0	0	0	0	0	0	0	0	0	1	1	1	0	0	1	0	0	1	0	0	0	0	0	0	1	1	0	0	0	0	0	0	0	0	0	0	0	0	0	0	0	0	0
0	0	0	0	0	0	0	0	0	0	0	0	0	0	0	0	1	1	1	0	0	1	0	0	1	0	0	0	0	0	0	1	1	0	0	0	0	0	0	0	0	0	0	0	0	0	0	0	0	0
0	0	0	0	0	0	0	0	0	0	0	0	0	0	0	0	1	0	1	0	0	1	0	0	1	0	0	0	0	0	0	0	0	0	0	0	0	0	0	0	0	0	0	0	0	0	0	0	0	0
0	0	0	0	0	0	0	0	0	0	0	0	0	0	0	0	1	0	1	0	0	0	0	0	1	0	0	0	0	0	0	0	0	0	0	0	0	0	0	0	0	0	0	0	0	0	0	0	0	0
0	0	0	0	0	0	0	0	0	0	0	0	0	0	0	0	0	0	0	0	0	0	0	0	0	0	0	0	0	0	1	0	1	0	0	0	0	0	0	0	0	0	0	0	0	0	0	0	0	0
0	0	0	0	0	1	0	0	0	0	0	0	0	0	0	0	0	1	1	0	1	1	1	0	0	0	0	0	0	0	1	1	1	0	0	0	0	0	0	0	0	0	0	0	0	0	0	0	0	0
0	0	0	0	0	1	0	0	0	0	0	0	0	0	0	0	0	1	1	0	1	1	1	0	1	1	0	0	1	0	1	1	1	0	0	0	0	0	0	0	0	0	0	0	0	0	0	0	0	0
0	0	0	0	0	1	0	0	0	0	0	0	0	1	0	0	1	0	1	0	1	1	0	1	1	0	0	0	0	0	1	1	1	0	0	0	0	0	0	0	0	0	0	0	0	0	0	0	0	0
0	0	0	0	0	0	0	0	0	0	0	0	0	0	0	0	0	0	1	0	0	0	0	0	1	0	0	0	0	0	1	0	1	0	0	0	0	0	0	0	0	0	0	0	0	0	0	0	0	0
0	0	0	0	0	0	0	0	0	0	0	0	0	0	0	0	0	1	0	0	0	0	0	0	0	0	0	0	0	0	1	0	1	0	0	0	0	0	0	0	0	0	0	0	0	0	0	0	0	0
0	0	0	0	0	1	0	0	0	0	0	0	0	0	0	0	1	1	1	0	1	1	1	1	1	1	1	0	0	0	1	1	1	0	0	0	0	0	0	0	0	0	0	0	0	0	0	0	0	0
0	0	0	0	0	1	0	0	0	0	0	0	0	0	0	0	0	1	1	0	1	1	1	0	0	0	0	0	1	0	1	1	1	0	0	0	0	0	0	0	0	0	0	0	0	0	0	0	0	0
0	1	0	0	0	1	0	0	0	0	0	0	0	0	0	0	0	1	1	0	1	1	1	0	0	1	0	0	1	0	1	1	1	0	0	0	0	0	0	0	0	0	0	0	0	0	0	0	0	0
0	0	0	0	0	1	0	0	0	0	0	0	0	0	0	0	0	1	0	0	0	0	0	0	0	1	0	0	0	0	1	0	0	0	0	0	0	0	0	0	0	0	0	0	0	0	0	0	0	0
0	0	0	0	0	1	0	0	0	0	0	0	0	0	0	0	0	0	1	0	0	1	1	0	0	0	0	0	0	0	1	1	1	0	0	0	0	0	0	0	0	0	0	0	0	0	0	0	0	0
0	0	0	0	0	0	0	0	0	0	0	0	0	0	0	0	0	0	1	0	0	0	0	0	0	0	0	0	0	0	1	0	1	0	0	0	0	0	0	0	0	0	0	0	0	0	0	0	0	0
0	0	0	0	0	0	0	0	0	0	0	0	0	0	0	0	0	0	0	0	0	1	0	0	0	0	0	0	0	0	1	0	1	0	0	0	0	0	0	0	0	0	0	0	0	0	0	0	0	0
0	0	0	0	0	1	0	0	0	0	0	0	0	0	0	0	0	0	1	0	1	0	0	1	0	1	0	0	0	0	1	0	0	0	0	0	0	0	0	0	0	0	0	0	0	0	0	0	0	0
0	0	0	0	0	1	0	0	0	0	0	0	0	0	0	0	0	0	1	0	0	1	0	0	0	0	0	0	0	0	1	0	1	0	0	0	0	0	0	0	0	0	0	0	0	0	0	0	0	0
0	0	0	0	0	1	0	0	0	0	0	0	0	0	0	0	0	1	1	0	0	1	0	0	1	1	0	0	0	0	1	0	1	0	0	0	0	0	0	0	0	0	0	0	0	0	0	0	0	0
0	1	0	0	0	1	0	0	0	0	0	0	0	0	0	0	0	1	1	0	0	1	1	1	1	1	0	0	1	0	1	1	1	0	0	0	0	0	0	0	0	0	0	1	0	0	0	0	0	0
0	1	0	0	0	1	0	0	0	0	0	0	0	0	0	0	0	1	1	0	1	1	1	1	1	0	0	0	0	0	1	1	1	0	0	0	0	0	0	0	0	0	0	1	0	0	0	0	0	0
0	0	0	0	0	0	0	0	0	0	0	0	0	0	0	0	0	0	1	0	0	0	0	0	1	0	0	0	0	0	1	0	1	0	0	0	0	0	0	0	0	0	0	0	0	0	0	0	0	0
0	0	0	0	0	1	0	0	0	0	0	0	0	0	0	0	0	1	1	0	0	1	0	0	1	1	0	0	0	0	1	0	1	0	0	0	0	0	0	0	0	0	0	0	0	0	1	0	0	0
0	0	0	0	0	1	0	0	0	0	0	0	0	0	0	0	0	1	1	0	0	1	0	0	1	1	0	0	0	0	1	0	1	0	0	0	0	0	0	0	0	0	0	0	0	0	0	0	0	0
0	0	0	0	0	1	0	0	0	0	0	0	0	0	0	0	0	0	1	0	0	1	0	0	1	0	0	0	0	0	1	1	1	0	0	0	0	0	0	0	0	0	0	0	0	0	0	0	0	0
0	0	0	0	0	0	0	0	0	0	0	0	0	0	0	0	1	1	0	0	0	0	0	1	0	0	0	0	0	0	1	0	0	0	0	0	0	0	0	0	0	0	0	0	0	0	0	0	0	0
0	0	0	0	0	1	0	0	0	0	0	0	0	0	0	0	0	0	0	0	0	0	0	0	0	0	0	0	0	0	1	0	0	0	0	0	0	0	0	0	0	0	0	0	0	0	0	0	0	0
0	0	0	0	0	1	0	0	0	0	0	0	0	0	0	0	0	1	1	1	1	1	1	0	1	1	0	0	1	0	1	1	1	0	0	0	0	0	0	0	0	0	0	0	0	0	0	0	0	0
0	0	0	0	0	0	0	0	0	0	0	0	0	0	0	0	0	0	1	0	0	1	0	0	1	0	0	0	0	0	1	0	1	0	0	0	0	0	0	0	0	0	0	0	0	0	0	0	0	0
0	0	0	0	0	0	0	0	0	0	0	0	0	0	0	0	1	0	1	0	0	1	0	0	1	0	0	0	0	0	0	0	0	0	0	0	0	0	0	0	0	0	0	0	0	0	0	0	0	0
0	0	0	0	0	0	0	0	0	0	0	0	0	0	0	0	1	0	1	0	0	1	0	0	1	0	0	0	0	0	0	0	1	0	0	0	0	0	0	0	0	0	0	0	0	0	0	0	0	0
0	0	0	0	0	0	0	0	0	0	0	0	0	0	0	0	0	0	1	0	0	0	0	0	1	0	0	0	0	0	0	0	0	0	0	0	0	0	0	0	0	0	0	0	0	0	0	0	0	0
0	0	0	0	0	0	0	0	0	0	0	0	0	0	0	0	0	0	1	0	0	0	0	0	0	0	0	0	0	0	1	0	0	0	0	0	0	0	0	0	0	0	0	0	0	0	0	0	0	0
0	0	0	0	0	0	0	0	0	0	0	0	0	0	0	0	0	0	1	0	0	0	0	0	0	0	0	0	0	0	1	0	0	0	0	0	0	0	0	0	0	0	0	0	0	0	0	0	0	0
0	0	0	0	0	0	0	0	0	0	0	0	0	0	0	0	0	0	1	0	0	0	0	0	0	0	0	0	0	0	1	0	0	0	0	0	0	0	0	0	0	0	0	0	0	0	0	0	0	0
0	0	0	0	0	1	0	0	0	0	0	0	0	0	0	0	0	0	1	0	0	0	0	1	1	0	0	0	0	0	1	0	0	0	0	0	0	0	0	0	0	0	0	0	0	0	0	0	0	0
0	0	0	0	0	1	0	0	0	0	0	0	0	0	0	0	0	0	1	0	0	0	0	0	0	0	0	0	0	0	1	0	0	0	0	0	0	0	0	0	0	0	0	0	0	0	0	0	0	0
0	0	0	0	0	0	0	0	0	0	0	0	0	1	0	0	0	0	1	0	0	0	0	0	0	0	0	0	0	0	1	0	0	0	0	0	0	0	0	0	0	0	0	0	0	0	0	0	0	0
0	0	0	0	0	1	0	0	0	0	0	0	0	0	0	0	0	1	1	0	1	0	0	0	0	0	0	0	0	0	1	0	0	0	0	0	0	0	0	0	0	0	0	0	0	0	0	0	0	0
0	0	0	0	0	1	0	0	0	0	0	0	0	0	0	0	0	1	1	0	1	0	0	0	0	0	1	0	0	0	1	0	0	0	0	0	0	0	0	0	0	0	0	0	0	0	0	0	0	0
0	0	0	0	0	1	0	0	0	0	0	0	0	0	0	0	0	0	1	0	0	0	0	0	0	0	0	0	0	0	1	0	0	0	0	0	0	0	0	0	0	0	0	0	0	0	0	0	0	0
0	0	0	0	0	1	0	0	0	0	0	0	0	0	0	0	0	0	1	0	0	0	0	0	0	0	0	0	0	0	1	0	1	0	0	0	0	0	0	0	0	0	0	0	0	0	0	0	0	0
0	0	0	0	0	1	0	0	0	0	0	0	0	0	0	0	0	0	1	0	0	1	0	0	1	1	0	0	0	0	1	0	0	0	0	0	0	0	0	0	0	0	0	0	0	0	0	0	0	0
0	0	0	0	0	1	0	0	0	0	0	0	0	0	0	0	0	0	1	1	0	1	0	0	1	0	0	0	0	0	1	0	1	0	0	0	0	0	0	0	0	0	0	0	0	0	0	0	0	0
0	0	0	0	0	1	0	0	0	0	0	0	0	0	0	0	0	1	1	0	0	0	0	0	0	0	0	0	0	0	1	1	1	0	0	0	0	0	0	0	0	0	0	0	0	0	0	0	0	0
0	1	0	0	0	1	0	0	0	0	0	0	0	0	0	0	0	1	1	0	1	1	1	0	1	1	0	0	1	0	1	1	1	0	0	0	0	0	0	0	0	0	0	0	0	0	0	0	0	0
0	0	0	0	0	1	0	0	0	0	0	0	0	0	0	0	1	1	1	0	0	1	1	1	1	0	0	0	1	0	1	1	1	0	0	0	0	0	0	0	0	1	0	1	0	0	0	0	0	0
0	0	0	0	0	0	0	0	0	0	0	0	0	0	0	0	0	0	1	0	0	1	1	1	0	0	0	0	0	0	1	1	1	0	0	0	0	0	0	0	0	1	0	0	0	0	0	0	0	0
0	1	0	0	0	1	0	0	0	0	0	0	0	0	0	0	0	1	1	0	1	1	1	0	0	0	0	0	1	0	1	1	1	0	0	0	0	0	0	0	0	0	0	1	0	0	0	0	0	0
0	1	0	0	0	1	0	0	0	0	0	0	0	0	0	0	0	1	1	0	1	1	1	0	1	1	0	0	1	0	1	1	1	0	1	0	0	0	0	0	0	0	0	0	0	0	0	0	0	0
0	1	0	0	0	1	0	0	0	0	0	0	0	1	0	0	1	0	1	1	0	1	1	1	1	1	0	0	0	0	1	1	1	0	0	0	0	0	0	0	0	1	0	1	0	0	0	0	1	0
0	0	0	0	0	1	0	0	0	0	0	0	0	0	0	0	0	0	0	0	0	0	0	0	0	0	0	0	0	0	1	0	0	0	0	0	0	0	0	0	0	0	0	0	0	0	0	0	0	0
0	0	0	0	0	1	0	0	0	0	0	0	0	0	0	0	0	1	1	0	0	0	0	0	0	0	0	0	0	0	1	1	1	0	0	0	0	0	0	0	0	0	0	0	0	0	0	0	0	0
0	0	0	0	0	1	0	0	0	0	0	0	0	0	0	0	0	1	1	0	1	1	1	0	1	1	0	0	1	0	1	1	1	0	0	0	0	0	0	0	0	0	0	0	0	0	0	0	0	0
0	0	0	0	0	0	0	0	0	0	0	0	0	0	0	0	1	0	1	0	0	1	1	0	1	0	0	0	0	0	0	0	1	0	0	0	0	0	0	0	0	0	0	0	0	0	0	0	0	0
0	0	0	0	0	0	0	0	0	0	0	0	0	0	0	0	1	0	1	0	0	0	0	0	1	0	0	0	0	0	0	0	0	0	0	0	0	0	0	0	0	0	0	0	0	0	0	0	0	0
0	0	0	0	0	0	0	0	0	0	0	0	0	0	0	0	1	1	1	0	0	1	1	0	1	0	0	0	1	0	0	0	0	0	0	0	0	0	0	0	0	0	0	0	0	0	0	0	0	0
0	0	0	0	0	0	0	0	0	0	0	0	0	0	0	0	1	1	1	0	0	1	0	1	1	0	0	0	0	0	0	0	1	0	0	0	0	0	0	0	0	0	0	0	0	0	0	0	0	0
0	0	0	0	0	0	0	0	0	0	0	0	0	0	0	0	1	0	1	0	0	1	0	0	1	0	0	0	0	0	0	0	0	0	0	0	0	0	0	0	0	0	0	0	0	0	0	0	0	0
0	0	0	0	0	1	0	0	0	0	0	0	0	0	0	0	0	0	0	0	0	1	0	0	0	0	0	0	0	0	0	1	1	0	0	0	0	0	0	0	0	0	0	0	0	0	0	0	0	0
0	0	0	0	0	1	0	0	0	0	0	0	0	0	0	0	0	1	1	0	0	0	0	1	1	1	1	0	0	0	1	1	1	0	0	0	0	0	0	0	0	0	0	0	0	0	0	0	0	0
0	0	0	0	0	1	0	0	0	0	0	0	0	0	0	0	0	0	0	0	0	1	0	0	0	1	0	0	0	0	0	1	0	0	0	0	0	0	0	0	0	0	0	0	0	0	0	0	0	0
0	0	0	0	0	1	0	0	0	0	0	0	0	0	0	0	0	0	1	0	0	0	0	0	0	0	0	0	0	0	0	0	1	0	0	0	0	0	0	0	0	0	0	0	0	0	0	0	0	0
0	0	0	0	0	1	0	0	0	0	0	0	0	0	0	0	0	0	1	0	0	1	0	0	1	0	0	0	0	0	1	0	1	0	0	0	0	0	0	0	0	0	0	0	0	0	0	0	0	0
0	0	0	0	0	0	0	0	0	0	0	0	0	0	0	0	0	0	1	0	0	0	0	0	0	0	0	0	0	0	1	0	1	0	0	0	0	0	0	0	0	0	0	0	0	0	0	0	0	0
0	0	0	0	0	0	0	0	0	0	0	0	0	0	0	0	0	0	1	0	0	0	0	0	0	0	0	0	0	0	1	0	0	0	0	0	0	0	0	0	0	0	0	0	0	0	0	0	0	0
0	0	0	0	0	0	0	0	0	0	0	0	0	0	0	0	0	0	1	0	0	0	0	0	1	0	0	0	0	0	1	0	0	0	0	0	0	0	0	0	0	0	0	0	0	0	0	0	0	0
0	0	0	0	0	0	0	0	0	0	0	0	0	0	0	0	0	0	1	0	0	1	0	0	1	0	0	0	0	0	1	0	0	0	0	0	0	0	0	0	0	0	0	0	0	0	0	0	0	0
0	0	0	0	0	0	0	0	0	0	0	0	0	0	0	0	0	0	1	0	0	0	0	0	1	0	0	0	0	0	1	1	0	0	0	0	0	0	0	0	0	0	0	0	0	0	0	0	0	0
0	0	0	0	0	0	0	0	0	0	0	0	0	0	0	0	0	0	1	0	0	1	0	0	1	0	0	0	0	0	1	1	1	0	0	0	0	0	0	0	0	1	0	0	0	0	0	0	0	0
0	0	0	0	0	1	0	0	0	0	0	0	0	0	0	0	0	0	1	0	0	0	0	0	1	0	0	0	0	0	1	1	1	0	0	0	0	0	0	0	0	1	0	0	0	0	0	0	0	0
0	0	0	0	0	0	0	0	0	0	0	0	0	0	0	0	0	0	1	0	1	1	0	0	1	0	0	0	0	0	1	1	1	0	0	0	0	0	0	0	0	1	0	0	0	0	0	0	0	0
0	0	0	0	0	1	0	0	0	0	0	0	0	0	0	0	0	0	1	0	1	1	0	0	1	0	0	0	0	0	1	1	1	0	0	0	0	0	0	0	0	1	0	0	0	0	0	0	0	0
0	0	0	0	0	1	0	0	0	0	0	0	0	0	0	0	0	0	1	0	0	1	0	0	1	0	0	0	0	0	1	1	1	0	0	0	0	0	0	0	0	1	0	0	0	0	0	0	0	0
0	0	0	0	0	0	0	0	0	0	0	0	0	0	0	0	0	0	1	0	0	0	0	0	1	0	0	0	0	0	1	0	1	0	0	0	0	0	0	0	0	1	0	0	0	0	0	0	0	0
0	0	0	0	0	0	0	0	0	0	0	0	0	0	0	0	0	0	1	0	0	1	0	0	1	0	0	0	0	0	1	1	1	0	0	0	0	0	0	0	0	1	0	0	0	0	0	0	0	0
0	0	0	0	0	1	0	0	0	0	0	0	0	0	0	0	0	1	1	0	0	0	0	0	1	0	0	0	0	1	0	1	1	0	0	0	0	0	0	0	0	0	0	0	0	0	0	0	0	0
0	0	0	0	0	1	0	0	0	0	0	0	0	1	0	0	0	0	0	0	0	1	0	0	0	0	0	0	0	0	0	1	1	0	0	0	0	0	0	0	0	0	0	0	0	0	0	0	0	0
0	0	0	0	0	1	0	0	0	0	0	0	0	0	0	0	0	1	1	0	0	1	0	0	1	1	1	0	0	1	0	1	1	0	0	0	0	0	0	0	0	1	0	0	0	0	0	0	0	0
0	0	0	0	0	0	0	0	0	0	0	0	0	0	0	0	0	0	0	0	0	1	0	0	0	0	0	0	0	0	0	0	1	0	0	0	0	0	0	0	0	0	0	0	0	0	0	0	0	0
0	0	0	0	0	0	0	0	0	0	0	0	0	0	0	0	0	0	1	0	0	1	0	0	1	0	0	0	0	0	1	1	0	0	0	0	0	0	0	0	0	0	0	0	0	0	0	0	0	0
0	0	0	0	0	1	0	0	0	0	0	0	0	0	0	0	0	1	1	0	0	1	0	0	0	0	0	0	0	0	0	1	1	0	0	0	0	0	0	0	0	0	0	0	0	0	0	0	0	0
0	0	0	0	0	0	0	0	0	0	0	0	0	0	0	0	0	0	1	0	0	0	0	0	1	0	0	0	0	0	0	0	0	0	0	0	0	0	0	0	0	0	0	0	0	0	0	0	0	0
0	0	0	0	0	0	0	0	0	0	0	0	0	0	0	0	0	0	1	0	0	0	0	0	0	0	0	0	0	0	1	0	0	0	0	0	0	0	0	0	0	0	0	0	0	0	0	0	0	0
0	0	0	0	0	1	0	0	0	0	0	0	0	0	0	0	0	0	1	0	0	1	1	0	1	0	0	0	0	0	1	1	1	0	0	0	0	0	0	0	0	1	0	1	0	0	0	0	0	0
0	0	0	0	0	1	0	0	0	0	0	0	0	1	0	0	0	0	1	0	0	1	0	0	1	0	0	0	0	0	1	1	1	0	0	0	0	0	0	0	0	1	0	1	0	0	0	0	0	0
0	0	0	0	0	0	0	0	0	0	0	0	0	0	0	0	0	0	1	0	0	0	0	0	1	0	0	0	0	0	0	0	0	0	0	0	0	0	0	0	0	0	0	0	0	0	0	0	0	0
0	0	0	0	0	0	0	0	0	0	0	0	0	0	0	0	1	1	1	0	0	1	0	0	1	0	0	0	0	0	0	1	1	0	0	0	0	0	0	0	0	0	0	0	0	0	0	0	0	0
0	0	0	0	0	0	0	0	0	0	0	0	0	0	0	0	0	0	1	0	0	0	0	0	1	0	0	0	0	0	0	0	0	0	0	0	0	0	0	0	0	0	0	0	0	0	0	0	0	0
0	0	0	0	0	0	0	0	0	0	0	0	0	0	0	0	0	0	0	0	0	0	0	0	0	0	0	0	0	0	0	0	0	0	0	0	0	0	0	0	0	0	0	0	0	0	0	0	0	0
0	0	0	0	0	1	0	0	0	0	0	0	0	0	0	0	0	1	0	0	0	1	0	0	0	0	0	0	0	0	0	1	1	0	0	0	0	0	0	0	0	0	0	0	0	0	0	0	0	0
0	0	0	0	0	0	0	0	0	0	0	0	0	0	0	0	0	0	1	0	0	0	0	0	1	0	0	0	0	0	0	0	1	0	0	0	0	0	0	0	0	0	0	0	0	0	0	0	0	0
0	0	0	0	0	0	0	0	0	0	0	0	0	0	0	0	1	0	1	0	0	1	0	0	1	0	0	0	0	0	0	0	0	0	0	0	0	0	0	0	0	0	0	0	0	0	0	0	0	0
0	0	0	0	0	0	0	0	0	0	0	0	0	0	0	0	0	1	1	0	0	1	0	0	1	0	0	0	0	0	0	0	0	0	0	0	0	0	0	0	0	0	0	0	0	0	0	0	0	0
0	0	0	0	0	0	0	0	0	0	0	0	0	0	0	0	1	1	1	0	0	1	1	0	1	0	0	0	0	0	0	1	0	0	0	0	0	0	0	0	0	0	0	0	0	0	0	0	0	0
0	0	0	0	0	0	0	0	1	0	0	0	0	0	0	0	1	1	1	1	0	1	0	1	1	0	0	0	1	0	0	1	1	0	0	0	0	0	0	0	0	0	0	0	0	0	0	0	0	0
0	0	0	0	0	0	0	0	0	0	0	0	0	0	0	0	1	1	1	0	0	1	0	0	1	0	0	0	0	0	0	0	0	0	0	0	0	0	0	0	0	0	0	0	0	0	0	0	0	0
0	0	0	0	0	0	0	0	0	0	0	0	0	0	0	0	1	1	1	0	0	1	0	0	1	0	0	0	0	0	0	0	1	0	0	0	0	0	0	0	0	0	0	0	0	0	0	0	0	0
0	0	0	0	0	0	0	0	0	0	0	0	0	0	0	0	1	0	1	0	0	1	0	0	1	0	0	0	0	0	0	0	0	0	0	0	0	0	0	0	0	0	0	0	0	0	0	0	0	0
0	0	0	0	0	0	0	0	0	0	0	0	0	0	0	0	1	1	1	0	0	1	0	0	1	0	0	0	0	0	0	0	1	0	0	0	0	0	0	0	0	0	0	0	0	0	0	0	0	0
0	0	0	0	0	0	0	0	0	1	0	0	0	1	0	0	0	0	0	0	0	0	0	1	0	0	0	0	0	1	0	0	0	0	0	0	0	0	0	0	0	0	0	0	0	0	0	0	0	0
0	0	0	0	0	1	0	0	0	0	0	0	0	0	0	0	0	0	1	0	0	1	0	0	0	1	0	0	0	0	0	1	0	0	0	0	0	0	0	0	0	0	0	0	0	0	0	0	0	0
0	0	0	0	0	1	0	0	0	0	0	0	0	0	0	0	0	0	0	0	0	1	0	0	0	1	0	0	0	0	0	0	1	0	0	0	0	0	0	0	0	0	0	0	0	0	0	0	0	0
0	0	0	0	0	0	0	0	0	0	0	0	0	0	0	0	0	0	0	0	0	0	0	0	0	0	0	0	0	0	1	0	0	0	0	0	0	0	0	0	0	0	0	0	0	0	0	0	0	0
0	0	0	0	0	1	0	0	0	0	0	0	0	0	0	0	0	1	1	0	0	0	0	0	1	0	1	0	0	0	0	1	1	0	0	0	0	0	0	0	0	0	0	0	0	0	0	0	0	0
0	0	0	0	0	1	0	0	0	0	0	0	0	0	0	0	0	1	1	0	0	1	0	1	0	1	1	0	1	0	0	1	1	0	0	0	0	0	0	0	0	0	0	0	0	0	0	0	0	0
0	0	0	0	0	1	0	0	0	0	0	0	0	0	0	0	0	1	1	0	0	1	0	0	0	1	0	0	0	0	0	1	0	0	0	0	0	0	0	0	0	1	0	0	0	0	0	0	0	0
0	0	0	0	0	1	0	0	0	0	0	0	0	0	0	0	0	1	1	0	0	0	0	0	1	1	1	0	0	0	1	1	1	0	0	0	0	0	0	0	0	0	0	0	0	0	0	0	0	0
0	0	0	0	0	1	0	0	0	0	0	0	0	0	0	0	0	0	0	0	0	0	0	0	0	0	0	0	0	0	0	1	0	0	0	0	0	0	0	0	0	0	0	0	0	0	0	0	0	0
0	0	0	0	0	1	0	0	0	0	0	0	0	0	0	0	0	1	0	0	0	1	0	0	0	0	0	0	0	0	0	1	1	0	0	0	0	0	0	0	0	0	0	0	0	0	0	0	0	0
0	0	0	0	0	1	0	0	0	0	0	0	0	0	0	0	0	1	1	0	0	1	0	1	0	1	1	0	0	0	0	1	1	0	0	0	0	0	0	0	0	0	0	0	0	0	0	0	0	0
0	0	0	0	0	1	0	0	0	0	0	0	0	0	0	0	0	1	0	0	0	1	0	0	0	0	0	0	0	0	0	1	0	0	0	0	0	0	0	0	0	0	0	0	0	0	0	0	0	0
0	0	0	0	0	1	0	0	0	0	0	0	0	0	0	0	0	1	1	0	0	1	0	0	0	1	1	0	1	0	0	1	1	0	0	0	0	0	0	0	0	0	0	0	0	0	0	0	0	0
0	0	0	0	0	1	0	0	0	0	0	0	0	0	0	0	0	0	0	0	0	1	0	0	0	0	0	0	0	0	0	0	0	0	0	0	0	0	0	0	0	0	0	0	0	0	0	0	0	0
0	0	0	0	0	1	0	0	0	0	0	0	0	0	0	0	0	0	0	0	0	0	0	0	1	0	0	0	0	0	0	0	0	0	0	0	0	0	0	0	0	0	0	0	0	0	0	0	0	0
0	0	0	0	0	1	0	0	0	0	0	0	0	0	0	0	0	0	1	0	0	1	0	0	1	0	0	0	0	0	1	1	1	0	0	0	0	0	0	0	0	0	0	0	0	0	0	0	0	0
0	0	0	0	0	0	0	0	0	0	0	0	0	0	0	0	0	0	1	0	1	1	0	0	1	0	0	0	0	0	1	0	1	0	0	0	0	0	0	0	0	1	0	0	0	0	0	0	0	0
0	0	0	0	0	0	0	0	0	0	0	0	0	0	0	0	0	0	1	0	0	0	0	0	1	0	0	0	0	0	1	0	1	0	0	0	0	0	0	0	0	0	0	0	0	0	0	0	0	0
0	0	0	0	0	0	0	0	0	0	0	0	0	0	0	0	1	0	1	0	0	1	0	0	1	0	0	0	0	0	0	0	1	0	0	0	0	0	0	0	0	0	0	0	0	0	0	0	0	0
0	0	0	0	0	0	0	0	0	0	0	0	0	0	0	0	0	0	1	0	0	1	0	0	1	0	0	0	0	0	0	0	0	0	0	0	0	0	0	0	0	0	0	0	0	0	0	0	0	0
0	0	0	0	0	0	0	0	0	0	0	0	0	0	0	0	1	1	1	0	0	1	0	0	1	0	0	0	0	0	0	0	1	0	0	0	0	0	0	0	0	0	0	0	0	0	0	0	0	0
0	0	0	0	0	0	0	0	0	0	0	0	0	0	0	0	0	1	1	0	0	1	0	0	1	0	0	0	0	0	0	1	1	0	0	0	0	0	0	0	0	0	0	0	0	0	0	0	0	0
0	0	0	0	0	0	0	0	0	0	0	0	0	0	0	0	0	0	1	0	0	0	0	0	1	0	0	0	0	0	0	0	0	0	0	0	0	0	0	0	0	0	0	0	0	0	0	0	0	0
0	0	0	0	0	0	0	0	0	0	0	0	0	0	0	0	0	0	1	0	0	1	0	0	1	0	0	0	0	0	0	0	0	0	0	0	0	0	0	0	0	0	0	0	0	0	0	0	0	0
0	0	0	0	0	0	0	0	0	0	0	0	0	0	0	0	0	0	1	0	0	1	0	0	1	0	0	0	0	0	0	0	0	0	0	0	0	0	0	0	0	0	0	0	0	0	0	0	0	0
0	0	0	0	0	0	0	0	0	0	0	0	0	0	0	0	1	1	1	0	0	1	0	0	1	0	0	0	0	0	0	0	0	0	0	0	0	0	0	0	0	0	0	0	0	0	0	0	0	0
0	0	0	0	0	0	0	0	0	0	0	0	0	0	0	0	0	0	1	0	0	1	0	0	1	0	0	0	0	0	0	0	0	0	0	0	0	0	0	0	0	0	0	0	0	0	0	0	0	0
0	0	0	0	0	0	0	0	0	0	0	0	0	0	0	0	0	1	1	0	0	1	1	0	1	0	0	0	0	0	0	0	0	0	0	0	0	0	0	0	0	0	0	0	0	0	0	0	0	0
0	0	0	0	0	0	0	0	0	0	0	0	0	0	0	0	1	1	1	0	0	1	0	0	1	0	0	0	0	0	0	0	1	0	0	0	0	0	0	0	0	0	0	0	0	0	0	0	0	0
0	0	0	0	0	0	0	0	0	0	0	0	0	0	0	0	1	1	1	0	0	1	0	0	1	0	0	0	0	0	0	1	1	0	0	0	0	0	0	0	0	0	0	0	0	0	0	0	0	0
0	0	0	0	0	0	0	0	0	0	0	0	0	0	0	0	0	0	1	0	0	0	0	0	1	0	0	0	0	0	0	0	0	0	0	0	0	0	0	0	0	0	0	0	0	0	0	0	0	0
0	0	0	0	0	0	0	0	0	0	0	0	0	0	0	0	1	1	1	0	0	1	0	0	1	0	0	0	0	0	0	0	0	0	0	0	0	0	0	0	0	0	0	0	0	0	0	0	0	0
0	0	0	0	0	0	0	0	0	0	0	0	0	0	0	0	0	1	1	0	0	1	0	0	1	0	0	0	0	0	0	0	1	0	0	0	0	0	0	0	0	0	0	0	0	0	0	0	0	0
0	0	0	0	0	0	0	0	0	0	0	0	0	0	0	0	0	1	1	0	0	0	0	0	1	0	0	0	0	0	0	0	0	0	0	0	0	0	0	0	0	0	0	0	0	0	0	0	0	0
0	0	0	0	0	0	0	0	0	0	0	0	0	0	0	0	0	0	1	0	0	1	0	0	1	0	0	0	0	0	0	0	1	0	0	0	0	0	0	0	0	0	0	0	0	0	0	0	0	0
0	0	0	0	0	0	0	0	0	0	0	0	0	0	0	0	1	1	1	0	0	1	0	0	1	0	0	0	0	0	0	0	1	0	0	0	0	0	0	0	0	0	0	0	0	0	0	0	0	0
0	0	0	0	0	0	0	0	0	0	0	0	0	1	0	0	1	0	1	0	0	1	0	0	1	0	0	0	0	0	0	0	1	0	0	0	0	0	0	0	0	0	0	0	0	0	0	0	0	0
0	0	0	0	0	0	0	0	0	0	0	0	0	0	0	0	1	1	1	0	0	1	0	0	1	0	0	0	0	0	0	0	1	0	0	0	0	0	0	0	0	0	0	0	0	0	0	0	0	0
0	0	0	0	0	0	0	0	0	0	0	0	0	0	0	0	0	0	1	0	0	1	0	0	1	0	0	0	0	0	0	0	0	0	0	0	0	0	0	0	0	0	0	0	0	0	0	0	0	0
0	0	0	0	0	0	0	0	0	0	0	0	0	0	0	0	0	0	1	0	0	0	0	0	1	0	0	0	0	0	0	0	0	0	0	0	0	0	0	0	0	0	0	0	0	0	0	0	0	0
0	0	0	0	0	0	0	0	0	0	0	0	0	0	0	0	0	0	1	0	0	0	0	0	1	0	0	0	0	0	0	0	0	0	0	0	0	0	0	0	0	0	0	0	0	0	0	0	0	0
0	0	0	0	0	0	0	0	0	0	0	0	0	0	0	0	0	0	1	0	0	1	0	0	1	0	0	0	0	0	0	0	0	0	0	0	0	0	0	0	0	0	0	0	0	0	0	0	0	0
0	0	0	0	0	0	0	0	0	0	0	0	0	0	0	0	0	1	1	0	0	1	0	0	1	0	0	0	0	0	0	1	0	0	0	0	0	0	0	0	0	0	0	0	0	0	0	0	0	0
0	0	0	0	0	0	0	0	0	0	0	0	0	0	0	0	0	0	1	0	0	1	0	0	1	0	0	0	0	0	0	0	0	0	0	0	0	0	0	0	0	0	0	0	0	0	0	0	0	0
0	0	0	0	0	0	0	0	0	0	0	0	0	0	0	0	0	0	1	0	0	0	0	0	1	0	0	0	0	0	0	0	0	0	0	0	0	0	0	0	0	0	0	0	0	0	0	0	0	0
0	0	0	0	0	0	0	0	0	0	0	0	0	0	0	0	1	0	1	0	0	1	0	1	1	0	0	0	0	0	0	0	0	0	0	0	0	0	0	0	0	0	0	0	0	0	0	0	0	0
0	0	0	0	0	0	0	0	0	0	0	0	0	0	0	0	1	0	1	0	0	1	0	0	1	0	0	0	0	0	0	0	0	0	0	0	0	0	0	0	0	0	0	0	0	0	0	0	0	0
0	0	0	0	0	0	0	0	0	0	0	0	0	0	0	0	0	0	1	0	0	1	0	0	1	0	0	0	0	0	0	0	0	0	0	0	0	0	0	0	0	0	0	0	0	0	0	0	0	0
0	0	0	0	0	0	0	0	0	0	0	0	0	0	0	0	0	0	1	0	0	0	0	0	1	0	0	0	0	0	0	0	0	0	0	0	0	0	0	0	0	0	0	0	0	0	0	0	0	0
0	0	0	0	0	0	0	0	0	0	0	0	0	0	0	0	0	0	1	0	0	0	0	0	1	0	0	0	0	0	0	0	0	0	0	0	0	0	0	0	0	0	0	0	0	0	0	0	0	0
0	0	0	0	0	0	0	0	0	0	0	0	0	0	0	0	0	1	1	0	0	1	0	0	1	0	0	0	0	0	0	1	0	0	0	0	0	0	0	0	0	0	0	0	0	0	0	0	0	0
0	0	0	0	0	0	0	0	0	0	0	0	0	0	0	0	0	0	1	0	0	1	0	0	1	0	0	0	0	0	0	0	0	0	0	0	0	0	0	0	0	0	0	0	0	0	0	0	0	0
0	0	0	0	0	0	0	0	0	0	0	0	0	0	0	0	1	1	1	0	0	1	0	0	1	0	0	0	0	0	0	0	0	0	0	0	0	0	0	0	0	0	0	0	0	0	0	0	0	0
0	0	0	0	0	0	0	0	0	0	0	0	0	0	0	0	0	0	1	0	0	1	0	0	1	0	0	0	0	0	0	0	0	0	0	0	0	0	0	0	0	0	0	0	0	0	0	0	0	0
0	0	0	0	0	0	0	0	0	0	0	0	0	0	0	0	0	0	1	0	0	0	0	0	1	0	0	0	0	0	0	0	0	0	0	0	0	0	0	0	0	0	0	0	0	0	0	0	0	0
0	0	0	0	0	0	0	0	0	0	0	0	0	0	0	0	0	0	1	0	0	0	0	0	1	0	0	0	0	0	0	0	0	0	0	0	0	0	0	0	0	0	0	0	0	0	0	0	0	0
0	0	0	0	0	0	0	0	0	0	0	0	0	0	0	0	1	1	1	0	0	1	0	0	1	0	0	0	0	0	0	0	1	0	0	0	0	0	0	0	0	0	0	0	0	0	0	0	0	0
0	0	0	0	0	0	0	0	0	0	0	0	0	0	0	0	1	1	1	0	0	1	0	0	1	0	0	0	0	0	0	1	1	0	0	0	0	0	0	0	0	0	0	0	0	0	0	0	0	0
0	0	0	0	0	0	0	0	0	0	0	0	0	0	0	0	0	1	1	0	0	0	0	0	1	0	0	0	0	0	0	0	0	0	0	0	0	0	0	0	0	0	0	0	0	0	0	0	0	0
0	0	0	0	0	0	0	0	0	0	0	0	0	0	0	0	1	1	1	0	0	1	0	0	1	0	0	0	0	0	0	1	1	0	0	0	0	0	0	0	0	0	0	0	0	0	0	0	0	0
0	0	0	0	0	0	0	0	0	0	0	0	0	0	0	0	1	0	1	0	0	1	0	0	1	0	1	0	0	0	0	0	0	0	0	0	0	0	0	0	0	0	0	0	0	0	0	0	0	0
0	0	0	0	0	0	0	0	0	0	0	0	0	0	0	0	1	0	1	0	0	1	0	0	1	0	0	0	0	0	0	0	0	0	0	0	0	0	0	0	0	0	0	0	0	0	0	0	0	0
0	0	0	0	0	0	0	0	0	0	0	0	0	0	0	0	0	1	1	0	0	1	0	0	1	0	0	0	0	0	0	0	0	0	0	0	0	0	0	0	0	0	0	0	0	0	0	0	0	0
0	0	0	0	0	0	0	0	0	0	0	0	0	0	0	0	1	1	1	0	0	1	0	0	1	0	0	0	0	0	0	0	0	0	0	0	0	0	0	0	0	0	0	0	0	0	1	0	0	0
0	0	0	0	0	0	0	0	0	0	0	0	0	0	0	0	0	1	1	0	0	1	1	0	1	0	0	0	0	0	0	1	0	0	0	0	0	0	0	0	0	0	0	0	0	0	0	0	0	0
0	0	0	0	0	0	0	0	0	0	0	0	0	0	0	0	0	0	1	0	0	1	0	0	1	0	0	0	0	0	1	0	1	0	0	0	0	0	0	0	0	1	0	0	0	0	0	0	0	0
0	0	0	0	0	0	0	0	0	0	0	0	0	0	0	0	0	0	1	0	1	1	0	0	1	0	0	0	0	0	1	0	1	0	0	0	0	0	0	0	0	1	0	0	0	0	0	0	0	0
0	0	0	0	0	0	0	0	0	0	0	0	0	0	0	0	0	0	1	0	0	0	0	0	0	0	0	0	0	0	1	1	1	0	0	0	0	0	0	0	0	0	0	0	0	0	0	0	0	0
0	0	0	0	0	0	0	0	0	0	0	0	0	0	0	0	0	0	1	0	0	1	0	0	1	0	0	0	0	0	1	1	1	0	0	0	0	0	0	0	0	1	0	0	0	0	0	0	0	0
0	0	0	0	0	1	0	0	0	0	0	0	0	0	0	0	0	0	1	0	1	1	0	0	1	0	0	0	0	0	1	1	1	0	0	0	0	0	0	0	0	1	0	0	0	0	0	0	0	0
0	0	0	0	0	1	0	0	0	0	0	0	0	0	0	0	0	0	1	0	0	1	0	0	1	0	0	0	0	1	1	0	1	0	0	0	0	0	0	0	0	1	0	0	0	0	0	0	0	0
0	0	0	0	0	1	0	0	0	0	0	0	0	0	0	0	0	0	1	0	0	1	0	0	1	0	0	0	0	0	1	1	1	0	0	0	0	0	0	0	0	1	0	1	0	0	0	0	0	0
0	0	0	0	0	1	0	0	0	0	0	0	0	0	0	0	0	0	1	0	1	1	1	0	1	1	0	0	0	0	1	1	1	0	0	0	0	0	0	0	0	1	0	1	0	0	0	0	0	0
0	0	0	0	0	0	0	0	0	0	0	0	0	0	0	0	0	0	1	0	0	1	0	0	1	0	0	0	0	0	1	1	1	0	0	0	0	0	0	0	0	1	0	0	0	0	0	0	0	0
0	0	0	0	0	0	0	0	0	0	0	0	0	0	0	0	0	0	1	0	0	1	0	0	0	0	0	0	0	0	1	0	1	0	0	0	0	0	0	0	0	0	0	0	0	0	0	0	0	0
0	0	0	0	0	1	0	0	0	0	0	0	0	0	0	0	0	1	1	1	1	1	1	0	1	0	0	0	1	0	1	1	1	0	0	0	0	0	0	0	0	0	0	0	0	0	0	0	0	0
0	0	0	0	0	0	0	0	0	0	0	0	0	0	0	0	0	1	0	0	0	0	0	1	0	0	0	0	0	0	1	0	0	0	0	0	0	0	0	0	0	0	0	0	0	0	0	0	0	0
0	0	0	0	0	1	0	0	0	0	0	0	0	0	0	0	0	1	1	0	1	0	0	0	0	0	0	0	0	0	1	1	1	0	0	0	0	0	0	0	0	0	0	0	0	0	0	0	0	0
0	1	0	0	0	1	0	0	0	0	0	0	0	0	0	1	0	1	1	0	1	1	1	0	1	1	0	0	1	0	1	1	1	0	0	0	0	0	0	0	0	0	0	1	0	0	1	0	0	0
0	1	0	0	0	1	0	0	0	0	0	0	0	0	1	0	1	1	1	0	1	1	1	1	1	1	0	0	0	0	1	1	1	0	0	0	0	0	0	0	0	1	0	1	0	0	0	0	0	0
0	0	0	0	0	0	0	0	0	0	0	0	0	0	0	0	0	0	1	0	1	1	0	0	1	0	0	0	0	0	1	1	1	0	0	0	0	0	0	0	0	0	0	0	0	0	0	0	0	0
0	0	0	0	0	0	0	0	0	0	0	0	0	0	0	0	0	0	0	0	0	1	0	0	0	0	0	0	0	0	1	0	1	0	0	0	0	0	0	0	0	0	0	0	0	0	0	0	0	0
0	0	0	0	0	1	0	0	0	0	0	0	0	0	0	0	0	1	1	0	1	1	1	0	1	1	0	0	1	0	1	1	1	0	0	0	0	0	0	0	0	0	0	0	0	0	0	0	0	0
0	0	0	0	0	1	0	0	0	0	0	0	0	0	0	0	0	0	0	0	0	1	0	0	0	0	0	0	0	0	1	0	0	0	0	0	0	0	0	0	0	0	0	0	0	0	0	0	0	0
0	0	0	0	0	1	0	0	0	0	0	0	0	0	0	0	0	1	1	1	0	1	1	1	1	1	0	0	0	0	1	1	1	0	0	0	0	0	0	0	0	1	0	1	0	0	0	0	0	0
0	0	0	0	0	0	0	0	0	0	0	0	0	0	0	0	0	0	1	0	0	1	0	0	1	0	0	0	0	0	1	0	1	0	0	0	0	0	0	0	0	0	0	0	0	0	0	0	0	0
0	0	0	0	0	0	0	0	0	0	0	0	0	0	0	0	0	1	0	1	0	1	0	1	1	0	0	0	0	0	1	0	1	0	0	0	0	0	0	0	0	0	0	0	0	0	0	0	0	0
0	0	0	0	0	1	0	0	0	0	0	0	0	0	0	0	1	0	1	1	1	1	1	1	1	1	0	0	0	0	1	1	1	0	0	0	0	0	0	0	0	0	0	1	0	0	0	0	0	0
0	1	0	0	0	1	0	0	0	0	0	0	0	0	0	0	1	0	1	1	0	1	1	1	1	1	0	0	0	0	1	1	1	0	0	0	0	0	0	0	0	1	0	1	0	0	0	0	0	0
0	0	0	0	0	0	0	0	0	0	0	0	0	0	0	0	0	0	0	0	0	1	0	0	0	0	0	0	0	0	1	0	0	0	0	0	0	0	0	0	0	0	0	0	0	0	0	0	0	0
0	0	0	0	0	0	0	0	0	0	0	0	0	0	0	0	0	0	0	0	0	0	0	0	0	0	0	0	0	0	1	0	0	0	0	0	0	0	0	0	0	0	0	0	0	1	0	0	0	0
0	0	0	0	0	1	0	0	0	0	0	0	0	0	0	0	1	1	1	1	0	1	1	1	1	0	0	0	1	0	1	1	1	0	0	0	0	0	0	0	0	0	0	1	0	0	0	0	0	0
0	0	0	0	0	1	0	0	0	0	0	0	0	0	0	0	0	1	1	0	1	1	1	0	1	0	0	0	1	0	1	1	1	0	0	0	0	0	0	0	0	0	0	0	0	0	0	0	0	0
0	0	0	0	0	1	0	0	0	0	0	0	0	0	0	0	0	0	1	0	0	1	1	1	0	0	0	0	0	0	1	0	1	0	0	0	0	0	0	0	0	0	0	1	0	0	0	0	0	0
0	1	0	0	0	1	0	0	0	0	0	0	0	0	0	0	0	1	1	1	1	1	1	1	1	1	1	0	1	0	1	1	1	0	0	0	0	0	0	0	0	1	0	1	0	0	0	0	1	0
0	0	0	0	0	0	0	0	0	0	0	0	0	0	0	0	0	1	1	0	0	0	0	0	0	0	0	0	0	0	1	0	0	0	0	0	0	0	0	0	0	0	0	0	0	0	0	0	0	0
0	0	0	0	0	1	0	0	0	0	0	0	0	0	0	0	0	1	1	0	0	0	0	0	0	0	0	0	0	0	1	1	1	0	0	0	0	0	0	0	0	0	0	0	0	0	0	0	0	0
0	0	0	0	0	1	0	0	0	0	0	0	0	0	0	0	0	1	1	0	0	1	1	0	0	1	0	0	1	0	1	1	1	0	0	0	0	0	0	0	0	0	0	0	0	0	0	0	0	0
0	0	0	0	0	0	0	0	0	0	0	0	0	0	0	0	0	0	1	0	0	0	0	0	0	1	0	0	0	0	0	0	1	0	0	0	0	0	0	0	0	0	0	0	0	0	0	0	0	0
0	0	0	0	0	0	0	0	0	0	0	0	0	0	0	0	0	1	1	0	0	0	0	0	0	0	0	0	0	0	1	0	1	0	0	0	0	0	0	0	0	0	0	0	0	0	0	0	0	0
0	0	0	0	0	0	0	0	0	0	0	0	0	0	0	0	0	0	1	0	0	1	0	0	0	0	0	0	0	0	1	0	1	0	0	0	0	0	0	0	0	0	0	0	0	0	0	0	0	0
0	0	0	0	0	1	0	0	0	0	0	0	0	0	0	0	0	1	1	0	0	1	0	1	1	0	0	0	0	0	1	0	1	0	0	0	0	0	0	0	0	0	0	0	0	0	0	0	0	0
0	0	0	0	0	1	0	0	0	0	0	0	0	0	0	0	0	1	1	0	1	1	1	0	0	0	0	0	0	0	1	1	1	0	0	0	0	0	0	0	0	0	0	0	0	0	0	0	0	0
0	0	0	0	0	1	0	0	0	0	0	0	0	0	0	0	0	0	1	0	0	0	0	0	0	0	0	0	0	0	1	0	0	0	0	0	0	0	0	0	0	0	0	0	0	0	0	0	0	0
0	1	0	0	0	1	0	0	0	0	0	0	0	0	0	0	1	1	1	0	1	1	1	1	1	1	0	0	0	0	1	1	1	0	0	0	0	0	0	0	0	1	0	1	0	0	0	0	0	0
0	0	0	0	0	0	0	0	0	0	0	0	0	0	0	0	0	1	0	1	0	1	0	1	1	0	0	0	0	0	1	0	1	0	0	0	0	0	0	0	0	0	0	0	0	0	0	0	0	0
0	0	0	0	0	0	1	0	0	0	0	0	0	1	0	0	0	0	1	0	0	1	0	0	0	0	0	0	0	0	1	0	0	0	0	0	0	0	0	0	0	0	0	0	0	0	1	0	0	0
0	0	0	0	0	0	0	0	0	0	0	0	0	0	0	0	1	0	1	0	0	1	0	0	1	0	0	0	0	0	0	0	0	0	0	0	0	0	0	0	0	0	0	0	0	0	0	0	0	0
0	0	0	0	0	0	0	0	0	0	0	0	0	0	0	0	0	0	1	0	0	0	0	0	1	0	0	0	0	0	0	0	0	0	0	0	0	0	0	0	0	0	0	0	0	0	0	0	0	0
0	0	0	0	0	0	0	0	0	0	0	0	0	0	0	0	1	1	1	0	0	1	0	1	1	0	0	0	1	0	0	1	0	0	0	0	0	0	0	0	0	0	0	0	0	0	1	0	0	0
0	0	0	0	0	0	0	0	0	0	0	0	0	0	0	0	0	1	1	0	0	1	0	0	1	0	0	0	0	0	0	0	1	0	0	0	0	0	0	0	0	0	0	0	0	0	0	0	0	0
0	0	0	0	0	0	0	0	0	1	0	0	0	0	0	0	1	1	1	0	0	1	0	0	1	0	0	0	1	1	0	1	1	0	0	0	0	0	0	0	0	0	0	0	0	0	0	0	0	0
0	0	0	0	0	0	0	0	0	0	0	0	0	0	0	0	1	1	1	0	0	1	0	1	1	0	0	0	0	0	0	1	1	0	0	0	0	0	0	0	0	0	0	0	0	0	0	0	0	0
0	0	0	0	0	0	0	0	0	0	0	0	0	0	0	0	1	1	1	0	0	1	0	0	1	0	0	0	0	0	0	0	0	0	0	0	0	0	0	0	0	0	0	0	0	0	0	0	0	0
0	0	0	0	0	0	0	0	0	0	0	0	0	0	0	0	0	1	1	0	0	1	0	0	1	0	0	0	0	1	0	1	0	0	0	0	0	0	0	0	0	0	0	0	0	0	0	0	0	0
0	0	0	0	0	0	0	0	0	0	0	0	0	0	0	0	1	1	1	0	0	1	1	0	1	0	0	0	0	0	0	0	1	0	0	0	0	0	0	0	0	0	0	0	0	0	0	0	0	0
0	0	0	0	0	0	0	0	0	0	0	0	0	0	0	0	1	0	1	0	0	1	0	0	1	0	0	0	0	0	0	0	1	0	0	0	0	0	0	0	0	0	0	0	0	0	0	0	0	0
0	0	0	0	0	0	1	0	0	0	0	0	0	0	0	0	0	1	1	0	1	1	1	0	0	1	0	1	0	0	0	1	0	0	0	0	0	0	0	0	0	0	0	0	0	0	0	0	0	0
0	0	0	0	0	0	1	0	0	0	0	0	0	0	0	0	0	0	1	0	0	1	0	0	0	0	0	0	0	0	1	0	0	0	0	0	0	0	0	0	0	0	0	0	0	0	0	0	0	0
0	0	0	0	0	1	0	0	0	0	0	0	0	0	0	0	0	1	1	0	0	0	0	0	1	1	1	0	0	0	1	1	1	0	0	0	0	0	0	0	0	1	0	0	0	0	0	0	0	0
0	0	0	0	0	1	0	0	0	0	0	0	0	1	0	0	0	0	1	0	1	1	0	0	1	0	0	0	0	0	1	1	1	0	0	0	0	0	0	0	0	1	0	1	0	0	0	0	0	0
0	0	0	0	0	0	0	0	0	0	0	0	0	0	0	0	0	0	1	0	0	1	0	0	1	0	0	0	0	0	1	1	0	0	0	0	0	0	0	0	0	0	0	0	0	0	0	0	0	0
0	0	0	0	0	1	0	0	0	0	0	0	0	1	0	0	0	0	1	0	0	1	0	0	1	0	0	0	0	0	1	0	1	0	0	0	0	0	0	0	0	1	0	0	0	0	0	0	0	0
0	0	0	0	0	0	0	0	0	0	0	0	0	0	0	0	0	0	1	0	0	0	0	1	0	0	0	1	0	0	0	0	0	0	0	0	0	0	0	0	0	0	0	0	0	0	0	0	1	0
0	0	0	0	0	0	0	0	0	0	0	0	0	0	0	0	0	0	0	0	0	0	0	1	0	0	0	1	0	0	0	0	0	0	0	0	0	0	1	0	0	0	0	0	0	0	0	0	1	0
0	0	0	0	0	0	0	0	0	0	0	0	0	1	0	0	0	0	0	0	0	0	0	0	0	0	0	0	0	1	0	0	0	0	0	0	0	0	0	0	0	0	0	0	0	0	0	0	0	0
0	0	0	0	0	0	0	0	0	0	0	0	0	1	0	0	0	0	0	0	0	0	0	0	0	0	0	0	0	0	0	0	0	0	0	0	0	0	0	0	0	0	0	0	0	0	0	0	0	0
0	0	0	0	0	0	0	0	0	0	0	0	0	0	0	0	0	0	0	0	0	0	0	0	0	0	0	0	0	0	0	0	0	0	0	0	0	0	0	0	0	0	0	0	0	0	0	0	0	0
0	0	0	0	0	0	0	0	0	0	0	0	0	1	0	0	0	0	1	0	0	0	0	1	0	0	0	0	0	0	0	0	0	0	0	0	0	0	0	0	0	0	0	0	0	0	0	0	1	0
0	0	0	0	0	0	0	0	0	0	0	0	0	0	0	0	0	0	1	0	0	0	0	0	1	0	0	0	0	0	1	0	0	0	0	0	0	0	0	0	0	0	0	1	0	0	0	0	0	0
1	0	0	0	0	0	0	0	0	0	0	0	0	0	0	0	0	0	1	0	0	0	0	0	1	0	1	0	0	0	1	0	0	0	0	0	0	0	0	0	0	0	0	1	0	0	0	0	0	0
1	0	0	0	0	0	0	0	0	0	0	0	0	1	0	0	0	0	0	0	0	0	0	0	1	1	1	0	0	0	1	0	0	0	0	0	0	0	0	0	0	0	0	1	0	0	1	0	0	0
0	0	0	0	0	1	0	0	0	0	0	0	0	0	0	0	0	0	1	0	0	1	0	0	1	0	0	0	0	0	1	0	0	0	0	0	0	0	0	0	0	0	0	0	0	0	0	0	0	0
0	0	0	0	0	1	0	0	0	0	0	0	0	0	0	0	0	0	1	0	0	1	0	1	0	0	0	0	0	0	1	0	1	0	0	0	0	0	0	0	0	0	0	0	0	0	0	0	0	0
0	0	0	0	0	0	0	0	0	0	0	0	0	0	0	0	0	0	1	0	0	0	0	0	1	0	1	0	0	0	1	0	0	0	0	0	0	0	0	0	0	0	0	1	0	0	0	0	0	0
0	0	0	0	0	0	0	0	0	0	0	0	0	0	0	0	0	0	1	0	0	0	0	0	1	0	0	0	0	0	1	0	0	0	0	0	0	0	0	0	0	0	0	0	0	0	0	0	0	0
0	0	0	0	0	0	0	0	0	0	0	0	0	0	0	0	0	0	1	0	0	0	0	0	0	0	0	0	0	0	1	0	0	0	0	0	0	0	0	0	0	0	0	0	0	0	0	0	0	0
0	0	0	0	0	0	0	0	0	0	0	0	0	0	0	0	0	0	1	0	0	0	0	0	0	0	0	0	0	0	1	0	0	0	0	0	0	0	0	0	0	0	0	0	0	0	0	0	0	0
0	0	0	0	0	1	0	1	0	0	0	0	1	1	0	0	0	0	1	0	0	0	0	0	0	1	0	0	0	0	0	0	0	0	0	0	0	0	0	0	0	0	0	0	0	0	0	0	1	0
0	0	0	0	0	0	0	0	0	0	0	0	0	1	0	0	0	0	0	0	0	0	0	1	0	0	0	0	0	1	0	0	0	0	0	0	0	0	0	0	0	0	0	0	0	0	0	0	0	0
0	0	0	0	0	0	0	0	0	0	0	0	0	0	0	0	0	0	1	0	0	0	0	1	0	0	0	0	0	0	0	0	0	0	0	0	0	0	0	0	0	0	0	0	0	0	0	0	1	0
0	0	0	0	0	0	0	0	0	0	0	0	0	0	0	0	0	0	0	0	0	0	0	0	0	0	0	0	0	0	0	0	0	0	0	0	0	0	0	0	0	0	0	0	0	0	0	0	0	0
0	0	0	0	0	0	0	0	0	0	0	0	0	0	0	0	0	0	0	0	0	0	0	0	0	0	0	0	0	0	0	0	0	0	0	0	0	0	0	0	0	0	0	0	0	0	0	0	0	0
0	0	0	0	0	0	0	0	0	0	0	0	0	0	0	0	0	0	0	0	0	0	0	0	0	0	0	0	0	0	0	0	0	0	0	0	0	0	0	0	0	0	0	0	0	0	0	0	0	0
0	0	0	0	0	0	0	0	0	0	0	0	0	0	0	0	0	0	0	0	0	0	0	0	0	0	0	0	0	0	0	0	1	0	0	0	0	0	0	1	0	0	0	0	0	0	0	0	0	0
0	0	0	0	0	0	0	0	0	0	0	0	0	0	0	0	0	0	0	0	0	0	0	0	0	0	0	0	0	0	0	0	0	0	0	0	0	0	0	0	0	0	0	0	0	0	0	0	0	0
0	0	0	0	0	0	0	0	0	0	0	0	0	0	0	0	0	0	0	0	0	0	0	0	0	0	0	0	1	0	0	0	0	0	0	0	0	0	0	0	0	0	0	0	0	0	0	0	0	0
0	0	0	0	0	0	0	0	0	0	0	0	0	0	0	0	0	0	0	0	0	0	0	0	0	0	0	0	0	0	0	0	0	0	0	0	0	0	0	0	0	0	0	0	0	0	0	0	0	0
0	0	0	0	0	0	0	0	0	0	0	0	0	0	0	0	0	0	0	0	0	0	0	0	0	0	0	0	0	0	0	0	0	0	0	0	0	0	0	0	0	0	0	0	0	0	0	0	0	0
0	0	0	0	0	0	0	0	0	0	0	0	0	0	0	0	0	0	0	0	0	0	0	0	0	0	0	0	0	0	0	0	0	0	0	0	0	0	0	0	0	0	0	0	0	0	0	0	0	0
0	0	0	0	0	0	0	0	0	0	0	0	0	0	0	0	0	0	0	0	0	0	0	0	0	0	0	0	0	0	0	0	0	0	0	0	0	0	0	0	0	0	0	0	0	0	0	0	0	0
0	1	0	0	0	0	0	0	0	0	0	0	0	0	0	0	0	0	0	0	0	0	0	0	0	0	0	0	1	0	0	0	0	0	0	0	0	0	0	0	0	0	0	0	0	0	0	0	0	0
0	0	0	0	0	0	0	0	0	0	0	0	0	0	0	0	0	0	0	0	0	0	0	0	0	0	0	0	0	0	0	0	0	0	0	0	0	0	0	0	0	0	0	0	0	0	0	0	0	0
0	0	0	0	0	0	0	0	0	0	0	0	0	0	0	0	0	0	0	0	0	0	0	0	0	0	0	0	0	0	0	0	0	0	0	0	0	0	0	0	0	0	0	0	0	0	0	0	0	0
0	0	0	0	0	0	0	0	0	0	0	0	0	0	0	0	0	0	0	0	0	0	0	0	0	0	0	0	0	0	0	0	0	0	0	0	0	0	0	0	0	0	0	0	0	0	0	0	0	0
0	0	0	0	0	0	1	0	0	0	0	0	0	1	0	0	0	0	0	1	0	0	0	0	0	0	0	0	0	0	0	0	0	0	0	0	0	0	0	0	0	0	0	0	0	0	0	0	0	0
0	0	0	0	0	0	1	0	0	0	0	0	0	1	0	0	0	0	0	1	0	0	0	0	0	0	0	0	0	0	0	0	0	0	0	0	0	0	0	1	0	0	0	0	0	0	0	0	0	0
0	0	0	0	0	0	1	0	0	0	0	1	0	1	0	0	0	0	0	1	0	0	0	0	1	0	0	0	1	0	0	0	0	0	0	0	0	0	0	0	0	0	0	0	0	0	1	0	0	0
0	0	0	0	0	0	1	0	0	0	0	1	0	1	0	0	0	0	0	1	0	0	0	0	0	0	1	0	0	0	0	0	0	0	0	0	0	0	0	1	0	0	0	0	0	0	0	0	0	0
1	0	0	0	0	0	1	0	0	1	0	1	0	1	0	0	0	0	0	1	1	0	0	0	0	0	1	0	0	0	0	0	0	0	0	0	0	0	0	1	1	0	0	0	0	0	1	0	0	1
0	0	0	0	0	0	1	0	0	1	0	0	1	1	0	0	0	0	0	1	0	0	0	0	0	0	1	0	0	0	0	0	0	0	0	0	0	0	0	1	1	0	0	0	0	0	1	0	0	0
0	0	0	0	0	0	1	0	0	0	0	1	0	1	0	0	0	0	0	1	0	0	0	0	1	0	0	0	0	0	0	0	0	0	0	0	0	0	0	1	0	0	0	0	0	0	1	0	0	0
0	0	0	0	0	0	1	0	0	0	0	1	0	1	0	0	0	0	0	1	0	0	0	0	0	0	0	0	0	0	0	0	0	0	0	0	0	0	0	1	0	0	0	0	0	0	1	0	0	0
0	0	0	0	0	0	1	0	0	0	0	0	0	1	0	0	0	0	0	1	0	0	0	0	1	0	1	0	0	0	0	0	0	0	0	0	0	0	0	1	0	0	0	0	0	0	0	0	0	0
0	0	0	0	0	0	0	0	0	0	0	0	0	0	0	0	0	0	0	0	0	0	0	0	0	0	0	0	0	0	0	0	0	0	0	0	0	0	0	0	0	0	0	0	0	0	0	0	0	0
0	0	0	0	0	0	1	0	0	0	0	0	0	1	0	0	0	0	0	1	0	0	1	0	0	0	1	0	0	0	0	0	0	0	0	0	0	0	0	1	0	0	0	0	0	0	1	0	0	0
0	0	0	0	0	0	1	0	0	0	0	0	0	1	0	0	0	0	0	1	0	0	0	0	0	0	1	0	0	0	0	0	0	0	0	0	0	0	0	1	0	0	0	0	0	0	0	0	0	0
0	0	0	0	0	0	1	0	0	0	0	0	1	1	0	0	0	0	0	1	1	0	0	0	0	0	0	0	0	0	0	0	0	0	0	0	0	0	0	1	1	0	0	0	0	0	0	0	0	0
0	0	0	0	0	0	1	0	0	0	0	0	0	1	0	0	0	0	0	1	0	0	0	0	0	0	0	0	0	0	0	0	0	0	0	0	0	0	0	0	1	0	0	0	0	0	1	0	0	0
0	0	0	0	0	0	1	0	0	0	0	0	0	0	0	0	0	0	0	0	0	0	0	0	0	0	0	0	0	0	0	0	0	0	0	0	0	0	0	0	0	0	0	0	0	0	0	0	0	0
1	0	0	0	0	0	1	0	0	0	0	0	1	1	0	0	0	0	0	1	0	0	0	0	0	0	1	0	0	0	0	0	0	0	0	0	0	1	0	1	0	0	0	0	0	1	0	0	0	0
0	0	0	0	0	0	1	0	0	0	0	0	0	0	0	0	0	0	0	1	0	0	0	0	1	0	1	0	0	0	0	0	0	0	0	0	0	0	0	1	0	0	0	0	0	0	1	0	0	0
0	0	0	0	0	0	1	0	0	0	0	0	0	1	0	0	0	0	0	1	1	0	0	0	1	0	1	0	0	0	0	0	0	0	0	0	0	0	0	1	1	0	0	0	0	0	1	0	0	0
0	0	0	0	0	0	0	0	0	0	0	0	0	1	0	0	0	0	0	1	1	0	0	0	0	0	1	0	0	0	0	0	0	0	0	0	0	0	0	1	1	0	0	0	0	0	1	0	0	0
0	0	0	0	0	0	1	0	0	0	0	0	0	1	0	0	0	0	0	1	0	0	0	0	0	0	1	0	0	0	0	0	0	0	0	0	0	0	0	1	0	0	0	0	0	0	0	0	0	0
0	0	0	0	0	0	1	0	0	0	0	0	0	0	0	0	0	0	0	1	0	0	0	0	0	0	0	0	0	0	0	0	0	0	0	0	0	0	0	0	1	0	0	0	0	0	1	0	0	0
0	0	0	0	0	0	0	0	0	0	0	0	0	1	0	0	0	0	0	1	0	0	0	0	0	0	0	0	0	0	0	0	0	0	0	0	0	0	0	0	1	0	0	0	0	0	1	0	0	0
0	0	0	0	0	0	0	0	0	0	0	0	0	1	0	0	0	0	0	0	0	0	0	0	0	0	0	0	0	0	0	0	0	0	0	0	0	0	0	0	0	0	0	0	0	0	0	0	0	0
0	0	0	0	0	0	0	0	0	0	0	0	0	0	0	0	0	0	0	0	0	0	0	0	0	0	0	1	0	0	0	0	0	0	0	0	0	0	0	0	0	0	0	0	0	0	0	0	0	0
0	0	0	0	0	0	0	0	0	0	0	0	0	0	0	0	0	0	0	0	0	0	0	0	0	0	0	0	0	0	0	0	0	0	0	0	0	0	0	0	0	0	0	0	0	0	0	0	0	0
0	0	0	0	0	0	0	0	0	0	0	0	0	0	0	0	0	0	0	0	0	0	0	0	0	0	0	0	0	0	0	0	0	0	0	0	0	0	0	0	0	0	0	0	0	0	0	0	0	0
0	0	0	0	0	0	0	0	0	0	0	0	0	0	0	0	0	1	0	0	0	0	0	0	0	0	0	0	0	0	1	0	0	0	0	0	0	0	0	0	0	0	0	0	0	0	0	0	0	1
0	0	0	0	0	0	0	0	0	0	0	0	0	0	0	0	0	0	0	0	0	0	0	0	0	0	0	0	0	0	0	0	0	0	0	0	0	0	0	0	0	0	0	0	0	0	0	0	0	0
0	0	0	0	0	0	0	0	0	0	0	0	0	0	0	0	0	1	0	0	0	0	0	0	0	0	0	0	0	0	1	0	0	0	0	0	0	0	0	0	0	0	0	0	0	0	0	0	0	1
0	0	0	0	0	0	0	0	0	0	0	0	0	0	0	0	0	1	0	0	0	0	0	0	0	0	0	0	0	0	1	0	0	0	0	0	0	0	0	0	0	0	0	0	0	0	0	0	0	1
0	0	0	0	0	0	1	0	0	0	0	0	0	0	0	0	0	0	0	1	0	0	0	0	0	0	0	0	0	0	0	0	0	0	0	0	0	0	0	0	0	0	0	0	0	1	0	0	0	0
0	0	0	0	0	0	1	0	0	0	0	0	1	0	0	0	0	0	0	1	1	0	0	0	0	0	0	0	0	0	0	0	0	0	0	0	0	0	0	1	0	0	0	0	0	0	0	0	0	0
0	0	0	0	0	0	1	0	0	0	0	0	1	1	0	0	0	0	0	1	1	0	0	0	0	0	0	0	0	0	0	0	0	0	0	0	0	0	0	0	1	0	0	0	0	0	0	0	0	0
0	0	0	0	0	0	1	0	0	0	0	0	0	0	0	0	0	0	0	1	0	0	0	0	0	0	0	0	0	0	0	0	0	0	0	0	0	0	0	0	0	0	0	0	0	0	0	0	0	0
0	0	0	0	0	0	0	0	0	0	0	0	1	0	0	0	0	0	0	1	0	0	0	0	0	0	0	0	0	0	0	0	0	0	0	0	0	0	0	1	0	0	0	0	0	0	0	0	0	0
0	0	0	0	0	0	0	0	0	0	0	0	0	0	0	0	0	0	0	1	0	0	0	0	0	0	0	0	0	0	0	0	0	0	0	0	0	0	0	0	0	0	0	0	0	0	0	0	0	0
0	0	0	0	0	0	1	0	0	0	0	0	0	1	0	0	0	0	0	1	0	0	0	0	0	0	0	0	0	0	0	0	0	0	0	0	0	0	0	1	0	0	0	0	0	1	0	0	0	0
0	0	0	0	0	0	0	0	0	0	0	0	0	0	0	0	0	0	0	1	0	0	0	0	0	0	0	0	0	0	0	0	0	0	0	0	0	0	0	0	0	0	0	0	0	0	0	0	0	0
0	0	0	0	0	0	0	0	0	0	0	0	1	0	0	0	0	0	0	1	0	0	0	0	0	0	0	0	0	0	0	0	0	0	0	0	0	0	0	0	0	0	0	0	0	0	0	0	0	0
0	0	0	0	0	0	1	0	0	0	0	0	0	0	0	0	0	0	0	1	0	0	0	0	0	0	0	0	0	0	0	0	0	0	0	0	0	0	0	1	0	0	0	0	0	1	0	0	0	0
0	0	0	0	0	0	0	0	0	0	0	0	0	0	0	0	0	0	0	1	1	0	0	0	0	0	0	0	0	0	0	0	0	0	0	0	0	0	0	0	0	0	0	0	0	0	0	0	0	0
0	0	0	0	0	0	0	0	0	0	0	0	0	0	0	0	0	0	0	0	0	0	0	0	0	0	0	0	0	0	0	0	0	0	0	0	0	0	0	0	0	0	0	0	0	0	0	0	0	0
0	0	0	0	0	0	0	0	0	0	0	0	0	0	0	0	0	0	0	1	0	0	0	0	0	0	0	0	0	0	0	0	0	0	0	0	0	0	0	0	0	0	0	0	0	0	0	0	0	0
0	0	0	0	0	0	0	0	0	0	0	0	1	0	0	0	0	0	0	1	0	0	0	0	0	0	0	0	0	0	0	0	0	0	0	0	0	0	0	0	0	0	0	0	0	0	0	0	0	0
0	0	0	0	0	0	0	0	0	0	0	0	1	0	0	0	0	0	0	1	0	0	0	0	0	0	0	0	0	0	0	0	0	0	0	0	0	0	0	0	0	0	0	0	0	0	0	0	0	0
0	0	0	0	0	0	0	0	0	0	0	0	0	0	0	0	0	0	0	1	0	0	0	0	0	0	1	0	0	0	0	0	0	0	0	0	0	0	0	1	0	0	0	0	0	1	0	0	0	0
0	0	0	0	0	0	1	0	0	0	0	0	0	1	0	0	0	0	0	1	1	0	0	0	0	0	0	0	0	0	0	0	0	0	0	0	0	0	0	1	0	0	0	0	0	0	0	0	0	0
0	0	0	0	0	0	1	0	0	0	0	0	0	0	0	0	0	0	0	1	0	0	0	0	0	0	0	0	0	0	0	0	0	0	0	0	0	0	0	0	0	0	0	0	0	1	0	0	0	0
0	0	0	0	0	0	1	0	0	0	0	0	0	0	0	0	0	0	0	1	0	0	0	0	0	0	0	0	0	0	0	0	0	0	0	0	0	0	0	0	0	0	0	0	0	0	0	0	0	0
0	0	0	0	0	0	1	0	0	0	0	0	0	1	0	0	0	0	0	1	0	0	0	0	0	0	0	0	0	0	0	0	0	0	0	0	0	0	0	1	0	0	0	0	0	0	0	0	0	0
0	0	0	0	0	0	1	0	0	0	0	0	1	1	0	0	0	0	0	1	1	0	0	0	0	0	0	0	0	0	0	0	0	0	0	0	0	0	0	1	0	0	0	0	0	0	1	0	0	0
1	0	0	0	0	0	0	0	0	0	0	0	1	0	0	0	0	0	0	0	0	0	0	0	0	0	0	0	0	0	0	0	1	0	1	0	0	0	0	1	0	0	0	0	0	0	0	0	0	0
0	0	0	0	0	0	0	0	0	0	0	0	1	0	0	0	0	0	0	0	0	0	1	0	0	0	0	0	0	0	0	0	1	0	0	0	0	0	0	1	1	0	0	0	0	0	0	0	0	0
0	0	0	0	0	0	1	0	0	0	0	0	0	0	0	0	0	0	0	1	0	0	0	0	0	0	0	0	0	0	0	0	0	0	0	0	0	0	0	0	0	0	0	0	0	1	0	0	0	0
0	0	0	0	0	0	0	0	0	0	0	0	0	1	0	0	0	0	0	1	0	0	0	0	0	0	0	0	0	0	0	0	0	0	0	0	0	0	0	1	0	0	0	0	0	0	0	0	0	0
0	0	0	0	0	0	0	0	0	0	1	0	1	0	0	0	0	0	0	1	0	0	0	0	0	0	0	0	0	0	0	0	0	0	0	0	0	0	0	0	0	0	0	0	0	0	0	0	0	0
0	0	0	0	0	0	0	0	0	0	0	0	1	0	0	0	0	0	0	1	0	0	0	0	0	0	0	0	0	0	0	0	0	0	0	0	0	0	0	0	0	0	0	0	0	0	0	0	0	0
0	0	0	0	0	0	1	0	0	0	0	0	0	0	0	0	0	0	0	0	0	0	0	0	0	0	0	0	0	0	0	0	0	0	0	0	0	0	0	0	0	0	0	0	0	0	0	0	0	0
0	0	0	0	0	0	1	0	0	0	0	1	0	1	0	0	0	0	0	1	0	0	0	0	1	0	1	0	0	0	0	0	0	0	0	0	0	0	0	1	0	0	0	0	0	0	0	0	0	0
0	0	0	0	0	0	1	0	0	0	0	0	0	1	0	0	0	0	0	1	0	1	0	0	1	0	1	0	0	0	0	0	0	0	0	0	0	0	0	1	0	0	0	0	0	0	1	0	0	0
0	0	0	0	0	0	1	0	0	1	0	1	0	1	0	0	0	0	0	1	0	0	0	0	1	0	1	0	0	0	0	0	0	0	0	0	0	0	0	1	1	0	0	0	0	0	1	0	0	0
0	0	0	0	0	0	1	0	0	0	0	0	0	0	0	0	0	0	0	1	0	0	0	0	1	0	0	0	1	0	0	0	0	0	0	0	0	0	0	0	0	0	0	0	0	0	0	0	0	0
0	0	0	0	0	0	1	0	0	0	0	0	0	1	0	0	0	0	0	1	0	0	0	0	0	0	0	0	0	0	0	0	0	0	0	0	0	0	0	1	0	0	0	0	0	0	0	0	0	0
0	0	0	0	0	0	1	0	0	0	0	0	0	0	0	0	0	0	0	0	0	0	0	0	0	0	0	0	0	0	0	0	0	0	0	0	0	0	0	0	0	0	0	0	0	0	0	0	0	0
0	0	0	0	0	0	1	0	0	0	0	0	1	0	0	0	0	0	0	1	0	0	0	0	0	0	0	0	0	0	0	0	1	0	0	0	0	0	0	0	1	0	0	0	0	0	0	0	0	0
0	0	0	0	0	0	1	0	0	0	0	0	1	0	0	0	0	0	0	1	0	0	0	0	0	0	0	0	0	0	0	0	1	0	0	0	0	0	0	0	0	0	0	0	0	0	0	0	0	0
0	0	0	0	0	0	1	0	0	0	0	0	0	0	0	0	0	0	0	0	0	0	0	0	0	0	0	0	0	0	0	0	1	0	0	0	0	0	0	0	1	0	0	0	0	0	0	0	0	0
0	0	0	0	0	0	0	0	0	0	0	0	0	0	0	0	0	0	0	0	0	0	0	0	0	0	0	0	0	0	0	0	0	0	0	0	0	0	0	0	0	0	0	0	0	0	0	0	0	0
0	0	0	0	0	0	0	0	0	0	0	0	0	0	0	0	0	0	0	0	0	0	0	0	0	0	0	0	0	0	0	0	0	0	0	0	0	0	0	0	1	0	0	0	0	0	0	0	0	0
0	0	0	0	0	0	0	0	0	0	0	0	0	0	0	0	0	0	1	0	0	0	0	0	0	0	0	0	0	0	0	0	0	0	0	0	0	0	0	0	0	0	0	0	0	0	0	0	0	0
0	0	0	0	0	0	0	0	0	0	0	0	0	0	0	0	0	0	0	1	0	0	0	0	0	0	0	0	0	0	0	0	0	0	0	0	0	0	0	0	0	0	0	0	0	0	0	0	0	0
0	0	0	0	0	0	0	0	0	0	0	0	0	0	0	0	0	0	0	0	0	0	0	0	0	0	0	0	0	0	0	0	0	0	0	0	0	0	0	0	0	0	0	0	0	0	0	0	0	0
0	0	0	0	0	0	0	0	0	0	0	0	0	0	0	0	0	0	1	0	0	0	0	0	0	0	0	0	0	0	0	0	0	0	0	0	0	0	0	0	0	0	0	0	0	0	0	0	0	0
0	0	0	0	0	0	0	0	0	0	0	0	0	0	0	0	0	0	1	0	0	0	0	0	0	0	0	0	0	0	0	0	0	0	0	0	0	0	0	0	0	0	0	0	0	0	0	0	0	0
0	0	0	0	0	0	0	0	0	0	0	0	0	0	0	0	0	0	0	0	0	0	0	0	0	0	0	0	0	0	0	0	0	0	1	0	0	0	0	0	0	0	0	0	0	0	0	0	0	0
0	0	0	0	0	0	0	0	0	0	0	0	0	0	0	0	0	0	0	0	0	0	0	0	0	0	0	0	0	0	0	0	0	0	0	0	0	0	0	0	0	0	0	0	0	0	0	0	0	0
0	0	0	0	0	0	0	0	0	0	0	0	0	0	0	0	0	0	1	0	0	0	0	0	0	0	0	0	0	0	0	0	0	0	0	0	0	0	0	0	0	0	0	0	0	0	0	0	0	0
0	0	0	0	0	0	0	0	0	0	0	0	0	0	0	0	0	0	0	0	0	0	0	0	0	0	0	0	0	0	0	0	0	0	0	0	0	0	0	0	0	0	0	0	0	0	1	0	0	0
0	0	0	0	0	0	0	0	0	0	0	0	0	0	0	0	0	0	0	0	0	0	0	0	0	0	0	0	0	0	0	0	0	0	0	0	0	0	0	0	0	0	0	0	0	0	0	0	0	0
0	0	0	0	0	0	0	0	0	0	0	0	0	0	0	0	0	0	0	0	0	0	0	0	0	0	0	0	0	0	0	0	0	0	0	0	0	0	0	0	0	0	0	0	0	0	0	0	0	0
0	0	0	0	0	0	0	0	0	0	0	0	0	0	0	0	0	0	0	0	0	0	0	0	0	0	0	0	0	0	0	0	0	0	0	0	0	0	0	0	0	0	0	0	0	0	0	0	0	0
0	0	0	0	0	0	1	0	0	0	0	0	0	0	0	0	0	0	1	1	0	0	0	0	0	0	1	0	0	0	0	0	0	0	0	0	0	0	0	1	0	0	0	0	0	0	0	0	0	0
0	0	0	0	0	0	1	0	0	0	0	0	0	0	0	0	0	0	0	1	0	0	0	0	0	0	0	0	0	0	0	0	0	0	0	0	0	0	0	1	0	0	0	0	0	0	0	0	0	0
0	0	0	0	0	0	0	0	0	0	0	0	0	0	0	0	0	0	0	0	0	0	0	0	0	0	1	0	0	0	0	0	1	0	0	0	0	0	0	1	0	0	0	0	0	0	0	0	0	0
0	0	0	0	0	0	1	0	0	0	0	0	0	0	0	0	0	0	0	0	0	0	1	0	0	0	0	0	0	0	0	0	1	0	0	0	0	0	0	1	1	0	0	0	0	0	0	0	0	0
0	0	0	0	0	0	0	0	0	0	0	0	0	0	0	0	0	0	0	0	0	0	1	0	0	0	0	0	0	0	0	0	0	0	0	0	0	0	0	0	1	0	0	0	0	0	0	0	0	0
0	0	0	0	0	0	0	0	0	0	0	0	0	0	0	0	0	0	0	0	0	0	0	0	0	0	0	0	0	0	0	0	0	0	0	0	0	0	0	0	1	0	0	0	0	0	0	0	0	0
0	0	0	0	0	0	0	0	0	0	0	0	0	0	0	0	0	0	0	0	0	0	0	0	0	0	0	0	0	0	0	0	0	0	0	0	0	0	0	0	0	0	0	0	0	0	0	0	0	0
0	0	0	0	0	0	0	0	0	0	0	0	0	0	0	0	0	0	1	0	0	0	0	0	0	0	0	0	0	0	0	0	0	0	0	0	0	0	0	1	1	0	0	0	0	0	0	0	0	0
0	0	0	0	0	0	0	0	0	0	0	0	0	0	0	0	0	0	0	0	0	0	0	0	0	0	0	0	0	0	0	0	0	0	0	0	0	0	0	0	0	0	0	0	0	0	0	0	0	0
0	0	0	0	0	0	0	0	0	0	0	0	1	0	0	0	0	0	0	1	0	0	0	0	0	0	0	0	0	0	0	0	0	0	0	0	0	0	0	1	0	0	0	0	0	0	0	0	0	0
0	0	0	0	0	0	0	0	0	0	0	0	0	0	0	0	0	0	0	0	0	0	0	0	0	0	0	0	0	0	0	0	0	0	0	0	0	0	0	1	0	0	0	0	0	0	0	0	0	0
0	0	0	0	0	0	0	0	0	0	0	0	0	1	0	0	0	0	0	0	0	0	0	0	0	0	0	0	0	0	0	0	0	0	0	0	0	0	0	1	0	0	0	0	0	0	0	0	0	0
0	0	0	0	0	0	0	0	0	0	0	0	0	0	0	0	0	0	0	0	0	0	0	0	0	0	0	0	0	0	1	0	0	0	0	0	0	0	0	0	0	0	0	0	0	0	0	0	0	0
0	0	0	0	0	0	1	0	0	0	0	0	0	0	0	0	0	0	0	0	0	0	0	0	0	0	0	0	1	0	0	0	0	0	0	0	0	0	0	0	0	0	0	0	0	0	0	0	0	0
0	0	0	0	0	0	1	0	0	0	0	0	1	0	0	0	0	0	0	1	0	0	0	0	0	0	0	0	0	0	0	0	1	0	0	0	0	0	0	0	1	0	0	0	0	0	0	0	0	0
0	0	0	0	0	0	1	0	0	0	0	0	1	0	0	0	0	0	0	1	0	0	0	0	0	0	0	0	0	0	0	0	1	0	0	0	0	0	0	0	1	0	0	0	0	0	0	0	0	0
0	0	0	0	0	0	0	0	0	0	0	0	0	0	0	0	0	0	0	0	0	0	0	0	0	0	0	0	0	0	0	0	0	0	0	0	0	0	0	0	0	0	0	0	0	0	0	0	0	0
0	0	0	0	0	0	0	0	0	0	0	0	0	0	0	0	0	0	0	0	0	0	0	0	0	0	0	0	0	0	0	0	0	0	0	0	0	0	0	1	0	0	0	0	0	0	0	0	0	0
0	0	0	0	0	0	0	0	0	0	0	0	0	0	0	0	0	0	0	0	0	0	0	0	0	0	0	0	0	0	0	0	0	0	0	0	0	0	0	0	0	0	0	0	0	0	0	0	0	0
0	0	0	0	0	0	0	0	0	0	0	0	0	0	0	0	0	0	0	0	0	0	0	0	0	0	0	0	0	0	0	0	0	0	0	0	0	0	0	0	0	0	0	0	0	0	0	0	0	0
0	0	0	0	0	0	0	0	0	0	0	0	1	0	0	0	0	0	0	0	0	0	0	0	0	0	0	0	0	0	0	0	1	0	0	0	0	0	0	1	0	0	0	0	0	0	0	0	0	0
0	0	0	0	0	0	1	0	0	0	0	0	1	0	0	0	0	0	0	1	0	0	0	0	0	0	0	0	0	0	0	0	1	0	0	0	0	0	0	1	1	0	0	0	0	0	0	0	0	0
0	0	0	0	0	0	0	0	0	0	0	0	0	0	0	0	0	0	0	1	0	0	0	0	0	0	0	0	0	0	0	0	1	0	0	0	0	0	0	1	0	0	0	0	0	0	0	0	0	0
0	0	0	0	0	0	0	0	0	0	0	0	0	0	0	0	0	0	0	0	0	0	0	0	0	0	0	0	0	0	0	0	0	0	0	0	0	0	0	0	0	0	0	0	0	0	0	0	0	0
0	0	0	0	0	0	0	0	0	0	0	0	0	0	0	0	0	0	0	0	0	0	0	0	0	0	0	0	0	0	0	0	0	0	0	0	0	0	0	1	0	0	0	0	0	0	0	0	0	0
0	0	0	0	0	0	0	0	0	0	0	0	0	0	0	0	0	0	0	0	0	0	0	0	0	0	0	0	0	0	0	0	0	0	0	0	0	0	0	0	0	0	0	0	0	0	0	0	0	0
0	0	0	0	0	0	0	0	0	0	0	0	0	0	0	0	0	0	0	0	0	0	0	0	0	0	0	0	0	0	0	0	0	0	0	0	0	0	0	1	0	0	0	0	0	0	0	0	0	0
0	0	0	0	0	0	1	0	0	0	0	0	0	1	0	0	0	0	0	1	0	0	0	0	0	0	0	0	0	0	0	0	0	0	0	0	0	0	0	1	0	0	0	0	0	1	0	0	0	0
0	0	0	0	0	0	0	0	0	0	0	0	0	0	0	0	0	0	0	1	0	0	0	0	0	0	0	0	0	0	0	0	0	0	0	0	0	0	0	1	0	0	0	0	0	0	0	0	0	0
0	0	0	0	0	0	0	0	0	0	0	0	0	0	0	0	0	0	0	1	0	0	0	0	0	0	0	0	0	0	0	0	0	0	0	0	0	0	0	1	0	0	0	0	0	0	0	0	0	0
0	0	0	0	0	0	1	0	0	0	0	0	1	0	0	0	0	0	0	1	0	0	1	0	0	0	0	0	0	0	0	0	1	0	0	0	0	0	0	1	1	0	0	0	0	0	0	0	0	0
0	0	0	0	0	0	0	0	0	0	0	0	0	0	0	0	0	0	0	1	0	0	1	0	0	0	0	0	0	0	0	0	0	0	0	0	0	0	0	1	0	0	0	0	0	0	0	0	0	0
0	0	0	0	0	0	0	0	0	0	0	0	0	1	0	0	0	0	0	0	0	0	1	0	0	0	0	0	0	0	0	0	0	0	0	0	0	0	0	0	0	0	0	0	0	0	0	0	0	0
0	0	0	0	0	0	0	0	0	0	0	0	0	0	0	0	0	0	0	0	0	0	0	0	0	0	0	0	0	0	0	0	0	0	0	0	0	0	0	1	0	0	0	0	0	0	0	0	0	0
0	0	0	0	0	0	0	0	0	0	0	0	0	0	0	0	0	0	0	0	0	0	0	0	0	0	0	0	0	0	0	0	0	0	0	0	0	0	0	1	0	0	0	0	0	0	0	0	0	0
0	0	0	0	0	0	0	0	0	0	0	0	0	0	0	0	0	0	0	0	0	0	0	0	0	0	0	0	0	0	0	0	0	0	0	0	0	0	0	1	0	0	0	0	0	0	0	0	0	0
0	0	0	0	0	0	1	0	0	0	0	0	0	1	0	0	0	0	0	1	0	0	0	0	0	0	0	0	0	0	0	0	0	0	0	0	0	0	0	0	0	0	0	0	0	1	0	0	0	0
0	0	0	0	0	0	1	0	0	0	0	0	0	1	0	0	0	0	0	1	0	0	0	0	0	0	0	0	0	0	0	0	0	0	0	0	0	0	0	1	0	0	0	0	0	0	0	0	0	0
0	0	0	0	0	0	0	0	0	0	0	0	0	0	0	0	0	0	0	0	0	0	0	0	0	0	0	0	0	0	0	0	0	0	0	0	0	0	0	0	0	0	0	0	0	0	0	0	0	0
0	0	0	0	0	0	0	0	0	0	0	0	0	0	0	0	0	0	0	0	0	0	0	0	0	0	0	0	0	0	0	0	0	0	0	0	0	0	0	0	1	0	0	0	0	0	1	0	0	0
0	0	0	0	0	0	1	0	0	0	0	0	0	0	0	0	0	0	0	0	0	0	0	0	0	0	0	0	0	0	0	0	0	0	0	0	0	0	0	0	0	0	0	0	0	0	0	0	0	0
0	0	0	0	0	0	1	0	0	0	0	0	0	1	0	0	0	0	0	1	0	0	0	0	0	0	0	0	0	0	0	0	0	0	0	0	0	0	0	1	0	0	0	0	0	1	0	0	0	0
0	0	0	0	0	0	1	0	0	0	0	0	0	1	0	0	0	0	0	1	0	0	0	0	0	0	0	0	0	0	0	0	0	0	0	0	0	0	0	1	0	0	0	0	0	0	0	0	0	0
0	0	0	0	0	0	0	0	0	0	0	0	1	0	0	0	0	0	0	1	0	0	0	0	0	0	0	0	0	0	0	0	0	0	0	0	0	0	0	1	0	0	0	0	0	0	0	0	0	0
1	0	0	0	0	0	0	0	0	0	0	0	0	0	0	0	0	0	1	0	0	0	0	0	0	0	0	0	0	0	0	0	0	0	0	0	0	0	0	1	1	0	0	0	1	0	0	0	0	0
0	0	0	0	0	0	1	0	0	0	0	0	1	0	0	0	0	0	0	1	0	0	0	0	0	0	1	0	0	0	0	0	0	0	0	0	0	0	0	1	0	0	0	0	0	0	0	0	0	0
0	0	0	0	0	0	1	0	0	0	0	0	0	1	0	0	0	0	0	1	0	0	0	0	0	0	0	0	0	0	0	0	0	0	0	0	0	0	0	1	0	0	0	0	0	0	0	0	0	0
1	0	0	0	0	0	1	0	0	0	0	0	1	1	0	0	0	0	0	1	1	0	0	0	0	0	1	0	0	0	0	0	0	0	0	0	0	0	0	1	1	0	0	0	0	0	1	0	1	0
0	0	0	0	0	0	1	0	0	0	0	0	1	1	0	0	0	0	0	1	1	0	0	0	0	0	0	0	0	0	0	0	0	0	0	0	0	0	0	1	1	0	0	0	0	0	0	0	0	0
1	0	0	0	0	0	1	0	0	0	0	0	1	0	0	0	0	0	0	0	0	0	1	0	0	0	0	0	1	0	0	0	1	0	0	0	0	0	0	1	1	0	0	0	0	0	0	0	0	0
1	0	0	0	0	0	0	0	0	0	0	0	0	0	0	0	0	0	0	0	1	0	0	0	0	0	0	0	0	0	0	0	1	0	0	0	0	0	0	1	0	0	0	0	0	0	0	0	0	0
0	0	0	0	0	0	0	0	0	0	0	0	1	0	0	0	0	0	0	1	0	0	1	0	0	0	1	1	0	0	1	0	0	0	0	0	0	0	0	1	1	0	0	0	0	0	1	0	0	0
0	0	0	0	0	0	0	0	0	0	0	0	0	0	0	0	0	0	0	0	0	0	0	0	0	0	1	0	0	0	0	0	0	0	0	0	0	0	0	0	0	0	1	0	0	0	1	0	0	0
0	0	0	0	0	0	0	0	0	0	0	0	0	0	0	0	0	0	0	1	0	0	0	0	0	0	1	0	0	0	0	0	0	0	0	0	0	0	0	0	0	0	0	0	0	0	1	0	0	0
0	0	0	0	0	0	0	0	0	0	0	0	1	0	0	0	0	0	0	1	0	0	0	0	0	1	1	0	0	0	0	1	0	0	0	0	0	0	0	0	0	0	0	0	0	0	1	0	0	0
0	0	0	0	0	0	0	0	0	0	0	0	1	0	0	0	0	0	0	1	0	0	1	0	0	0	1	0	0	1	0	0	0	0	0	0	0	0	0	1	0	0	0	0	0	0	0	0	0	0
0	0	0	0	0	0	0	0	0	0	0	0	1	0	0	0	0	0	0	0	0	0	0	0	0	0	0	0	0	0	1	0	0	0	0	0	0	0	0	0	0	0	1	0	0	0	0	0	0	0
0	0	0	0	0	0	1	0	0	0	0	0	1	0	0	0	0	0	0	1	0	0	0	0	0	0	0	0	0	0	0	0	0	0	0	0	0	0	0	1	0	0	0	0	0	0	0	0	0	0
0	0	0	0	0	0	1	0	0	0	0	0	1	0	0	0	0	0	0	1	0	0	0	0	0	0	0	0	0	0	0	0	0	0	0	0	0	0	0	1	0	0	0	0	0	0	0	0	0	0
0	0	0	0	0	0	0	0	0	0	0	0	0	0	0	0	0	0	0	1	0	0	0	0	0	1	1	0	0	0	0	0	0	0	0	0	0	0	0	1	0	0	0	0	0	0	1	0	0	0
0	0	0	0	0	0	0	0	0	0	0	0	0	0	0	0	0	0	0	0	0	0	0	0	0	1	1	0	0	0	0	0	1	0	0	0	0	0	0	0	0	0	0	0	0	0	1	0	0	0
0	0	0	0	0	0	1	0	0	0	0	0	0	0	0	0	0	0	0	1	0	0	0	0	0	0	0	0	0	0	0	0	1	0	0	0	0	0	0	1	1	0	0	0	0	0	0	0	0	0
0	0	0	0	0	1	1	0	0	0	0	0	1	1	0	0	0	0	0	1	0	0	0	0	0	0	0	0	0	0	0	0	1	0	0	0	0	0	0	1	1	0	0	0	0	0	0	0	0	0
0	0	0	0	0	1	0	0	0	0	0	0	0	0	0	0	0	0	0	1	0	0	0	0	0	0	0	0	0	0	0	0	1	0	0	0	0	0	0	1	1	0	0	0	0	0	0	0	0	0
0	0	0	0	1	0	0	0	0	0	0	0	1	0	0	0	0	0	0	1	0	0	0	0	0	0	1	1	0	0	0	0	1	0	0	0	0	0	0	1	0	0	1	0	0	0	0	0	0	0
0	0	0	0	1	0	0	0	0	0	0	0	1	0	0	0	0	0	0	1	0	0	0	0	0	0	1	1	0	0	0	0	1	0	0	0	0	0	0	1	0	0	1	0	0	0	0	0	0	0
0	0	0	0	0	0	0	0	0	0	0	0	0	0	0	0	0	0	0	0	0	0	0	0	0	0	1	0	0	0	0	0	0	0	0	0	0	0	0	0	0	0	0	0	0	0	1	0	0	0
0	0	0	0	0	0	1	0	0	0	0	0	1	0	0	0	0	0	0	1	0	0	0	0	0	0	0	0	0	0	0	0	1	0	0	0	0	0	0	1	1	0	0	0	0	0	0	0	0	0
0	0	0	0	0	0	0	0	0	0	0	0	0	0	0	0	0	0	0	0	0	0	0	0	0	0	0	0	0	0	0	0	1	0	0	0	0	0	0	1	0	0	0	0	0	0	0	0	0	0
0	0	0	0	0	1	0	0	0	0	0	0	1	0	0	0	0	0	0	0	0	0	0	0	0	0	1	0	0	0	0	0	1	0	0	0	0	0	0	1	1	0	0	0	0	0	0	0	0	0
0	0	0	0	0	1	0	0	0	1	0	0	1	0	0	0	0	0	0	0	0	0	0	0	0	0	1	0	0	0	0	0	1	0	0	0	0	0	0	1	1	0	0	0	0	0	0	0	0	0
0	0	0	0	0	0	0	0	0	0	0	0	0	0	0	0	0	0	0	0	0	0	0	0	0	0	0	0	0	0	0	0	0	0	0	0	0	0	0	0	0	0	0	0	0	0	0	0	0	0
0	0	0	0	0	0	0	0	0	0	0	0	0	0	0	0	0	0	0	0	0	0	0	0	0	0	0	0	0	0	0	0	0	0	0	0	0	0	0	0	0	0	0	0	0	0	0	0	0	0
0	0	0	0	0	0	0	0	0	0	0	0	1	0	0	0	0	0	0	1	0	0	0	0	0	0	1	1	0	0	1	0	0	0	0	0	0	0	0	1	1	0	0	0	0	0	0	0	0	0
0	0	0	0	0	0	0	0	0	0	0	0	1	0	0	0	0	0	0	0	0	0	0	0	0	0	1	0	0	0	0	0	0	0	0	0	0	0	0	1	1	0	0	0	0	0	0	0	0	0
0	0	0	0	0	0	0	0	0	0	0	0	0	0	0	0	0	0	0	0	0	0	0	0	0	0	1	0	0	0	0	0	0	0	0	0	0	0	1	0	0	0	0	0	0	0	0	0	0	0
0	0	0	0	0	0	0	0	0	0	0	0	0	0	0	0	0	0	0	0	0	0	0	0	0	1	1	0	0	0	0	0	0	0	0	0	0	0	0	0	0	0	1	0	0	0	1	1	0	0
0	0	0	0	0	0	0	0	0	0	0	0	0	0	0	0	0	0	0	0	0	0	0	0	0	0	1	0	0	0	0	0	0	0	0	0	0	0	0	0	0	0	0	0	0	0	0	0	0	0
0	0	0	0	0	0	0	0	0	0	0	0	0	0	0	0	0	0	0	1	0	0	0	0	0	0	1	0	0	0	0	0	0	0	0	0	0	0	0	1	0	0	0	0	0	0	1	0	0	0
0	0	0	0	0	0	0	0	0	0	0	0	1	0	0	0	0	0	0	1	0	0	0	0	0	0	1	0	0	0	0	0	0	0	0	0	0	0	0	1	0	0	0	0	0	0	1	0	0	0
0	0	0	0	0	0	0	0	0	0	0	0	1	0	0	0	0	0	0	0	0	0	1	0	0	0	1	0	0	0	0	0	0	0	0	0	0	0	0	1	0	0	0	0	0	0	1	0	0	0
1	0	0	0	0	0	0	0	0	0	0	0	1	0	0	0	0	0	0	1	0	1	0	0	0	0	1	0	0	0	0	0	0	0	0	0	0	0	0	1	0	0	0	0	0	0	1	0	0	0
0	0	0	0	0	0	0	0	0	0	0	0	1	1	0	0	0	0	0	1	0	1	0	0	0	0	1	0	0	0	0	1	0	0	0	0	0	0	0	1	0	0	0	0	0	0	1	0	0	0
1	0	0	0	0	0	0	0	0	0	0	0	1	1	0	0	0	0	0	1	0	1	0	0	0	0	1	0	0	0	0	1	0	0	0	0	0	1	0	1	0	0	0	0	0	0	1	0	0	0
0	0	0	0	0	0	0	0	0	0	0	0	1	0	0	0	0	0	0	0	0	0	1	0	0	0	0	0	0	0	1	0	0	0	0	0	0	0	0	0	0	0	1	0	0	0	0	0	0	0
0	0	0	0	0	0	0	0	0	0	0	0	1	0	0	0	0	0	0	1	0	0	0	0	0	0	1	0	0	0	0	0	0	0	0	0	0	0	0	0	0	0	0	0	0	0	0	0	0	0
0	0	0	0	0	0	0	0	0	0	0	0	1	0	0	0	0	0	0	1	0	0	1	0	0	0	1	1	0	0	1	0	0	0	0	0	0	0	0	1	1	0	1	0	0	0	0	0	0	0
0	0	0	0	0	0	0	0	0	0	0	0	1	0	0	0	0	0	0	1	0	0	0	0	0	0	1	0	0	0	0	0	0	0	0	0	0	0	0	0	0	0	0	0	0	0	0	0	0	0
0	0	0	0	0	0	0	0	0	0	0	0	0	0	0	0	0	0	0	0	0	0	1	0	0	0	1	0	0	0	0	0	0	0	0	0	0	0	0	0	0	0	0	0	0	0	0	0	0	0
0	0	0	0	0	0	0	0	0	0	0	0	0	0	0	0	0	0	0	0	0	0	0	0	0	0	1	0	0	0	0	0	1	0	0	0	0	0	0	1	0	0	0	0	0	0	1	0	0	0
0	0	0	0	0	0	1	0	0	0	0	0	1	0	0	0	0	0	0	0	0	0	0	0	0	0	1	0	0	0	0	0	1	0	0	0	0	0	0	1	0	0	0	0	0	0	0	0	0	0
0	0	0	0	0	0	1	0	0	0	0	0	1	0	0	0	0	0	0	1	0	0	1	0	0	0	0	0	0	0	0	0	1	0	0	0	0	0	0	1	1	0	0	0	0	0	0	0	0	0
0	0	0	0	0	1	0	0	0	0	0	0	0	1	0	0	0	0	0	1	0	0	1	0	0	0	0	0	0	0	0	0	1	0	0	0	0	0	0	1	0	0	0	0	0	0	0	0	0	0
0	0	0	0	0	0	0	0	0	0	0	0	0	0	0	0	0	0	0	1	0	0	0	0	0	0	0	0	1	0	0	0	0	0	0	0	0	0	0	1	0	0	0	0	0	0	0	0	0	0
1	0	0	0	0	0	1	0	0	0	0	0	1	0	0	0	0	0	0	1	0	0	0	0	0	0	0	0	1	0	0	0	1	0	0	0	0	0	0	1	1	0	0	0	0	0	0	0	0	0
0	0	0	0	0	1	0	0	0	0	0	0	0	0	0	0	0	0	0	0	0	0	0	0	0	0	0	0	0	0	0	0	1	0	0	0	0	0	0	1	1	0	0	0	0	0	0	0	0	0
0	0	0	0	0	1	0	0	0	1	0	0	1	0	0	0	0	0	0	1	0	0	1	0	0	0	1	0	0	0	0	0	1	0	0	0	0	0	0	1	1	0	0	0	0	0	0	0	0	0
0	0	0	0	0	0	0	0	0	0	0	0	0	0	0	0	0	0	0	0	0	0	0	0	0	0	0	0	1	0	0	0	0	0	0	0	0	0	0	1	0	0	0	0	0	0	0	0	0	0
0	0	0	0	0	0	0	0	0	0	0	0	1	0	0	0	0	0	0	0	0	0	0	0	0	0	1	0	0	0	0	0	0	0	0	0	0	0	0	0	0	0	0	0	0	0	0	0	0	0
0	0	0	0	0	0	0	0	0	0	0	0	0	0	0	0	0	1	0	0	0	0	0	0	0	0	0	0	0	0	1	0	0	0	0	0	0	0	0	0	0	0	0	0	0	0	0	0	0	1
0	0	0	0	1	0	0	0	0	0	0	0	1	0	0	0	0	0	0	1	0	0	0	0	0	0	1	1	0	0	0	0	1	0	0	0	0	0	0	1	0	0	1	0	0	0	0	0	0	0
0	0	0	0	1	0	0	0	0	0	0	0	1	0	0	0	0	0	0	1	0	0	0	0	0	0	1	1	0	0	0	0	1	0	0	0	0	0	0	1	0	0	1	0	0	0	0	0	0	0
0	0	0	0	0	0	1	0	0	0	0	0	1	0	0	0	0	0	0	1	0	0	0	0	0	0	0	0	0	0	0	0	0	0	0	0	0	0	0	1	0	0	0	0	0	0	0	0	0	0
1	0	0	0	0	0	0	0	0	0	0	0	1	0	0	0	0	0	0	0	0	0	0	0	0	0	1	0	0	0	0	0	1	0	0	0	0	0	0	1	0	0	0	0	0	0	1	0	0	0
0	0	0	0	0	0	1	0	0	0	0	0	1	0	0	0	0	0	0	1	0	0	1	0	0	0	1	0	0	0	0	0	1	0	0	0	0	0	0	1	1	0	0	0	0	0	1	0	0	0
0	0	0	0	0	0	1	0	0	0	0	0	1	0	0	0	0	0	0	1	0	0	1	0	0	0	0	0	0	0	0	0	1	0	0	0	0	0	0	1	1	0	0	0	0	0	0	0	0	0
0	0	0	0	0	0	0	0	0	0	0	0	0	0	0	0	0	0	0	0	0	0	0	0	0	0	0	0	0	0	0	0	1	0	0	0	0	0	0	1	1	0	0	0	1	0	0	0	0	0
0	0	0	0	0	0	0	0	0	0	0	0	0	0	0	0	0	0	0	0	0	0	0	0	0	0	0	0	1	0	0	0	0	0	0	0	0	0	0	0	0	0	0	0	0	0	0	0	0	0
0	0	0	0	0	1	1	0	0	0	0	0	1	0	0	0	0	0	0	1	0	0	0	0	0	0	0	0	0	0	0	0	1	0	0	0	0	0	0	1	1	0	0	0	0	0	0	0	0	0
1	0	0	0	0	1	0	0	0	0	0	0	1	0	0	0	0	0	0	1	0	0	0	0	0	0	0	0	0	0	0	0	1	0	0	0	0	0	0	1	1	0	0	0	0	0	0	0	0	0
0	0	0	0	0	1	0	0	0	1	0	0	1	0	0	0	0	0	0	0	0	0	1	0	0	0	1	0	0	0	0	0	1	0	0	0	0	0	0	1	1	0	0	0	0	0	0	0	0	0
0	0	0	0	0	0	0	0	0	0	0	0	0	0	0	0	0	0	0	0	0	0	0	0	0	0	1	0	0	0	0	0	0	0	0	0	0	0	0	0	0	0	0	0	0	0	1	0	0	0
0	0	0	0	0	0	1	0	0	0	0	0	0	0	0	0	0	0	0	0	0	0	0	0	0	0	0	0	0	0	0	0	1	0	0	0	0	0	0	1	1	0	0	0	0	0	0	0	0	0
0	0	0	0	0	1	0	0	0	0	0	0	1	0	0	0	0	0	0	0	0	0	0	0	0	0	0	0	0	0	0	0	1	0	0	0	0	0	0	1	1	0	0	0	0	0	0	0	0	0
0	0	0	0	0	0	0	0	0	0	0	0	0	0	0	0	0	0	0	0	0	0	0	0	0	0	0	0	1	0	0	0	0	0	0	0	0	0	0	1	0	0	0	0	0	0	0	0	0	0
0	0	0	0	0	0	0	0	0	0	0	0	1	0	0	0	0	0	0	0	0	0	1	0	0	0	0	0	0	0	0	0	0	0	0	0	0	0	0	1	1	0	1	0	0	0	0	0	0	0
0	0	0	0	0	1	0	0	0	0	0	0	1	1	0	0	0	0	0	1	0	0	1	0	0	0	1	1	0	0	0	1	0	0	0	0	0	1	0	1	0	0	1	0	0	0	0	0	0	1
0	0	0	0	0	0	0	0	0	0	1	0	1	0	0	0	0	0	0	1	0	0	1	0	0	0	1	1	0	0	0	1	1	0	0	0	0	0	0	1	0	0	1	0	0	0	0	0	0	1
0	0	0	0	0	0	0	0	0	0	0	0	0	0	0	0	0	0	0	0	0	0	0	0	0	0	0	0	0	0	0	0	0	0	0	0	0	0	0	1	0	0	1	0	0	0	0	0	0	0
0	0	0	0	0	0	0	0	0	0	0	0	1	0	0	0	0	0	0	0	0	0	1	0	0	0	1	0	0	0	0	0	0	0	0	0	0	0	0	1	0	0	1	0	0	0	0	0	0	0
1	0	0	0	0	0	0	0	0	0	0	0	1	0	0	0	0	0	0	1	0	0	0	0	0	1	1	0	0	0	0	1	0	0	0	0	0	0	0	1	0	0	0	0	0	0	1	0	0	0
0	0	0	0	0	0	0	0	0	0	0	0	0	0	0	0	0	0	0	1	0	0	0	0	0	1	1	0	0	0	0	0	0	0	0	0	0	0	0	1	0	0	0	0	0	0	1	0	0	0
0	0	0	0	0	0	0	0	0	0	0	0	0	0	0	0	0	0	0	1	0	1	0	0	0	0	1	0	0	0	0	0	0	0	0	0	0	0	0	1	0	0	0	0	0	0	0	0	0	0
0	0	0	0	0	0	0	0	0	0	0	0	0	0	0	0	0	0	0	1	0	1	0	0	0	0	1	0	0	0	0	0	0	0	0	0	0	0	0	1	0	0	0	0	0	0	0	0	0	0
0	0	0	0	0	0	0	0	0	0	0	1	1	1	0	0	0	0	0	1	0	1	0	0	0	0	1	0	0	0	0	1	0	0	0	0	0	0	0	1	0	0	0	0	0	0	1	0	0	0
1	0	0	0	0	0	0	0	0	0	0	0	1	0	0	0	0	0	0	1	0	1	0	0	0	0	1	0	0	0	0	0	0	0	0	0	0	0	0	1	0	0	0	0	0	0	1	0	0	0
1	0	0	0	0	0	0	0	0	0	0	0	1	0	0	0	0	0	0	1	0	0	0	0	0	1	1	0	0	0	0	0	0	0	0	0	0	0	0	1	0	0	0	0	0	0	1	0	0	0
0	0	0	0	1	0	0	0	0	0	0	0	1	0	0	0	0	0	0	0	0	0	0	1	0	0	0	1	0	0	0	1	1	0	0	0	0	0	0	1	0	0	1	0	0	0	0	0	1	0
0	0	0	0	1	0	0	0	0	0	0	0	1	1	0	0	0	0	0	1	0	0	1	0	0	0	1	1	0	0	0	1	1	0	0	0	0	0	0	1	0	0	1	0	0	0	0	0	0	0
0	0	0	0	0	0	1	0	0	0	0	0	1	0	0	0	0	0	0	1	0	0	0	0	0	0	0	0	0	0	0	0	1	0	0	0	0	0	0	1	1	0	0	0	0	0	1	0	0	0
0	0	0	0	0	0	1	0	0	0	0	0	0	0	0	0	0	0	0	0	0	0	0	0	0	0	0	0	0	0	0	0	1	0	0	0	0	0	0	1	1	0	0	0	0	0	0	0	0	0
1	0	0	0	0	1	0	0	0	0	0	0	0	0	0	0	0	0	0	1	0	0	0	0	0	0	0	0	0	0	0	0	1	0	0	0	0	0	0	1	0	0	0	0	0	0	0	0	0	0
0	0	0	0	0	0	0	0	0	0	0	0	0	0	0	0	0	0	0	0	0	0	0	0	0	0	0	0	1	0	0	0	0	0	0	0	0	0	0	0	0	0	0	0	0	0	0	0	0	0
0	0	0	0	0	0	0	0	0	0	0	0	0	0	0	0	0	0	0	0	0	0	0	0	0	0	0	0	0	0	0	0	0	0	0	0	0	0	0	0	0	0	0	0	0	0	0	0	0	0
0	0	0	0	0	0	0	0	0	0	0	0	0	0	0	0	0	0	0	0	0	0	0	0	0	0	0	0	0	0	0	0	0	0	0	0	0	0	0	0	0	0	0	0	0	0	0	0	0	0
0	0	0	0	0	0	0	0	0	0	0	0	0	0	0	0	0	0	0	0	0	0	0	0	0	0	0	0	0	0	0	0	0	0	0	0	0	0	0	0	0	0	0	0	0	0	0	0	0	0
0	0	0	0	0	0	0	0	0	0	0	0	0	0	0	0	0	0	0	0	0	0	0	0	0	0	0	0	0	0	0	0	0	0	0	0	0	0	0	0	0	0	0	0	0	0	0	0	0	0
0	0	0	0	0	0	0	0	0	0	0	0	0	0	0	0	0	0	0	0	0	0	0	0	0	0	0	0	0	0	0	0	0	0	0	0	0	0	0	0	0	0	0	0	0	0	0	0	1	0
0	0	0	0	0	0	0	0	0	0	0	0	0	0	0	0	0	0	0	0	0	0	0	0	0	0	0	1	0	0	0	0	0	0	0	0	0	0	0	0	0	0	0	0	0	0	0	0	0	0
0	0	0	0	0	0	0	0	0	0	0	0	0	0	0	0	0	0	0	0	0	0	0	0	0	0	0	0	0	0	0	0	0	0	0	0	0	0	0	0	0	0	0	0	0	0	0	0	0	0
0	0	0	0	0	0	0	0	0	0	0	0	0	0	0	0	0	0	0	0	0	0	0	0	0	0	0	1	0	0	0	0	0	0	0	0	0	0	0	0	0	0	0	0	0	0	0	0	0	0
0	0	0	0	0	0	0	0	0	0	0	0	0	0	0	0	0	0	0	0	0	0	0	0	0	0	0	0	0	0	0	0	0	0	0	0	0	0	0	0	0	0	0	0	0	0	0	0	0	0
0	0	0	0	0	0	0	0	0	0	0	0	0	0	0	0	0	0	1	0	0	0	0	0	0	0	0	0	0	0	0	0	0	0	1	0	0	0	0	0	0	0	0	0	0	0	0	0	0	0
0	0	0	0	0	0	1	0	0	0	0	1	0	1	0	0	0	0	0	1	0	0	0	0	0	0	0	0	0	0	0	0	0	0	0	0	0	0	0	0	0	0	0	0	0	0	0	0	0	0
0	0	0	0	0	0	0	0	0	0	0	0	0	0	0	0	0	0	0	0	0	0	0	0	0	0	0	0	0	0	0	0	0	0	0	0	0	0	0	0	0	0	0	0	0	0	0	0	0	0
0	0	0	0	0	0	0	0	0	0	0	0	0	0	0	0	0	0	0	0	0	0	0	0	0	0	0	0	0	0	0	0	0	0	0	0	0	0	0	0	0	0	0	0	0	0	0	0	0	0
0	0	0	0	0	0	0	0	0	0	0	0	0	0	0	0	0	0	0	0	0	0	0	0	0	0	0	0	0	0	0	0	0	0	0	0	0	0	0	0	0	0	0	0	0	0	0	0	0	0
0	0	0	0	0	0	0	0	1	0	0	0	0	0	0	0	0	0	0	0	0	0	0	0	0	0	0	0	0	0	0	0	0	0	0	0	0	0	1	0	0	0	0	0	0	0	0	0	0	0
0	0	0	0	0	0	0	0	0	0	0	0	1	0	0	0	0	0	0	0	0	0	1	0	0	0	0	0	0	0	0	0	0	0	0	0	0	0	0	0	0	0	0	0	0	0	0	0	0	0
0	0	0	0	0	0	0	0	0	0	0	0	0	0	0	0	0	0	0	0	0	0	0	0	0	0	0	0	0	0	0	0	0	0	0	0	0	0	0	0	0	0	0	0	0	0	0	0	0	0
0	0	0	0	0	0	0	0	0	0	0	0	0	1	0	0	0	0	0	0	0	0	0	0	0	0	0	0	0	0	0	1	0	0	0	0	0	0	0	1	0	0	0	0	0	0	0	0	0	0
0	0	0	0	0	0	0	0	0	0	0	0	0	1	0	0	1	0	0	0	0	0	0	0	0	0	0	0	0	0	0	0	0	0	0	0	0	0	0	0	0	0	0	0	0	0	0	0	0	0
0	0	0	0	1	0	0	0	0	0	0	1	0	0	0	0	0	0	0	0	0	0	0	0	0	0	0	0	0	0	0	0	0	0	0	0	0	1	0	1	0	0	1	0	0	0	0	0	0	0
0	0	0	0	1	0	0	0	0	0	0	1	0	0	0	1	0	0	0	0	0	0	0	0	0	0	0	0	0	0	0	0	0	0	0	0	0	1	0	1	0	0	1	0	0	0	0	0	0	0
0	0	0	0	1	0	0	0	0	0	0	1	0	1	0	0	0	0	0	0	0	0	0	0	0	0	0	0	0	0	0	0	0	0	0	0	0	1	0	1	0	0	1	0	0	0	0	0	0	0
0	1	0	0	0	0	0	0	0	0	0	0	0	0	0	0	0	0	0	0	0	0	0	0	0	0	0	0	1	0	0	0	0	0	0	0	0	1	0	0	0	1	0	0	0	0	0	0	0	0
0	0	0	1	1	0	0	0	0	0	0	0	0	0	0	0	0	0	0	0	0	0	0	0	0	0	0	0	1	0	0	0	0	0	0	0	0	1	0	0	0	1	0	0	0	0	0	0	0	0
0	0	0	0	1	0	0	0	0	0	0	1	0	1	0	0	0	0	0	0	0	0	1	0	0	0	0	0	0	0	0	0	0	0	0	0	0	1	0	1	0	0	1	0	0	0	0	0	0	0
0	0	0	0	1	0	0	0	0	0	0	1	0	0	0	0	0	0	0	0	0	0	0	0	0	0	0	0	0	0	0	0	0	0	0	0	0	1	0	1	0	0	1	0	0	0	0	0	0	0
0	1	0	1	1	0	0	0	0	0	0	0	0	0	0	0	0	0	0	0	0	0	0	0	0	0	0	0	1	0	0	0	0	0	0	0	0	1	0	0	0	1	0	0	0	0	0	0	0	0
0	0	0	0	0	0	0	0	0	0	0	0	0	0	0	0	0	0	0	0	0	0	0	0	0	0	0	0	0	0	0	0	1	0	0	0	0	0	0	1	1	0	0	0	0	0	0	0	0	0
0	0	0	0	0	0	0	0	0	0	0	0	1	0	0	0	0	0	0	0	0	0	0	0	0	0	0	0	0	0	0	0	1	0	0	0	0	0	0	1	1	0	0	0	0	0	0	0	0	0
0	0	0	0	0	0	0	0	0	0	0	0	0	0	0	0	0	0	0	0	0	0	0	0	0	0	0	0	0	0	0	0	0	0	0	0	0	0	0	0	0	1	0	0	0	0	0	0	0	0
0	0	0	0	0	0	0	0	0	0	0	0	0	0	0	0	0	0	0	0	0	0	0	0	0	0	0	0	0	0	0	0	0	0	0	0	0	0	0	0	0	1	0	0	0	0	0	0	0	0
0	0	0	0	1	0	0	0	0	0	0	0	0	0	0	0	0	0	0	0	0	0	0	0	0	0	0	0	0	0	0	0	0	0	0	0	0	1	0	1	0	0	0	0	0	0	0	0	0	0
0	0	0	0	0	0	0	0	0	0	0	0	1	0	0	0	0	0	0	0	0	0	0	0	0	0	0	0	0	0	0	0	1	0	0	0	0	0	0	1	1	0	0	0	0	0	0	0	0	0
0	0	0	0	0	0	0	0	0	0	0	0	1	0	0	0	0	0	0	0	0	0	1	0	0	0	0	0	0	0	0	0	1	0	0	0	0	0	0	1	1	0	0	0	0	0	0	0	0	0
0	0	0	0	0	0	0	0	0	0	0	0	0	0	0	1	0	0	0	0	0	0	0	0	0	0	0	0	0	0	0	0	0	0	0	0	0	0	0	0	0	0	0	0	0	0	0	0	0	0
0	0	0	0	1	0	0	0	0	0	0	1	0	1	0	0	0	0	0	0	0	0	0	0	0	0	0	0	0	0	0	0	0	0	0	0	0	1	0	1	0	0	1	0	0	0	1	0	0	0
0	0	0	0	0	0	0	0	0	0	0	0	0	1	0	0	0	0	0	0	0	0	0	0	0	0	0	0	0	0	0	0	0	0	0	0	0	1	0	1	0	0	0	0	0	0	0	0	0	0
0	0	0	0	0	0	0	0	0	0	0	0	1	0	0	0	0	0	0	1	0	0	0	0	0	0	0	0	0	0	0	0	0	0	0	0	0	0	0	1	0	0	0	0	0	1	0	0	0	0
0	0	0	1	0	0	0	0	0	0	0	0	0	0	0	0	0	0	0	0	0	0	0	0	0	0	0	0	0	0	0	0	0	0	0	0	0	1	0	0	0	0	0	0	0	0	0	0	0	0
0	1	0	0	0	0	0	0	0	0	0	0	0	0	0	0	0	0	0	0	0	0	0	0	0	0	0	0	1	0	0	0	0	0	0	0	0	1	0	0	0	1	0	0	0	0	0	0	0	0
0	1	0	1	1	0	0	0	0	0	0	0	0	0	0	0	0	0	0	0	0	0	0	0	0	0	0	0	1	0	0	0	0	0	0	0	0	1	0	1	0	1	0	0	0	0	0	0	0	0
0	0	0	0	0	0	0	0	0	0	0	0	1	0	0	0	0	0	0	1	0	0	0	0	0	0	1	0	0	0	0	0	0	0	0	0	0	0	0	0	0	0	0	0	0	0	0	0	0	0
0	0	0	0	1	0	0	1	0	0	0	0	0	0	0	0	0	1	0	1	0	0	0	0	0	0	0	0	0	0	0	0	0	0	0	0	0	1	0	1	0	1	0	0	0	0	0	0	0	0
0	0	0	0	1	0	0	1	0	0	0	0	0	0	0	0	0	1	0	1	0	0	0	0	0	0	0	0	0	0	0	0	0	0	0	0	0	1	0	1	0	1	0	0	0	0	0	0	0	0
0	0	0	0	0	0	0	0	0	0	0	0	0	0	0	0	0	0	0	0	0	0	0	0	0	0	0	0	0	0	0	0	0	0	0	0	0	0	0	0	0	0	0	0	0	0	0	0	0	0
0	0	0	0	0	0	0	0	0	0	0	0	0	0	0	0	0	0	0	0	1	0	0	0	0	0	0	0	0	0	0	0	0	0	0	0	0	0	0	0	0	0	0	0	0	0	1	0	0	0
0	0	0	0	0	0	0	0	0	0	0	0	0	0	0	0	0	0	0	0	1	0	0	0	0	0	0	0	0	0	0	0	0	0	0	0	0	0	0	0	0	0	0	0	0	0	0	0	0	0
0	0	0	0	0	0	0	0	0	0	0	0	0	0	0	0	0	0	0	0	0	0	0	0	0	0	0	0	0	0	1	0	0	0	0	0	0	0	0	0	0	0	0	0	0	0	0	0	0	0
0	0	0	0	0	0	0	0	0	0	0	0	1	0	0	0	0	0	0	0	0	0	0	0	0	0	0	0	0	0	0	0	1	0	0	0	0	0	0	1	1	0	0	0	0	0	0	0	0	0
0	0	0	0	0	0	0	0	0	0	0	0	1	0	0	0	0	0	0	0	0	0	0	0	0	0	0	0	0	0	0	0	1	0	0	0	0	0	0	1	1	0	0	0	0	0	0	0	0	0
0	0	0	0	0	0	0	0	0	0	0	0	0	0	0	0	0	0	0	0	0	0	0	0	0	0	0	0	1	0	0	0	0	0	0	0	0	0	0	0	0	0	0	0	0	0	0	0	0	0
0	0	0	0	0	0	0	0	0	0	0	0	0	0	0	0	0	0	0	0	0	0	0	0	0	0	0	0	0	0	0	0	0	0	0	0	0	0	0	0	0	0	0	0	0	0	0	0	0	0
0	0	0	0	0	0	1	0	0	0	0	0	0	0	0	0	0	0	0	0	0	0	0	0	0	0	0	0	0	0	0	0	0	0	0	0	0	0	0	0	0	0	0	0	0	1	0	0	0	0
0	0	0	0	0	0	0	0	0	0	0	0	1	0	0	0	0	0	0	0	0	0	0	0	0	0	0	0	0	0	0	0	1	0	0	0	0	0	0	1	0	0	0	0	0	0	0	0	0	0
0	0	0	0	0	0	0	0	0	0	0	0	0	0	0	0	0	0	0	0	0	0	0	0	0	0	0	0	0	0	0	0	0	0	0	0	0	0	0	0	0	0	0	0	0	0	0	0	0	0
0	0	0	0	0	0	0	0	0	0	0	0	0	0	0	0	0	0	0	0	0	0	0	0	0	0	0	0	0	0	0	0	0	0	0	0	0	0	0	0	0	0	0	0	0	0	1	0	0	0
0	1	0	0	0	0	0	0	0	0	0	0	0	0	0	0	0	0	0	0	0	0	0	0	0	0	0	0	1	0	0	0	0	0	0	0	0	0	0	1	0	0	0	0	0	0	0	0	0	0
0	0	0	0	0	0	0	0	0	0	0	0	0	0	0	0	0	0	0	0	0	0	0	0	0	0	0	0	1	0	0	0	0	0	0	0	0	0	0	0	0	0	0	0	0	0	0	0	0	0
0	0	0	0	0	0	1	0	0	1	0	1	0	0	0	0	0	0	0	1	0	0	0	0	0	0	0	0	1	0	0	0	0	0	0	0	0	0	0	1	0	0	0	0	0	0	0	0	0	0
0	0	0	0	0	0	1	0	0	0	0	1	0	0	0	0	0	0	0	0	0	0	0	0	0	0	0	0	1	0	0	0	0	0	0	0	0	0	0	1	0	0	0	0	0	0	0	0	0	0
0	0	0	0	0	0	0	0	0	0	0	0	0	0	0	0	0	0	0	0	0	0	0	0	0	0	0	0	1	0	0	0	0	0	0	0	0	0	0	1	0	0	0	0	0	0	0	0	0	0
0	0	0	0	0	0	0	0	0	0	0	0	0	0	0	0	0	0	0	0	0	0	0	0	0	0	0	0	0	0	0	0	0	0	0	0	0	0	0	1	0	0	0	0	0	0	0	0	0	0
0	0	0	0	0	0	0	0	0	0	0	0	0	0	0	0	0	0	0	0	0	0	0	0	0	0	0	0	0	0	0	0	0	0	0	0	0	0	0	1	0	0	0	0	0	0	0	0	0	0
0	0	0	0	0	0	0	0	0	0	0	0	0	0	0	0	0	0	0	0	0	0	0	0	0	0	0	0	0	0	0	0	0	0	0	0	0	0	0	0	0	0	0	0	0	0	0	0	0	0
0	0	0	0	0	0	0	0	0	0	0	0	0	0	0	0	0	0	0	0	0	0	0	0	0	0	0	0	0	0	0	0	0	0	0	0	0	0	0	0	0	0	0	0	0	0	0	0	0	0
0	0	0	0	0	0	0	0	0	0	0	0	0	0	0	0	0	0	0	0	0	0	0	0	0	0	0	0	0	0	0	0	0	0	0	0	0	0	0	0	0	0	0	0	0	0	0	0	0	0
0	0	0	0	0	0	0	0	0	0	0	0	0	0	0	0	0	0	0	0	0	0	0	0	0	0	0	0	0	0	0	0	0	0	0	0	0	0	0	0	0	0	0	0	0	0	0	0	0	0
0	0	0	0	0	0	0	0	0	0	0	0	0	0	0	0	0	0	0	0	1	0	1	0	0	0	0	0	0	0	0	0	0	0	0	0	0	0	0	0	0	0	0	0	0	0	0	0	0	0
0	0	0	0	0	0	0	0	0	0	0	0	0	0	0	0	0	0	0	0	0	0	0	0	0	0	0	0	0	0	0	0	0	0	0	0	0	0	0	0	0	0	0	0	0	0	0	0	0	0
0	0	0	0	0	0	0	0	0	0	0	0	0	0	0	0	0	0	0	0	0	0	0	0	0	0	0	0	0	0	0	0	0	0	0	0	0	0	0	0	0	0	0	0	0	0	0	0	0	0
0	0	0	0	0	0	0	0	0	0	0	0	0	0	0	0	0	0	0	1	0	0	0	0	0	0	0	0	1	0	0	0	0	0	0	0	0	0	0	0	1	0	0	0	0	0	0	0	0	0
0	0	0	0	0	0	0	0	0	0	0	0	0	0	0	0	0	0	0	0	0	0	0	0	0	0	0	0	0	0	0	0	0	0	0	0	0	0	0	0	0	0	0	0	0	0	0	0	0	0
0	0	0	0	0	0	0	0	0	0	0	0	0	0	0	0	0	0	0	0	0	0	0	0	1	0	0	0	0	0	0	0	0	0	0	0	0	1	0	0	1	0	0	0	0	0	0	0	0	0
0	1	0	0	0	0	0	0	0	0	0	0	0	0	0	0	0	0	0	0	0	0	0	0	0	0	0	0	1	0	0	0	0	0	0	0	0	0	0	0	0	0	0	0	0	0	0	0	0	0
0	0	0	0	0	0	0	0	0	0	0	0	0	0	0	0	0	0	0	0	0	0	0	0	1	0	0	0	0	0	0	0	0	0	0	0	0	1	1	1	0	1	0	0	0	0	0	0	0	0
0	1	0	0	0	0	0	0	0	0	0	0	0	0	1	0	0	0	0	1	0	0	0	0	0	0	0	0	1	0	0	0	0	0	0	0	0	0	0	1	1	0	0	0	0	0	0	0	0	0
0	0	0	0	0	0	0	0	0	0	0	0	0	0	0	0	0	0	0	0	0	0	0	0	0	0	0	0	0	0	0	0	0	0	0	0	0	0	0	0	0	0	0	0	0	0	0	0	0	0
0	0	0	0	0	0	0	0	0	0	0	0	0	0	0	0	0	0	0	0	0	0	0	0	0	0	0	0	0	0	0	0	0	0	0	0	0	0	0	0	0	0	0	0	0	0	0	0	0	0
0	0	0	0	0	0	0	0	0	0	0	0	0	0	0	0	0	0	0	0	0	0	0	0	0	0	0	0	0	0	0	0	0	0	0	0	0	0	0	0	0	0	0	0	0	0	0	0	0	0
0	0	0	0	0	0	0	0	0	0	0	0	0	0	0	0	0	0	0	0	0	0	0	0	0	0	0	0	0	0	0	0	0	0	0	0	0	0	0	0	0	0	0	0	0	0	0	0	0	0
0	0	0	0	0	0	0	0	0	0	0	0	0	0	0	0	0	0	0	0	0	0	0	0	0	0	0	0	0	0	0	0	0	0	0	0	0	0	0	0	0	0	0	0	0	0	0	0	0	0
0	0	0	0	0	0	0	0	0	0	0	0	0	0	0	0	0	0	0	0	0	0	0	0	0	0	0	0	0	0	0	0	0	0	0	0	0	0	0	0	0	0	0	0	0	0	0	0	0	0
0	0	0	1	1	0	0	0	0	0	0	0	0	1	0	0	0	0	0	0	0	0	0	0	0	0	0	0	0	0	0	0	0	0	0	0	1	0	0	0	0	1	0	0	0	0	1	0	0	0
0	0	0	1	1	0	0	0	0	0	0	0	0	0	0	0	0	0	0	0	0	0	0	0	0	0	0	0	0	0	0	0	0	0	0	0	1	0	0	0	0	1	0	0	0	0	0	0	0	0
0	0	0	1	1	0	1	0	0	0	0	0	0	0	0	0	0	0	0	0	0	0	0	0	0	0	0	0	0	0	0	0	0	0	0	0	1	0	0	0	0	1	0	0	0	0	1	0	0	0
0	0	0	0	1	0	1	0	0	0	0	0	0	0	0	0	0	0	0	0	0	0	0	0	0	0	0	0	0	0	0	0	0	0	0	0	1	0	0	0	0	1	0	0	0	0	0	0	0	0
0	0	0	1	1	0	1	0	0	0	0	0	0	0	0	0	0	0	0	0	0	0	0	0	0	0	0	0	0	0	0	0	0	0	0	0	1	0	0	0	0	1	0	0	0	0	0	0	0	0
[truncated: 46 more columns]

## Sheet: Figure 2B
CN000057	CN000072	CN000079	FA000027	FA000039	FA000043	FA000052	FA000068	FA000096	FA000097	GS000008	GS000049	GS000081	GS000089	GS000131	HV000007	T1-FAIM-10	T1-FAIM-11	T1-FAIM-5	T1-FAIM-6	T1-FAIM-8	T1-JH001	T1-JH0013	T1-JH004	T1-JH006	T1-JH007	T1-JH010	T1-JH012	FA000131	T1-FAIM-12	T1-FAIM-13	T1-FAIM-9	T1-JH011	CN000042	CN000047	CN000051	FA000020	FA000050	FA000075	FA000125	FA000130	GS000026	GS000048	GS000050	GS000110	GS000122	GS000125	GS000142	GS000146	HV000005
0	0	0	0	0	0	0	0	0	0	0	0	0	0	0	0	0	0	0	0	0	0	0	0	0	0	1	0	0	0	0	0	0	0	0	0	0	0	0	0	0	0	0	0	0	0	0	0	0	0
0	0	0	0	1	0	1	0	0	0	0	0	0	0	0	0	0	0	0	0	0	0	0	0	0	0	1	0	1	0	0	0	0	0	0	0	0	0	0	0	0	0	1	0	0	0	0	0	0	0
0	0	1	0	1	0	0	0	0	0	0	1	0	0	0	0	0	0	0	0	0	0	0	0	0	0	1	0	1	0	0	0	0	0	0	0	0	0	0	0	0	0	0	1	0	0	1	1	1	0
0	0	1	0	1	0	0	0	0	0	1	1	0	0	0	0	0	0	0	0	0	0	0	0	0	0	1	0	0	0	0	0	0	0	0	0	0	0	0	1	0	0	0	1	0	0	1	1	1	0
0	0	0	0	1	0	1	1	0	0	0	1	0	0	0	0	1	0	1	0	1	1	0	0	0	0	1	0	1	0	0	0	0	0	0	0	0	0	1	0	0	0	0	1	1	1	0	0	0	0
0	0	0	0	1	0	1	0	0	0	1	0	0	0	0	0	0	0	0	0	1	1	0	0	0	0	1	0	0	0	0	0	0	0	0	0	0	0	1	0	0	0	0	0	0	1	1	1	0	0
0	0	0	0	0	0	1	0	0	0	0	0	0	0	0	0	0	0	0	0	1	0	0	0	0	0	1	1	0	0	0	0	0	0	0	0	0	0	0	0	0	0	0	0	0	0	0	0	0	0
0	0	0	0	1	0	1	0	0	0	1	0	0	0	0	0	0	0	0	0	0	0	0	0	0	0	1	0	0	0	0	0	0	0	0	0	0	0	1	0	0	0	0	0	0	1	1	1	0	0
0	0	0	0	0	0	1	0	0	0	0	0	0	0	0	0	0	0	0	0	0	0	0	0	0	0	0	1	0	0	0	0	0	0	0	0	0	0	0	0	0	0	0	0	0	0	0	0	0	0
0	0	0	0	0	0	1	0	0	0	1	0	0	0	0	0	0	0	0	0	0	0	0	0	0	0	1	0	0	0	0	0	0	0	0	0	0	0	1	0	0	0	0	0	0	1	1	1	0	0
0	0	0	0	0	0	0	0	0	0	0	0	0	1	0	0	0	0	0	0	0	0	0	0	0	0	1	0	0	0	0	0	0	0	0	0	0	0	0	0	0	0	0	0	0	0	0	1	0	0
0	0	0	0	0	0	0	0	0	0	1	1	0	1	0	0	0	0	0	0	0	0	0	0	0	0	1	0	1	0	0	0	0	0	0	0	0	0	1	0	0	0	0	0	0	0	0	1	0	0
0	0	0	0	0	0	0	0	0	0	0	0	0	0	0	0	0	0	0	0	0	0	0	0	0	0	1	1	0	0	0	0	0	0	0	0	0	0	0	0	0	0	0	0	0	0	0	0	0	0
0	0	0	0	1	0	1	1	0	0	0	1	0	0	0	0	1	0	1	0	1	1	0	0	0	0	1	0	1	0	0	0	0	0	0	0	0	0	1	0	0	0	0	1	1	1	0	0	0	0
0	0	0	0	1	0	0	0	0	0	0	1	0	0	0	0	0	0	0	0	0	0	0	0	0	0	1	0	0	0	0	0	0	0	0	0	0	0	0	0	0	0	0	1	0	0	0	0	1	0
0	0	1	0	1	0	1	0	0	0	1	1	0	0	0	0	0	0	0	0	0	0	0	0	0	0	1	1	0	0	0	0	0	0	0	0	0	0	0	1	0	0	0	1	0	0	1	1	1	0
0	0	1	0	1	0	0	1	0	0	1	0	0	0	0	0	0	0	0	0	0	0	0	0	0	0	0	1	1	0	0	0	0	0	0	0	0	0	0	0	0	0	0	0	0	0	1	0	0	0
0	0	0	0	0	0	1	1	0	0	0	0	0	0	0	0	0	0	0	0	0	1	0	0	0	0	0	1	1	0	0	0	0	0	0	0	0	0	0	0	0	0	0	0	0	0	0	0	0	0
0	0	0	0	0	0	0	0	0	0	0	1	0	0	0	0	0	0	0	0	1	0	1	0	0	0	1	1	0	0	0	0	0	0	0	0	0	0	0	0	0	0	0	0	0	0	0	0	0	0
0	0	0	0	1	0	1	0	0	0	1	0	0	0	0	0	0	0	0	0	1	1	0	0	0	0	1	0	0	0	0	0	0	0	0	0	0	0	1	0	0	0	0	0	0	1	1	1	0	0
0	0	0	0	1	0	1	0	0	0	1	0	0	0	0	0	0	0	0	0	1	0	0	0	0	0	1	0	0	0	0	0	0	0	0	0	0	0	1	0	0	0	0	0	0	1	1	1	0	0
0	0	0	0	0	0	1	0	0	0	0	0	0	0	0	0	0	0	0	0	0	0	0	0	0	0	0	0	1	0	0	0	0	0	0	0	0	0	0	0	0	0	0	0	0	0	0	0	0	0
0	0	0	0	1	0	1	0	0	0	0	1	0	0	0	0	0	0	0	0	0	0	0	0	1	0	1	1	1	0	0	0	0	0	0	0	0	0	0	0	0	0	1	0	0	0	0	0	0	0
0	0	0	0	1	0	1	1	0	0	1	0	0	1	0	0	1	0	0	0	0	0	0	0	1	0	1	0	1	0	0	0	0	0	0	0	0	0	1	0	0	1	0	0	0	1	1	1	0	0
0	0	0	0	1	0	1	1	0	0	1	1	0	1	0	1	1	0	0	0	0	0	0	0	1	0	1	0	1	0	0	0	0	0	0	0	0	0	1	0	0	0	0	0	0	1	1	1	0	0
0	0	0	0	0	0	0	0	0	0	0	0	0	0	0	0	0	0	0	0	0	0	0	0	1	0	0	0	1	1	0	0	1	0	0	0	0	1	0	0	0	0	0	0	0	0	1	0	0	0
0	0	0	0	1	0	1	1	0	0	0	0	0	0	0	0	1	0	0	0	1	1	0	0	0	0	1	0	1	0	0	0	0	0	0	0	0	0	0	0	0	0	0	0	1	1	0	0	0	0
0	0	0	0	0	0	1	0	0	0	0	1	0	1	0	1	1	0	0	0	0	0	0	0	0	0	0	0	1	0	0	0	0	0	0	0	0	0	1	0	0	0	0	0	0	0	0	0	1	0
0	0	0	0	0	0	0	0	0	0	0	0	0	0	0	0	0	0	0	0	0	0	0	0	1	0	0	0	0	0	0	0	0	0	0	0	0	0	0	0	0	0	0	0	0	0	0	0	0	0
0	0	0	0	0	0	0	0	0	0	0	0	0	0	0	0	0	0	0	0	0	0	0	0	0	0	0	0	0	0	0	0	0	0	0	0	0	0	0	0	0	0	0	0	0	0	0	0	0	0
0	0	0	0	0	1	1	0	0	0	0	0	0	0	0	0	0	0	0	0	0	0	0	0	1	0	1	0	1	0	0	0	1	0	0	0	0	0	0	0	0	0	0	0	0	0	1	0	0	0
0	0	0	0	0	0	0	0	0	0	0	0	0	0	0	0	0	0	0	0	1	0	1	0	0	0	0	1	1	0	0	0	0	0	0	0	0	0	0	0	0	0	0	0	0	1	0	0	0	0
0	0	0	0	1	0	1	1	0	0	0	1	0	0	0	0	1	0	1	0	1	1	0	0	0	0	1	0	1	0	0	0	0	0	0	0	0	0	1	0	0	0	0	0	1	1	0	0	0	0
0	0	0	0	1	0	1	1	0	0	1	0	0	1	0	0	1	0	1	0	0	0	0	0	1	0	1	0	1	0	0	0	0	0	0	0	0	0	0	0	0	1	0	0	0	1	1	1	0	0
0	0	0	0	0	0	1	0	0	0	1	1	0	1	0	0	0	0	0	0	0	0	0	0	0	0	1	0	1	0	0	0	0	0	0	0	0	0	1	0	0	0	0	0	0	0	1	1	0	0
0	0	0	0	0	0	1	0	0	0	0	0	0	0	0	0	0	0	0	0	0	0	0	0	1	0	0	0	1	0	0	0	0	0	0	0	0	0	0	0	0	0	0	0	0	0	0	0	1	0
0	0	1	0	1	0	1	1	0	0	1	1	0	0	0	0	0	0	0	0	1	1	0	0	0	0	0	1	1	0	0	0	0	0	0	0	0	0	0	0	0	0	0	0	0	0	1	0	0	0
0	0	0	0	0	0	1	1	0	0	0	0	0	0	0	0	0	0	0	0	0	1	0	0	0	0	0	0	0	0	0	0	0	0	0	0	0	0	0	0	0	0	0	0	0	0	0	1	0	0
0	0	0	0	0	0	0	0	0	0	0	0	0	0	0	0	0	0	0	0	1	0	0	0	0	0	1	1	0	0	0	0	0	0	0	0	0	0	0	0	0	0	0	0	0	0	0	0	0	0
0	0	0	0	0	0	0	0	0	0	0	0	0	0	0	0	0	0	0	0	1	0	0	0	0	0	1	0	0	0	0	0	0	0	0	0	0	0	0	0	0	0	0	0	0	0	0	0	0	0
1	0	0	0	1	0	1	0	0	0	1	0	0	0	0	0	0	0	0	0	0	0	0	0	0	0	1	0	0	0	0	0	0	0	0	0	0	0	1	0	0	0	0	0	0	1	1	1	0	0
0	0	0	0	0	0	1	0	0	0	0	0	0	0	0	0	0	0	0	0	1	0	0	0	0	0	0	1	1	0	0	0	0	0	0	0	0	0	0	0	0	0	0	0	0	1	0	0	0	0
0	0	0	0	1	0	1	0	0	0	1	0	0	0	0	0	0	0	0	0	1	0	0	0	0	0	1	0	0	0	0	0	0	0	0	0	0	0	0	0	0	0	0	0	0	1	1	1	0	0
0	0	0	0	0	0	0	0	0	0	0	0	0	0	1	0	0	0	0	0	0	0	1	0	0	0	1	0	0	0	0	0	0	0	0	0	0	0	0	0	0	0	0	0	0	0	0	1	1	0
0	0	0	0	0	0	1	0	0	0	0	0	0	0	0	0	0	0	0	0	0	0	0	0	0	0	0	0	1	0	0	0	0	0	0	0	0	0	0	0	0	0	0	0	0	0	0	0	0	0
0	0	0	0	1	0	0	0	0	0	0	0	0	0	0	1	0	0	0	0	0	0	0	0	1	0	0	0	1	0	0	0	0	0	0	0	0	0	0	0	0	0	1	0	0	0	0	0	0	0
0	0	0	0	0	0	0	0	0	0	0	0	0	0	0	0	0	0	0	0	0	0	0	0	0	0	0	1	1	0	0	0	0	0	0	0	0	0	0	0	1	0	0	0	0	0	0	0	0	0
0	0	0	0	0	0	0	0	0	0	1	1	0	0	0	0	0	0	0	0	0	0	0	0	0	0	0	0	0	0	0	0	0	0	0	0	0	0	0	0	1	0	0	0	0	0	1	0	0	0
0	0	0	0	0	0	0	0	0	0	0	0	0	0	0	0	0	0	0	0	0	0	0	0	1	0	0	0	1	0	0	0	0	0	0	0	0	0	0	0	0	0	0	0	0	0	0	0	0	0
0	1	0	0	0	0	0	0	0	0	0	0	0	0	0	0	0	0	0	0	0	0	0	0	1	0	0	0	0	0	0	0	0	0	0	0	0	0	0	0	0	0	0	0	1	0	0	0	0	0
0	0	0	0	0	0	0	0	0	0	0	0	0	1	0	0	0	0	0	0	0	0	0	0	1	0	0	0	0	0	0	0	0	0	0	0	0	0	0	0	0	0	0	0	0	0	0	0	0	0
0	0	0	0	0	0	0	0	0	0	0	0	0	0	0	0	0	0	0	0	0	0	0	0	0	0	0	0	0	0	0	0	0	0	1	0	0	1	0	0	0	0	0	0	0	0	0	1	0	0
0	0	0	0	0	0	0	1	0	1	0	0	0	0	0	0	0	0	0	0	0	0	0	0	0	0	0	0	0	0	0	0	0	0	0	0	0	0	0	0	1	0	0	0	0	0	1	0	0	0
0	0	1	0	0	0	0	1	0	1	0	0	0	0	0	0	0	0	0	0	0	0	0	0	0	0	1	0	0	0	0	0	0	0	0	0	0	0	0	0	1	0	0	0	0	0	1	0	0	0
0	0	0	0	1	0	0	0	0	0	0	0	0	0	0	0	1	0	0	0	0	0	0	0	0	0	0	0	1	0	1	0	0	0	0	0	0	1	0	0	0	0	1	1	1	0	1	1	1	0
0	1	0	0	1	0	0	0	1	0	1	0	0	1	0	1	1	0	1	0	1	1	1	0	0	0	1	1	0	0	1	1	0	0	0	0	0	1	0	0	1	0	1	0	1	0	1	1	0	0
0	0	0	0	0	0	0	0	0	0	0	0	0	0	0	0	0	0	0	0	0	0	0	0	0	0	0	0	0	0	0	0	0	0	0	0	0	0	0	0	1	0	0	0	1	0	0	0	1	0
0	0	0	0	0	0	0	0	0	0	0	0	0	0	0	0	0	0	0	0	0	0	0	0	0	0	0	0	0	0	0	0	0	0	0	0	0	0	0	0	0	0	0	0	1	0	0	0	0	0
0	0	0	0	0	0	0	1	0	1	0	0	0	0	0	0	0	0	0	0	0	1	0	0	0	0	1	0	0	0	0	0	0	0	0	0	0	0	0	0	0	0	0	0	0	0	0	0	0	0
0	0	0	0	0	0	0	0	0	1	0	0	0	0	0	0	0	0	0	0	0	1	0	0	0	0	0	0	0	0	0	0	0	0	0	0	0	0	0	0	0	0	0	0	0	0	0	0	0	0
0	0	1	0	1	1	0	0	1	0	0	0	0	0	0	1	1	0	0	0	0	1	0	0	0	0	1	0	0	0	1	0	0	0	0	0	0	1	0	0	0	0	1	1	1	0	1	0	1	1
0	0	0	0	1	0	0	0	1	0	1	1	0	1	0	1	1	0	1	0	1	1	1	0	0	0	1	1	1	0	1	1	0	0	0	0	0	1	0	0	1	0	1	0	1	0	1	1	0	0
0	0	0	0	0	0	0	0	0	1	0	0	0	0	0	0	0	0	0	0	0	1	0	0	0	0	0	0	0	0	0	0	0	0	0	0	0	0	0	0	0	0	0	0	0	0	0	0	0	0
0	0	0	0	0	0	0	0	0	1	0	0	0	0	0	0	0	0	0	0	0	1	0	0	0	0	0	0	0	0	0	0	0	0	0	0	0	0	0	0	0	0	0	0	0	0	0	0	0	0
0	0	0	0	1	0	0	0	0	0	0	0	0	0	0	1	1	0	0	0	0	0	0	0	0	0	1	0	0	0	1	0	0	0	0	0	0	1	0	0	0	0	1	0	1	0	1	0	1	1
0	0	0	0	0	0	0	0	0	0	0	1	0	0	0	0	0	0	0	0	0	1	0	0	0	0	0	0	0	0	0	0	0	0	0	0	0	0	0	0	1	0	0	0	1	0	0	0	1	0
0	0	0	0	0	0	0	0	0	0	0	0	0	0	0	0	0	0	0	0	0	0	0	0	0	0	1	0	0	0	0	0	0	0	0	0	0	0	0	0	0	0	0	0	1	0	0	0	0	0
0	0	0	0	0	0	0	0	0	1	1	0	0	1	0	1	1	0	0	0	1	1	1	0	0	0	1	1	1	0	1	1	0	0	0	0	0	1	0	0	1	0	1	0	1	0	1	1	1	0
0	0	0	0	0	0	0	0	0	0	0	0	0	0	0	0	0	0	0	0	1	0	0	0	1	0	0	0	0	0	0	0	0	0	0	0	0	0	0	0	1	0	0	0	0	0	0	0	0	0
0	0	0	0	0	0	0	0	0	0	0	1	0	0	0	0	0	0	0	0	0	0	0	0	1	0	0	1	0	0	0	0	0	0	0	0	0	0	0	1	1	0	0	0	0	0	1	0	0	0
0	0	0	0	0	0	0	0	0	0	0	0	0	0	0	0	0	0	0	0	0	0	0	0	1	0	1	1	1	0	0	0	0	0	0	0	0	0	0	0	1	0	0	0	0	0	1	0	0	0
0	0	0	0	0	0	0	0	0	0	0	0	0	0	0	0	0	0	0	0	0	0	0	0	0	0	0	0	0	0	1	0	0	0	0	0	0	0	0	0	0	0	0	0	1	0	0	1	1	0
0	0	0	0	0	0	0	0	0	0	0	0	0	0	0	0	0	0	0	0	0	0	0	0	0	0	0	0	1	0	0	0	0	0	0	0	0	0	0	0	1	0	0	0	0	0	0	0	0	0
0	0	0	0	0	0	0	1	0	0	0	0	0	0	0	0	0	0	0	0	0	0	0	0	0	0	0	0	0	0	0	0	0	0	0	0	0	0	0	0	0	0	0	0	0	0	0	0	0	0
0	0	0	0	1	0	0	0	0	0	0	0	0	0	0	0	1	0	0	0	1	1	1	0	0	0	0	1	0	0	0	0	0	0	0	0	0	1	0	0	0	0	1	0	0	0	0	1	0	0
0	0	0	0	0	0	0	0	0	0	0	0	0	0	0	0	0	0	0	0	0	0	0	0	0	0	0	0	0	1	0	0	0	0	0	0	0	0	0	0	0	0	0	0	0	0	0	0	0	0
0	0	0	0	1	0	0	0	0	0	1	0	0	0	0	0	0	0	0	0	1	1	1	0	0	0	0	1	0	0	0	0	0	0	0	0	0	1	0	0	0	0	1	0	0	0	0	1	0	0
0	0	0	0	1	0	0	0	0	0	1	0	0	0	0	1	1	0	1	0	0	1	1	0	0	0	1	1	0	0	1	0	0	0	0	0	0	1	0	0	0	0	1	0	1	0	1	1	0	0
0	0	0	0	0	0	0	0	0	0	0	0	0	0	0	0	0	0	0	0	0	0	1	0	0	0	0	0	1	0	0	0	0	0	0	0	0	1	0	0	1	0	0	0	0	0	0	0	0	0
0	0	0	0	1	0	0	0	0	0	0	0	0	0	0	0	0	0	0	0	0	0	1	0	0	0	1	0	1	0	0	0	0	0	0	0	0	0	0	0	1	0	0	0	0	0	0	0	0	0
0	0	0	0	0	0	0	0	0	0	0	0	0	0	0	0	0	0	0	0	0	0	1	0	0	0	1	0	0	0	0	0	0	0	0	0	0	1	0	0	1	0	0	0	0	0	0	0	0	0
0	0	0	0	1	0	0	0	0	0	0	0	0	0	0	0	0	0	0	0	0	0	1	0	0	0	1	0	0	0	0	0	0	0	0	0	0	0	0	0	1	0	0	0	0	0	0	0	0	0
0	0	0	0	0	0	0	0	0	0	0	0	0	0	0	0	0	0	0	0	0	0	0	0	0	0	0	0	1	0	0	0	0	0	0	0	0	0	0	0	0	0	0	0	0	1	0	0	0	0
0	1	0	0	0	0	1	1	0	0	0	0	0	0	0	0	0	1	1	1	0	0	0	1	1	0	0	0	0	1	0	1	0	0	0	0	0	0	0	1	1	0	0	1	0	0	0	0	0	0
0	0	0	0	0	1	0	0	0	0	0	0	0	1	0	0	0	0	0	0	0	0	0	0	1	0	0	0	0	0	0	0	0	0	0	0	0	0	0	0	1	0	0	0	0	0	0	0	0	0
0	0	0	0	1	0	0	0	0	0	0	0	0	0	0	0	0	0	0	0	0	0	1	0	0	0	1	0	1	0	0	0	0	0	0	0	0	0	0	0	0	0	0	0	0	0	0	0	0	0
0	0	0	0	0	0	0	0	0	0	0	0	0	0	0	0	0	0	0	0	0	0	1	0	0	0	1	0	0	0	0	0	0	0	0	0	0	0	0	0	0	0	0	0	0	0	0	0	0	0
0	0	0	0	0	0	0	0	0	0	0	0	0	0	0	0	0	0	0	0	0	1	0	0	0	0	0	0	1	0	0	0	0	0	0	0	0	0	0	0	0	0	0	0	0	0	0	0	0	0
0	0	0	0	0	0	0	0	0	0	0	0	0	0	0	0	0	0	0	0	0	0	0	0	0	0	0	0	0	0	0	0	0	0	0	0	0	0	0	0	0	0	0	0	0	0	0	0	0	0
0	0	0	0	0	0	0	0	0	0	0	0	0	0	0	0	0	0	0	0	0	0	0	0	0	0	0	0	1	0	0	0	0	0	0	0	0	1	0	0	0	0	0	0	0	0	0	0	0	0
0	0	0	0	0	0	0	0	0	0	0	0	0	0	0	0	0	0	0	0	0	0	0	0	0	0	0	0	1	0	0	0	0	0	0	0	0	0	0	0	0	0	0	0	0	0	0	0	0	0
0	0	0	0	0	0	0	0	0	0	0	0	0	0	0	0	0	0	0	0	0	0	0	0	0	0	0	0	1	0	0	0	0	0	0	0	0	1	0	0	0	0	0	0	0	0	0	0	0	0
0	0	0	0	0	0	0	0	0	0	0	0	0	0	0	0	0	0	0	0	0	0	0	0	0	0	0	0	0	0	0	0	0	0	0	0	0	0	0	0	0	0	0	0	0	0	0	0	0	0
0	0	0	0	0	0	0	0	0	0	0	0	0	0	0	0	0	0	0	0	0	0	0	0	0	0	0	1	1	0	0	0	0	0	0	0	0	0	0	0	0	0	0	0	0	0	0	0	0	0
0	0	0	0	1	0	0	0	0	0	0	0	0	0	0	0	0	0	0	0	0	0	0	0	0	0	0	0	1	0	0	0	0	0	0	0	0	0	0	0	0	0	0	0	0	0	0	0	0	0
0	0	0	0	0	0	0	0	0	0	0	0	0	0	0	0	0	0	0	0	0	0	0	0	0	0	0	0	1	0	0	0	0	0	0	0	0	1	0	0	0	0	1	0	0	0	0	0	0	0
0	0	0	0	0	0	0	0	0	0	0	0	0	0	0	0	0	0	0	0	0	1	0	0	0	0	0	0	1	0	0	0	0	0	0	0	0	0	0	0	0	0	0	0	0	0	0	0	0	0
0	0	0	0	0	0	0	0	0	0	0	0	0	0	0	0	0	0	0	0	0	0	0	0	0	0	0	0	1	0	0	0	0	0	0	0	0	0	0	0	0	0	0	0	0	0	0	0	0	0
0	0	0	0	0	0	0	0	0	0	0	0	0	0	0	0	0	0	0	0	0	1	0	0	0	0	0	0	1	0	0	0	0	0	0	0	0	0	0	0	0	0	0	0	0	0	0	0	0	0
0	0	0	0	0	0	0	1	0	0	0	0	0	0	0	0	0	0	0	0	0	0	0	0	0	0	0	0	1	0	0	0	0	0	0	0	0	0	0	0	0	0	0	0	0	0	0	0	0	0
0	0	0	0	0	0	0	1	0	0	0	0	0	0	0	0	0	0	0	0	0	0	0	0	0	0	0	1	0	0	0	0	0	0	0	0	0	0	0	0	0	0	0	0	0	0	0	0	0	0
0	0	0	0	0	0	0	0	0	0	0	0	0	0	0	0	0	0	0	0	0	0	0	0	0	0	0	0	1	0	0	0	0	0	0	0	0	0	0	0	0	0	0	0	0	0	0	0	0	0
0	0	0	0	0	0	0	0	0	0	0	0	0	0	0	0	0	0	0	0	0	0	0	0	0	0	0	0	1	0	0	0	0	0	0	0	0	0	0	0	0	0	0	0	0	0	0	0	0	0
0	0	0	0	0	0	0	0	0	0	0	0	0	0	0	0	0	0	0	0	0	0	1	0	0	0	0	0	1	0	0	0	0	0	0	0	0	0	0	0	0	0	0	0	0	0	0	0	0	0
0	0	0	0	0	0	0	0	0	0	0	0	0	0	0	0	0	0	0	0	0	1	0	0	0	0	0	0	1	0	0	0	0	0	0	0	0	0	0	0	0	0	0	0	0	0	0	0	0	0
0	0	0	0	0	0	0	0	0	0	0	0	0	0	0	0	0	0	0	0	0	0	0	0	0	0	0	0	1	0	0	0	0	0	0	0	0	0	0	0	0	0	0	0	0	0	0	0	0	0
0	0	0	0	0	0	0	1	0	0	0	0	0	0	0	0	0	0	0	0	0	0	0	0	0	0	0	0	0	0	0	0	0	0	0	0	0	0	0	0	0	0	0	0	0	0	0	0	0	0
0	0	0	0	0	0	0	0	0	0	0	0	0	0	0	0	0	0	0	0	0	1	0	0	0	0	0	0	0	0	0	0	0	0	0	0	0	0	0	0	0	0	0	0	0	0	0	0	0	0
0	0	0	0	0	0	0	0	0	0	0	0	0	0	0	0	0	0	0	0	0	0	0	0	0	0	0	0	1	0	0	0	0	0	0	0	0	0	0	0	0	0	0	0	0	0	0	0	0	0
0	0	0	0	0	0	0	0	0	0	0	0	0	0	0	0	0	0	0	0	0	0	1	0	0	0	0	0	1	0	0	0	0	0	0	0	0	0	0	0	0	0	0	0	0	0	0	0	0	0
0	0	0	0	0	0	0	0	0	0	0	0	0	0	0	0	0	0	0	0	0	0	0	0	0	0	0	0	1	0	0	0	0	0	0	0	0	0	0	0	0	0	0	0	0	0	0	0	0	0
0	0	0	0	0	0	0	1	0	0	0	1	0	0	0	0	0	0	0	0	0	0	1	0	1	0	0	0	0	0	0	0	0	0	0	0	0	0	0	0	0	0	0	0	1	0	1	0	0	0
0	0	0	0	0	0	0	0	0	0	0	0	0	0	0	0	0	0	0	1	0	0	0	0	0	0	0	0	0	0	0	0	0	0	0	0	0	0	0	0	0	0	0	0	0	0	0	0	0	0
0	0	0	0	0	0	0	0	0	0	0	1	0	0	0	0	0	0	0	0	0	0	0	0	0	0	0	0	0	0	0	0	0	0	0	0	0	0	0	0	0	0	0	0	0	0	0	0	0	0
0	0	0	0	0	0	0	0	0	0	0	0	0	0	0	0	0	0	0	0	0	0	0	0	0	0	0	0	0	1	0	0	0	1	0	0	0	0	0	0	0	0	0	0	0	0	0	0	0	0
0	0	0	0	0	0	0	0	0	0	0	0	0	0	0	0	0	0	0	0	0	0	1	0	0	0	0	0	1	0	0	0	0	0	0	0	0	0	0	0	0	0	0	0	0	0	0	0	0	0
0	0	0	0	0	0	0	0	0	0	0	0	0	0	0	0	0	0	0	0	0	0	0	0	0	0	0	0	1	0	0	0	0	0	0	0	0	0	0	0	0	0	0	0	0	0	0	0	0	0
0	0	0	0	0	0	0	0	0	0	0	0	0	0	0	0	0	0	0	0	0	0	1	0	0	0	0	0	1	0	0	0	0	0	0	0	0	0	0	0	0	0	0	0	0	0	0	0	0	0
0	0	0	0	0	0	0	0	0	0	0	0	0	0	0	0	0	0	0	0	0	0	0	0	0	0	0	0	1	0	0	0	0	0	0	0	0	0	0	0	0	0	0	0	0	0	0	0	0	0
0	0	0	0	0	0	0	0	0	0	0	0	0	0	0	0	0	0	0	0	0	0	0	0	0	0	0	0	1	0	0	0	0	0	0	0	0	0	0	0	0	0	0	0	0	0	0	0	0	0
0	0	0	0	0	0	0	1	0	0	0	0	0	0	0	0	0	0	0	0	0	0	1	0	0	0	0	0	1	0	0	0	0	0	0	0	0	1	0	0	0	0	0	0	0	0	0	0	0	0
0	1	0	0	0	0	0	1	0	0	0	0	0	0	0	0	0	0	0	0	0	0	0	0	0	0	0	0	1	0	0	0	0	0	0	0	0	0	0	0	0	1	0	0	0	0	0	0	0	0
0	0	0	0	0	0	0	0	0	0	0	0	0	0	0	0	0	0	0	0	0	0	0	0	0	0	0	1	1	0	0	1	0	0	0	0	0	1	0	0	0	1	0	0	0	0	0	0	0	0
0	0	0	0	0	0	0	1	0	0	0	0	0	0	0	0	0	0	0	0	0	0	0	0	0	0	0	1	1	0	0	0	0	0	0	0	0	0	0	0	0	0	0	0	0	0	0	0	0	0
0	0	0	0	0	0	0	0	0	0	0	0	0	0	0	0	0	0	1	0	0	0	0	0	0	0	0	0	0	0	0	0	0	0	0	0	0	0	0	0	0	1	0	0	0	0	0	0	0	0
0	0	0	0	0	0	0	1	0	0	0	0	0	0	0	0	0	0	0	0	0	0	0	0	0	0	0	1	1	0	0	0	0	0	0	0	0	0	0	0	0	0	0	0	0	0	0	0	0	0
0	0	0	0	1	0	0	1	0	0	0	0	0	0	0	0	0	0	0	0	0	0	0	0	0	0	0	0	1	0	0	0	0	0	0	0	0	0	0	0	0	0	0	0	0	0	0	0	1	0
0	0	0	0	0	0	0	0	0	0	0	0	0	0	0	0	0	0	0	0	0	0	1	0	0	0	0	0	1	0	0	0	0	0	0	0	0	0	0	0	0	0	0	0	0	0	0	0	0	0
0	0	0	0	0	0	0	1	0	0	0	0	0	0	0	0	0	0	0	0	0	0	0	0	0	0	0	1	0	0	0	0	0	0	0	0	0	0	0	0	0	0	0	0	0	0	0	0	0	0
0	0	0	0	0	0	0	1	0	0	0	0	0	0	0	0	0	0	0	0	0	0	1	0	0	0	0	0	1	0	0	0	0	0	0	0	0	1	0	0	0	0	1	0	0	0	0	0	0	0
0	0	0	0	0	0	0	0	0	0	0	0	0	0	0	0	0	0	0	0	0	1	0	0	0	0	0	0	0	0	0	0	0	0	0	0	0	0	0	0	0	0	0	0	0	0	0	0	0	0
0	0	0	0	0	0	0	0	0	1	0	0	0	0	0	0	0	0	0	0	0	0	0	0	0	1	0	0	1	0	0	0	0	0	0	0	1	0	0	0	0	0	0	0	0	0	0	0	0	0
0	0	0	0	0	0	0	0	0	0	0	0	0	0	0	0	0	0	0	0	0	0	0	0	0	0	1	0	0	0	0	0	0	0	0	0	0	0	0	0	0	0	0	0	0	0	0	0	0	0
0	0	0	0	0	0	0	0	0	0	0	0	0	0	0	0	0	0	0	0	0	0	1	0	0	0	0	0	1	0	0	0	0	0	0	0	0	1	0	0	0	0	0	0	0	0	0	0	0	0
0	0	0	0	0	0	0	0	0	0	0	0	0	0	0	0	0	0	0	0	0	0	0	0	0	0	0	0	1	0	0	0	0	0	0	0	0	0	0	0	0	0	0	0	0	0	0	0	0	0
0	0	0	0	0	0	0	0	0	0	0	0	0	0	0	0	0	0	0	0	0	0	0	0	0	0	0	0	1	0	0	0	0	0	0	0	0	0	0	0	0	0	0	0	0	0	0	0	0	0
0	0	0	0	1	0	0	1	0	0	0	0	0	0	0	0	0	0	0	0	0	0	0	0	0	0	0	1	1	0	0	0	0	0	0	0	0	0	0	0	0	0	0	0	0	0	0	0	0	0
0	0	0	0	0	0	0	0	0	0	0	0	0	0	0	0	0	0	0	0	0	0	0	0	0	0	0	0	1	0	0	0	0	0	0	0	0	0	0	0	0	0	0	0	0	0	0	0	0	0
0	0	0	0	0	0	0	0	0	0	0	0	0	0	0	0	0	0	0	0	0	0	0	0	0	0	0	0	1	0	0	0	0	0	0	0	0	0	0	0	0	0	0	0	0	0	0	0	0	0
0	0	0	0	0	0	0	0	0	0	0	0	0	0	0	0	0	0	0	0	0	1	0	0	1	0	0	0	0	0	0	0	0	0	0	0	0	0	0	0	0	0	0	0	0	0	0	0	0	0
0	0	0	0	1	0	0	0	0	0	0	0	0	0	0	0	0	0	0	0	0	0	0	0	0	0	0	0	1	0	0	0	0	0	0	0	0	1	0	0	0	0	0	0	0	0	0	0	0	0
0	0	0	0	0	0	0	0	0	0	0	0	0	0	0	0	0	0	0	0	0	0	1	0	0	0	0	0	1	0	0	0	0	0	0	0	0	1	0	0	0	0	0	0	0	0	0	0	0	0
0	0	0	0	0	0	0	0	0	0	0	0	0	0	0	0	0	0	0	0	0	0	0	0	0	0	0	1	1	0	0	0	0	0	0	0	0	0	0	0	0	0	0	0	0	0	0	0	1	0
0	0	0	0	0	0	0	0	0	0	0	0	0	0	0	0	0	0	0	0	0	0	0	0	0	0	0	0	1	0	0	0	0	0	0	0	0	0	0	0	0	0	0	0	0	0	0	0	0	0
0	0	0	0	1	0	0	0	0	0	0	0	0	0	0	0	0	0	0	0	0	0	0	0	0	0	0	0	1	0	0	0	0	0	0	0	0	0	0	0	0	0	0	0	0	0	0	0	0	0
0	0	0	0	0	0	0	0	0	0	0	0	0	0	0	0	0	0	0	0	0	0	0	0	0	0	0	0	1	0	0	0	0	0	0	0	0	0	0	0	0	0	0	0	0	0	0	0	0	0
0	0	0	0	0	0	0	0	0	0	0	0	0	0	0	0	0	0	0	0	0	0	1	0	0	0	0	0	1	0	0	0	0	0	0	0	0	1	0	0	0	0	0	0	0	0	0	0	0	0
0	0	0	0	0	0	0	0	0	0	0	0	0	0	0	0	0	0	0	0	0	0	0	0	0	0	0	0	1	0	0	0	0	0	0	0	0	0	0	0	0	0	0	0	0	0	0	0	0	0
0	0	0	0	0	0	0	1	0	0	0	0	0	0	0	0	0	0	0	0	0	0	0	0	0	0	0	0	1	0	0	0	0	0	0	0	0	0	0	0	0	0	0	0	0	0	0	0	0	0
0	1	0	0	0	0	0	1	0	0	0	0	0	0	0	0	0	0	0	0	0	0	0	0	0	0	0	1	1	0	0	0	0	0	0	0	0	1	0	0	0	0	0	0	0	0	0	0	0	0
0	0	0	0	0	0	0	0	0	0	0	0	0	0	0	0	0	0	0	0	0	0	1	0	0	0	0	0	1	0	0	0	0	0	0	0	0	1	0	0	0	0	0	0	0	0	0	0	0	0
0	0	0	0	1	0	0	1	0	0	0	0	0	0	0	0	0	0	0	0	0	0	0	0	0	0	0	0	1	0	0	0	0	0	0	0	0	0	0	0	0	0	0	0	0	0	0	0	1	0
0	0	0	0	0	0	0	0	0	0	0	0	0	0	0	0	0	0	0	0	0	0	0	0	0	0	0	0	1	0	0	0	0	0	0	0	0	0	0	0	0	0	0	0	0	0	0	0	0	0
0	0	0	0	0	0	0	0	0	0	0	0	0	0	0	0	0	0	0	0	0	0	0	0	0	0	0	0	1	0	0	0	0	0	0	0	0	0	0	0	0	0	0	0	0	0	0	0	1	0
0	0	0	0	0	0	0	0	0	0	0	0	0	0	0	0	0	0	0	0	0	1	0	0	0	0	0	0	1	0	0	0	0	0	0	0	0	0	0	0	0	0	0	0	0	0	0	0	0	0
0	0	0	0	0	0	0	0	0	0	0	0	0	0	0	0	0	0	0	0	0	0	0	0	0	0	0	0	1	0	0	0	0	0	0	0	0	0	0	0	0	0	0	0	0	0	0	0	0	0
0	0	0	0	0	0	0	0	0	0	0	0	0	0	0	0	0	0	0	0	0	0	1	0	0	0	0	0	1	0	0	0	0	0	0	0	0	0	0	0	0	0	0	0	0	0	0	0	0	0
0	0	0	0	0	0	0	0	0	0	0	0	0	0	0	0	0	0	0	0	0	0	0	0	0	0	0	0	1	0	0	0	0	0	0	0	0	0	0	0	0	0	0	0	0	0	0	0	0	0
0	0	0	0	0	0	0	1	0	0	0	0	0	0	0	0	0	0	0	0	0	0	0	0	0	0	0	0	1	0	0	0	0	0	0	0	0	0	0	0	0	0	0	0	0	0	0	0	0	0
0	0	0	0	0	0	1	0	0	0	0	0	0	0	0	0	0	0	0	0	0	0	0	0	0	0	0	0	0	0	0	0	0	0	0	0	0	0	0	0	0	0	0	0	0	0	0	0	0	0
0	0	0	0	0	0	0	0	0	0	0	0	0	0	0	0	0	0	0	0	0	0	0	0	0	0	0	0	1	0	0	0	0	0	0	0	0	0	0	0	0	0	0	0	0	0	0	0	0	0
0	0	0	0	0	0	0	0	0	0	0	0	0	0	0	0	0	0	0	0	0	0	1	0	0	0	0	0	1	0	0	0	0	0	0	0	0	1	0	0	0	0	0	0	0	0	0	0	0	0
0	0	0	0	0	0	0	0	0	0	0	0	0	0	0	0	0	0	0	0	0	0	0	0	0	0	0	0	1	0	0	0	0	0	0	0	0	0	0	0	0	0	0	0	0	0	0	0	0	0
0	0	0	0	0	0	0	0	0	0	0	0	0	0	0	0	0	0	0	0	0	0	1	0	0	0	0	0	0	0	0	0	0	0	0	0	0	0	0	0	0	0	0	0	0	0	1	0	0	0
0	0	0	0	0	0	0	0	0	0	0	0	0	0	0	0	0	0	0	0	0	0	0	0	0	0	0	0	1	0	0	0	0	0	0	0	0	0	0	0	0	0	0	0	0	0	0	0	0	0
0	0	0	0	1	0	0	0	0	0	0	0	0	0	0	0	0	0	0	0	0	0	0	0	0	0	0	0	1	0	0	0	0	0	0	0	0	0	0	0	0	0	0	0	0	0	0	0	0	0
0	0	0	0	0	0	0	0	0	0	0	0	0	0	0	0	0	0	0	0	0	0	0	0	0	0	0	0	1	0	0	0	0	0	0	0	0	0	0	0	0	0	0	0	0	0	0	0	0	0
0	0	0	0	0	0	0	0	0	0	0	0	0	0	0	0	0	0	0	0	0	0	0	0	0	0	0	0	1	0	0	0	0	0	0	0	0	0	0	0	0	0	0	0	0	0	0	0	0	0
0	0	0	0	0	0	0	0	0	0	0	0	0	0	0	0	0	0	0	0	0	1	0	0	0	0	0	0	0	0	0	0	0	0	0	0	0	0	0	0	0	0	0	0	0	0	0	0	0	0
0	0	0	0	0	0	0	0	0	0	0	0	0	0	0	0	0	0	0	0	0	0	0	0	0	0	0	0	1	0	0	0	0	0	0	0	0	0	0	0	0	0	0	0	0	0	0	0	0	0
0	0	0	0	0	0	0	0	0	0	0	0	0	0	0	0	0	0	0	0	0	0	0	0	0	0	0	0	1	0	0	0	0	0	0	0	0	0	0	0	0	0	0	0	0	0	0	0	0	0
0	0	0	0	0	0	0	0	0	0	0	0	0	0	0	0	0	0	0	0	0	1	0	0	0	0	0	0	1	0	0	0	0	0	0	0	0	0	0	0	0	0	0	0	0	0	0	0	0	0
0	0	0	0	0	0	0	0	0	0	0	0	0	0	0	0	0	0	0	0	0	0	1	0	0	0	0	0	0	0	0	0	0	0	0	0	0	0	0	0	0	0	0	0	0	0	0	0	0	0
0	0	0	0	0	0	0	0	0	0	0	0	0	0	0	0	0	0	0	0	0	0	0	0	0	0	0	0	1	0	0	0	0	0	0	0	0	0	0	0	0	0	0	0	0	0	0	0	0	0
0	0	0	0	0	0	0	0	0	0	0	0	0	0	0	0	0	0	0	0	0	1	0	0	0	0	0	0	1	0	0	0	0	0	0	0	0	0	0	0	0	0	0	0	0	0	0	0	0	0
0	0	0	0	0	0	0	0	0	0	0	0	0	1	0	0	0	0	0	0	0	0	0	0	0	0	0	0	1	0	0	0	0	0	0	0	0	0	0	0	0	0	0	0	0	0	0	0	0	0
0	0	0	0	0	0	0	0	0	0	0	0	0	0	0	0	0	0	0	0	0	0	0	0	0	0	1	0	0	0	0	0	0	0	0	0	0	0	0	0	0	0	0	0	0	0	0	0	0	0
0	0	0	0	0	0	0	0	0	0	0	0	0	0	0	0	0	0	0	0	0	0	0	0	0	0	1	0	0	0	0	0	0	0	0	0	0	0	0	0	0	0	0	0	0	0	0	0	0	0
0	0	0	0	0	0	0	1	0	0	0	0	0	1	0	0	0	0	0	0	0	0	0	0	0	0	0	0	0	0	0	0	0	0	0	0	0	0	0	0	0	0	0	0	0	0	0	0	0	0
0	0	0	0	0	0	0	0	0	0	0	0	0	0	0	0	0	0	0	0	0	0	0	0	0	0	0	0	1	0	0	0	0	0	0	0	0	0	0	0	0	0	0	0	0	0	0	0	0	0
0	0	0	0	0	0	0	0	0	0	0	0	0	0	0	0	0	0	0	0	0	0	0	0	0	0	0	0	1	0	0	0	0	0	0	0	0	0	0	0	0	0	0	0	0	0	0	0	0	0
0	0	0	0	0	0	0	0	0	0	0	0	0	0	0	0	0	0	0	0	0	0	0	0	0	0	0	0	1	0	0	0	0	0	0	0	0	1	0	0	0	0	0	0	0	0	0	0	0	0
0	0	0	0	0	0	0	0	0	0	0	0	0	0	0	0	0	0	0	0	0	0	0	0	0	0	0	0	1	0	0	0	0	0	0	0	0	0	0	0	0	0	0	0	0	0	0	0	0	0
0	0	0	0	0	0	0	0	0	0	0	0	0	0	0	0	0	0	0	0	0	0	0	0	0	0	0	0	1	0	0	0	0	0	0	0	0	0	0	0	0	0	0	0	0	0	0	0	0	0
0	0	0	0	0	0	0	1	0	0	0	0	0	0	0	0	0	0	0	0	0	0	0	0	0	0	0	0	1	0	0	0	0	0	0	0	0	0	0	0	0	0	0	0	0	0	0	0	0	0
0	0	0	0	0	0	0	0	0	0	0	0	0	0	0	0	0	0	0	0	0	0	0	0	0	0	0	1	1	0	0	0	0	0	0	0	0	0	0	0	0	0	0	0	0	0	0	0	1	0
0	0	0	0	0	0	0	0	0	0	0	0	0	0	0	0	0	0	0	0	0	1	0	0	0	0	0	0	1	0	0	0	0	0	0	0	0	0	0	0	0	0	0	0	0	0	0	0	0	0
0	0	0	0	0	0	0	0	0	0	0	0	0	0	0	0	0	0	0	0	0	0	0	0	0	0	0	1	1	0	0	0	0	0	0	0	0	0	0	0	0	0	0	0	0	0	0	0	0	0
0	0	0	0	0	0	0	0	0	0	0	0	0	0	0	0	0	0	0	0	0	1	0	0	0	0	0	0	1	0	0	0	0	0	0	0	0	0	0	0	0	0	0	0	0	0	0	0	0	0
0	0	0	0	0	0	0	0	0	0	0	0	0	0	0	0	0	0	0	0	0	0	0	0	0	0	0	0	1	0	0	0	0	0	0	0	0	0	0	0	0	0	0	0	0	0	0	0	0	0
0	0	0	0	0	0	0	0	0	0	0	0	0	0	0	0	0	0	0	0	0	0	0	0	0	0	0	0	1	0	0	0	0	0	0	0	0	0	0	0	0	0	0	0	0	0	0	0	0	0
0	0	0	0	0	0	0	1	0	0	0	0	0	0	0	0	0	0	0	0	0	0	0	0	0	0	0	0	1	0	0	0	0	0	0	0	0	1	0	0	0	0	0	0	0	0	0	0	0	0
0	0	0	0	0	0	0	0	0	0	0	0	0	0	0	0	0	0	0	0	0	0	1	0	0	0	0	0	1	0	0	0	0	0	0	0	0	1	0	0	0	0	0	0	0	0	0	0	0	0
0	0	0	0	0	0	0	0	0	0	0	0	0	0	0	0	0	0	0	0	0	0	0	0	0	0	0	0	0	0	0	0	0	0	0	0	0	0	0	0	0	0	0	0	0	0	0	0	0	0
0	0	0	0	0	0	0	0	0	0	0	0	0	0	0	0	0	0	0	0	0	0	1	0	0	0	0	0	1	0	0	0	0	0	0	0	0	0	0	0	0	0	0	0	0	0	0	0	0	0
0	0	0	0	0	0	0	0	0	0	0	0	0	0	0	0	0	0	0	0	0	0	0	0	0	0	0	1	1	0	0	0	0	0	0	0	0	0	0	0	0	0	0	0	0	0	0	0	0	0
0	0	0	0	1	0	0	1	0	0	0	0	0	0	0	0	0	0	0	0	0	0	0	0	0	0	0	0	1	0	0	0	0	0	0	0	0	0	0	0	0	0	0	0	0	0	0	0	1	0
0	0	0	0	0	0	0	0	0	0	0	0	0	0	0	0	0	0	0	0	0	0	1	0	0	0	0	0	1	0	0	0	0	0	0	0	0	1	0	0	0	0	0	0	0	0	0	0	0	0
0	0	0	0	0	0	0	0	0	0	0	0	0	0	0	0	0	0	0	0	0	0	1	0	0	0	0	0	1	0	0	0	0	0	0	0	0	0	0	0	0	0	0	0	0	0	0	0	0	0
0	0	0	0	0	0	0	1	0	0	0	0	0	0	0	0	0	0	0	0	0	0	0	0	0	0	0	1	1	0	0	0	0	0	0	0	0	0	0	0	0	0	0	0	0	0	0	0	0	0
0	0	0	0	0	0	0	1	0	0	0	0	0	0	0	0	0	0	0	0	0	0	0	0	0	0	0	0	1	0	0	0	0	0	0	0	0	0	0	0	0	0	0	0	0	0	0	0	0	0
0	0	0	0	0	0	0	0	0	0	0	0	0	0	0	0	0	0	0	0	0	0	0	0	0	0	0	0	1	0	0	0	0	0	0	0	0	0	0	0	0	0	0	0	0	0	0	0	0	0
0	0	0	0	0	0	0	0	0	0	0	0	0	0	0	0	0	0	0	0	0	0	1	0	0	0	0	0	1	0	0	0	0	0	0	0	0	1	0	0	0	0	0	0	0	0	0	0	0	0
0	0	0	0	0	0	0	1	0	0	0	0	0	0	0	0	0	0	0	0	0	0	0	0	0	0	0	1	1	0	0	0	0	0	0	0	0	1	0	0	0	0	0	0	0	0	0	0	0	0
0	0	0	0	0	0	0	0	0	0	0	0	0	0	0	0	0	0	0	0	0	0	1	0	0	0	0	0	1	0	0	0	0	0	0	0	0	0	0	0	0	0	0	0	0	0	0	0	0	0
0	0	0	0	0	0	0	0	0	0	0	0	0	0	0	0	0	0	0	0	0	0	0	0	0	0	0	0	1	0	0	0	0	0	0	0	0	0	0	0	0	0	0	0	0	0	0	0	0	0
0	0	0	0	0	0	0	0	0	0	0	0	0	0	0	0	0	0	0	0	0	0	1	0	0	0	0	0	1	0	0	0	0	0	0	0	0	1	0	0	0	0	0	0	0	0	0	0	0	0
0	0	0	0	0	0	0	0	0	0	0	0	0	0	0	0	0	0	0	0	0	0	0	0	0	0	0	0	1	0	0	0	0	0	0	0	0	0	0	0	0	0	0	0	0	0	0	0	0	0
0	0	0	0	1	0	0	0	0	0	0	0	0	0	0	0	0	0	0	0	0	0	0	0	0	0	0	0	1	0	0	0	0	0	0	0	0	0	0	0	0	0	0	0	0	0	0	0	0	0
0	0	0	0	0	0	0	0	0	0	0	0	0	0	0	0	0	0	0	0	0	0	1	0	0	0	0	0	1	0	0	0	0	0	0	0	0	1	0	0	0	0	0	0	0	0	0	0	0	0
0	0	0	0	0	0	0	0	0	0	0	0	0	0	0	0	0	0	0	0	0	0	1	0	0	0	0	0	1	0	0	0	0	0	0	0	0	1	0	0	0	0	0	0	0	0	0	0	0	0
0	0	0	0	0	0	0	0	0	0	0	0	0	0	0	0	0	0	0	0	0	0	1	0	0	0	0	0	1	0	0	0	0	0	0	0	0	1	0	0	0	0	0	0	0	0	0	0	0	0
0	0	0	0	1	0	0	1	0	0	0	0	0	0	0	0	0	0	0	0	0	0	0	0	0	0	0	0	1	0	0	0	0	0	0	0	0	1	0	0	0	0	0	0	0	0	0	0	1	0
0	0	0	0	0	0	0	0	0	0	0	0	0	0	0	0	0	0	0	0	0	0	1	0	0	0	0	0	1	0	0	0	0	0	0	0	0	1	0	0	0	0	1	0	0	0	0	0	0	0
0	0	0	0	0	0	0	0	0	0	0	0	0	0	0	0	0	0	0	0	0	0	0	0	0	0	0	0	1	0	0	0	0	0	0	0	0	0	0	0	0	0	0	0	0	0	0	0	0	0
0	0	0	0	0	0	0	0	0	0	0	0	0	0	0	0	0	0	0	0	0	0	1	0	0	0	0	0	1	0	0	0	0	0	0	0	0	1	0	0	0	0	0	0	0	0	0	0	0	0
0	0	0	0	0	0	0	0	0	0	0	0	0	0	0	0	0	0	0	0	0	1	0	0	0	0	0	0	1	0	0	0	0	0	0	0	0	0	0	0	0	0	0	0	0	0	0	0	0	0
0	0	0	0	0	0	0	0	0	0	0	0	0	0	0	0	0	1	0	0	0	0	0	0	0	0	0	0	0	0	0	0	0	0	0	0	0	0	0	0	0	0	0	0	0	0	0	0	0	0
0	0	0	0	0	0	0	0	0	0	0	0	0	0	0	0	0	0	0	0	0	1	0	0	0	0	0	0	1	0	0	0	0	0	0	0	0	0	0	0	0	0	0	0	0	0	0	0	0	0
0	0	0	0	0	0	0	0	0	0	0	0	0	0	0	0	0	0	0	0	0	0	0	0	0	0	0	0	0	0	0	0	0	0	0	0	0	0	0	0	0	0	0	0	0	0	0	0	0	0
0	0	0	0	0	0	0	1	0	0	0	0	0	0	0	0	0	0	0	0	0	0	0	0	0	0	0	0	1	0	0	0	0	0	0	0	0	0	0	0	0	0	0	0	0	0	0	0	1	0
0	0	0	0	0	0	0	0	0	0	0	0	0	0	0	0	0	0	0	0	0	1	0	0	0	0	0	0	1	0	0	0	0	0	0	0	0	0	0	0	0	0	0	0	0	0	0	0	0	0
0	0	0	0	0	0	0	0	0	0	0	0	0	0	0	0	0	0	0	0	0	0	0	0	0	0	0	0	1	0	0	0	0	0	0	0	0	0	0	0	0	0	0	0	0	0	0	0	0	0
0	0	0	0	0	0	0	0	0	0	0	0	0	0	0	0	0	0	0	0	0	0	0	0	1	0	0	0	1	0	0	0	0	0	0	0	0	0	0	0	0	0	0	0	0	0	0	0	0	0
0	0	0	0	0	0	0	0	0	0	0	0	0	0	0	0	0	0	0	0	0	1	0	0	0	0	0	0	1	0	0	0	0	0	0	0	0	0	0	0	0	0	0	0	0	0	0	0	0	0
0	0	0	0	0	0	0	1	0	0	0	0	0	0	0	0	0	0	0	0	0	0	0	0	0	0	0	1	1	0	0	0	0	0	0	0	0	0	0	0	0	0	0	0	0	0	0	0	0	0
0	0	0	0	0	0	0	0	0	0	0	0	0	0	0	0	0	0	0	0	0	0	0	0	0	0	0	1	1	0	0	0	0	0	0	0	0	0	0	0	0	0	0	0	0	0	0	0	0	0
0	0	0	0	0	0	0	0	0	0	0	0	0	0	0	0	0	0	0	0	0	0	0	0	0	0	0	0	1	0	0	0	0	0	0	0	0	0	0	0	0	0	0	0	0	0	0	0	0	0
0	0	0	0	0	0	0	0	0	0	0	0	0	0	0	0	0	0	0	0	0	0	1	0	0	0	0	0	1	0	0	0	0	0	0	0	0	1	0	0	0	0	0	0	0	0	0	0	0	0
0	0	0	0	0	0	0	1	0	0	0	0	0	0	0	0	0	0	0	0	0	0	0	0	0	0	0	0	1	0	0	0	0	0	0	0	0	0	0	0	0	0	0	0	0	0	0	0	0	0
0	0	0	0	0	0	0	0	0	0	0	0	0	0	0	0	0	0	0	0	0	0	0	0	0	0	0	0	1	0	0	0	0	0	0	0	0	0	0	0	0	0	0	0	0	0	0	0	0	0
0	0	0	0	0	0	0	0	0	0	0	0	0	0	0	0	0	0	0	0	0	0	0	0	0	0	0	0	1	0	0	0	0	0	0	0	0	0	0	0	0	0	0	0	0	0	0	0	0	0
0	0	0	0	0	0	0	0	0	0	0	0	0	0	0	0	0	0	0	0	0	0	0	0	0	0	0	0	1	0	0	0	0	0	0	0	0	0	0	0	0	0	0	0	0	0	0	0	0	0
0	0	0	0	0	0	0	0	0	0	0	0	0	0	0	0	0	0	0	0	0	1	0	0	0	0	0	0	1	0	0	0	0	0	0	0	0	0	0	0	0	0	0	0	0	0	0	0	0	0
0	0	0	0	0	0	0	0	0	0	0	0	0	0	0	0	0	0	0	0	0	0	0	0	0	0	0	0	1	0	0	0	0	0	0	0	0	0	0	0	0	0	0	0	0	0	0	0	0	0
0	0	0	0	0	0	0	0	0	0	0	0	0	0	0	0	0	0	0	0	0	1	0	0	0	0	0	0	1	0	0	0	0	0	0	0	0	0	0	0	0	0	0	0	0	0	0	0	0	0
0	0	0	0	0	0	0	0	0	0	0	0	0	0	0	0	0	0	0	0	0	0	0	0	0	0	0	0	1	0	0	0	0	0	0	0	0	0	0	0	0	0	0	0	0	0	0	0	0	0
0	0	0	0	0	0	0	0	0	0	0	0	0	0	0	0	0	0	0	0	0	1	0	0	0	0	0	0	1	0	0	0	0	0	0	0	0	0	0	0	0	0	0	0	0	0	0	0	0	0
0	0	0	0	0	0	0	0	0	0	0	0	0	0	0	0	0	0	0	0	0	0	0	0	0	0	0	1	1	0	0	1	0	0	0	0	0	0	0	0	0	0	0	0	0	0	0	0	0	0
0	0	0	0	0	0	0	0	0	0	0	0	0	0	0	0	0	0	0	0	0	0	0	0	0	0	0	0	1	0	0	0	0	0	0	0	0	0	0	0	0	0	0	0	0	0	0	0	0	0
0	0	0	0	0	0	0	0	0	0	0	0	0	0	0	0	0	0	0	0	0	1	0	0	0	0	0	0	1	0	0	0	0	0	0	0	0	0	0	0	0	0	0	0	0	0	0	0	0	0
0	0	0	0	0	0	0	0	0	0	0	0	0	0	0	0	0	0	0	0	0	0	0	0	0	0	0	0	0	0	0	0	0	0	0	0	0	0	0	0	0	0	0	0	0	0	0	0	0	0
0	0	0	0	0	0	0	0	0	1	0	0	0	0	0	0	0	0	0	0	0	0	0	0	0	0	0	0	0	0	0	0	0	0	1	0	0	0	0	0	0	0	0	0	0	0	0	0	0	0
0	0	0	0	0	0	0	0	0	0	0	0	0	0	0	0	0	0	0	0	0	0	0	0	0	0	0	0	0	1	0	0	0	0	1	0	0	0	0	0	0	0	0	0	0	0	0	0	0	0
0	0	0	0	0	0	0	0	0	0	0	0	0	0	0	0	0	0	0	0	0	0	0	0	0	0	0	0	1	0	0	0	0	0	0	0	0	0	0	0	0	0	0	0	0	0	0	0	0	0
0	0	0	0	0	0	0	0	0	0	0	0	0	0	0	0	0	0	0	0	0	1	0	0	0	0	0	0	1	0	0	0	0	0	0	0	0	0	0	0	0	0	0	0	0	0	0	0	0	0
0	0	0	0	0	0	0	1	0	0	0	0	0	0	0	0	0	0	0	0	0	0	0	0	0	0	0	0	0	0	0	0	0	0	0	0	0	0	0	0	0	0	0	0	0	0	0	0	0	0
0	0	0	0	0	0	0	1	0	0	0	0	0	0	0	0	0	0	0	0	0	0	1	0	0	0	0	0	0	0	0	0	0	0	0	0	0	0	0	0	0	0	0	0	0	0	0	0	0	0
0	0	0	0	0	0	0	1	0	0	0	0	0	0	0	0	0	0	0	0	0	0	0	0	0	0	0	0	0	0	0	0	0	0	0	0	0	0	0	0	0	0	0	0	0	0	0	0	0	0
0	0	0	0	0	0	0	1	0	0	0	0	0	0	0	0	0	0	0	0	0	0	0	0	0	0	0	0	0	0	0	0	0	0	0	0	0	0	0	0	0	0	0	0	0	0	0	0	0	0
0	0	0	0	0	0	0	0	0	0	0	0	0	0	0	0	0	0	0	0	0	0	0	0	0	0	0	0	0	0	0	0	0	0	0	0	0	0	0	0	0	0	0	0	0	0	0	0	0	0
0	0	0	0	0	0	0	0	0	0	0	0	0	0	0	0	0	0	0	0	0	0	0	0	0	0	0	0	0	1	0	0	0	0	0	0	0	1	0	0	0	0	0	0	0	0	0	0	0	0
0	0	0	0	0	0	0	1	0	0	0	0	0	0	0	0	0	0	0	0	0	0	0	0	0	0	0	0	0	0	0	0	0	0	0	0	0	0	0	0	0	0	0	0	0	0	0	0	0	0
0	0	0	0	0	0	0	0	0	0	0	0	1	0	0	0	0	0	0	0	0	0	0	1	0	0	0	0	0	0	0	0	0	0	0	0	0	0	0	0	1	0	0	0	0	0	0	0	0	0
0	0	0	0	0	0	0	0	0	0	0	0	0	0	0	0	0	0	0	0	0	0	0	0	0	0	0	0	0	0	0	0	0	0	0	0	0	0	0	0	0	0	0	0	0	0	0	0	0	0
0	0	0	0	0	0	1	0	0	0	0	0	0	0	0	0	0	0	0	0	0	0	0	0	0	0	0	0	1	0	0	0	0	0	0	0	0	0	0	0	1	0	0	0	0	0	0	0	0	0
0	0	0	0	1	0	0	0	0	0	0	0	0	1	0	0	0	1	0	0	0	0	1	0	1	0	0	0	1	0	1	1	0	0	0	0	0	0	0	0	1	0	1	0	0	0	0	0	0	0
0	0	0	0	0	0	0	0	0	0	0	0	0	0	0	0	0	0	0	0	0	0	0	0	1	0	0	0	0	0	0	0	0	0	0	0	0	0	0	0	0	0	1	0	0	0	0	0	0	0
0	0	0	0	0	0	0	0	0	0	0	0	0	0	0	0	0	0	0	0	0	0	0	0	0	0	1	0	0	0	0	0	0	0	0	0	0	0	0	0	0	0	0	0	0	0	0	0	0	0
0	0	0	0	0	0	0	0	0	0	0	0	0	0	0	0	0	0	0	0	0	0	0	0	0	0	0	0	0	0	0	0	0	0	0	0	0	0	0	0	1	0	0	0	0	0	0	0	0	0
0	0	0	0	0	0	0	0	1	0	0	0	0	0	0	0	0	0	0	0	0	0	0	0	1	0	0	0	0	0	0	0	0	0	0	0	0	0	0	0	0	0	0	0	0	0	0	0	0	0
0	0	0	0	0	0	0	0	0	0	0	0	0	0	0	0	0	0	0	0	0	0	0	0	0	0	0	0	0	0	0	0	0	0	0	0	0	0	0	0	0	0	0	0	0	0	0	0	0	0
0	0	0	0	0	0	0	0	0	0	0	0	0	0	0	0	0	0	0	0	0	0	0	0	0	0	0	0	1	0	0	0	0	0	0	0	0	0	0	0	0	0	0	0	0	0	1	0	0	0
0	0	0	0	0	0	0	0	0	0	0	0	0	0	0	0	0	0	0	0	0	0	0	0	0	0	0	0	1	0	0	0	0	0	0	0	0	0	0	0	0	0	0	0	0	0	1	0	0	0
0	0	0	0	0	0	0	0	0	0	0	0	0	0	0	0	0	0	0	0	0	0	0	0	0	0	0	0	1	0	0	0	0	0	0	0	0	0	0	0	0	0	0	0	0	0	0	0	0	0
0	0	0	0	0	1	0	0	0	0	0	0	0	0	0	0	0	0	0	0	0	0	1	0	1	0	0	0	1	0	0	0	0	0	0	0	0	0	0	0	0	0	0	0	0	0	1	0	0	0
0	0	0	0	0	0	0	0	0	0	0	0	0	0	0	0	0	0	0	0	0	0	0	0	0	0	0	0	1	0	1	0	0	0	0	0	0	0	0	0	0	0	0	0	0	0	1	0	0	0
0	0	0	0	0	0	0	0	0	0	0	0	1	0	0	1	0	1	0	0	0	0	1	0	0	0	0	0	0	0	0	0	0	0	0	0	0	0	0	0	0	0	0	1	0	0	0	0	0	0
0	0	0	0	0	0	0	0	0	0	0	0	1	0	0	0	0	1	0	0	0	0	1	0	0	0	0	0	0	0	0	0	0	0	0	0	0	0	0	0	0	0	0	1	0	0	0	0	0	1
0	0	0	0	0	0	0	0	0	0	0	1	0	0	0	0	0	0	0	0	0	0	0	0	0	0	0	1	0	0	0	0	0	0	0	0	0	0	0	0	0	0	0	0	0	0	0	0	0	0
0	0	0	0	0	0	0	0	0	0	0	0	0	0	0	0	0	0	0	0	0	0	0	0	0	0	0	0	0	0	0	0	0	0	0	0	0	0	0	0	0	0	0	0	0	0	0	0	0	0
0	0	0	0	0	0	0	0	0	0	0	0	0	0	0	0	0	0	0	0	1	0	0	0	1	0	1	0	0	0	0	1	0	0	0	0	0	0	0	0	0	0	0	0	0	0	1	0	0	0
0	0	0	0	0	0	0	0	0	0	0	0	0	0	0	0	0	0	0	0	0	0	0	0	0	0	0	0	1	0	0	0	0	0	0	0	0	0	0	0	0	0	0	0	0	0	0	0	0	0
0	0	0	0	0	0	0	0	0	0	0	0	0	0	0	0	0	0	0	0	0	0	0	0	0	0	0	0	1	0	0	0	0	0	0	0	0	0	0	0	0	0	0	0	0	0	1	0	0	0
0	0	0	0	0	0	0	0	0	0	0	0	0	0	0	0	0	0	0	0	0	0	0	0	0	0	0	0	1	0	0	0	0	0	0	0	0	0	0	0	0	0	0	0	0	0	0	0	0	0
0	0	0	0	0	0	0	0	0	0	0	0	0	0	0	0	0	0	1	0	0	0	1	0	1	0	0	0	1	0	0	0	0	0	0	0	0	0	0	0	0	0	0	0	0	0	0	0	0	0
0	0	0	0	0	0	0	0	0	0	0	0	0	0	0	0	0	0	0	0	0	0	0	0	1	0	0	0	1	0	1	0	0	0	0	0	0	0	0	0	0	0	0	0	0	0	0	0	0	0
0	0	0	0	0	0	0	0	0	0	0	1	0	0	0	0	0	0	0	0	0	0	0	0	0	0	0	0	0	0	0	0	0	0	0	0	0	0	0	0	0	0	0	0	0	0	1	0	0	0
0	0	0	0	0	0	0	1	0	0	0	1	0	0	0	0	0	0	0	0	0	0	0	0	0	0	0	0	0	0	0	0	0	0	0	0	0	0	0	0	1	0	0	0	0	0	1	0	0	0
0	0	0	0	0	0	0	0	0	0	0	0	0	0	0	0	0	1	0	0	0	0	0	0	0	0	0	0	1	0	0	0	0	0	0	0	0	0	0	0	0	0	0	0	0	0	0	0	0	0
0	0	0	0	0	0	0	0	0	0	0	0	0	0	0	0	0	0	0	0	0	0	1	0	0	0	0	0	1	0	0	0	0	0	0	0	0	0	0	0	0	0	0	0	0	0	0	0	0	0
0	0	0	0	0	0	1	0	0	0	0	0	0	0	0	0	0	0	1	0	0	0	1	1	1	0	1	0	1	0	0	0	0	0	0	0	0	1	0	0	0	0	0	0	0	0	0	0	0	0
0	0	0	0	0	0	1	0	0	0	0	0	0	0	0	0	0	0	0	0	0	1	0	0	0	0	1	0	0	0	0	0	0	0	0	0	0	1	0	0	0	0	0	0	0	0	0	0	0	0
0	0	0	0	0	0	1	0	0	0	0	0	0	0	0	0	0	0	0	0	0	1	1	0	0	0	1	0	0	0	0	0	0	0	0	0	0	0	0	0	0	0	0	0	0	0	0	0	0	0
0	0	0	0	0	0	0	0	0	0	0	0	0	0	0	0	0	0	1	0	0	0	1	1	1	0	1	0	1	0	0	0	0	0	0	0	0	0	0	0	1	0	0	0	0	0	1	0	0	0
0	0	0	0	0	0	0	0	0	0	0	0	0	0	0	0	0	0	1	0	0	1	1	1	1	0	0	0	1	0	0	0	0	0	0	0	0	0	0	0	1	0	0	0	0	0	1	0	0	0
0	0	0	0	0	0	0	0	0	0	0	0	0	0	0	0	0	0	0	0	0	0	0	0	0	0	0	0	0	0	0	0	0	0	0	0	0	0	0	0	0	0	0	0	0	0	0	0	0	0
0	0	0	0	0	0	0	0	0	0	0	0	0	0	0	0	0	0	0	0	0	0	1	0	0	0	0	0	0	0	0	0	0	0	0	0	0	0	0	0	0	0	0	0	0	0	0	0	0	0
1	0	0	0	0	0	0	0	0	0	0	0	0	0	0	0	0	1	1	0	0	0	1	0	1	0	1	0	1	0	0	0	0	0	0	0	0	0	0	0	1	0	0	0	0	0	0	0	0	0
1	0	0	0	0	0	0	0	0	0	0	0	0	0	0	0	0	0	1	0	0	0	1	1	1	0	0	0	1	0	0	0	0	0	0	0	0	1	0	0	1	0	0	0	0	0	0	0	0	0
0	0	0	0	0	0	0	0	0	0	0	0	0	0	0	0	0	1	1	0	0	1	1	0	1	0	0	0	1	0	0	0	0	0	0	0	0	1	0	0	0	0	0	0	0	0	0	0	0	0
1	0	0	0	0	0	0	0	0	0	0	0	0	0	0	0	0	0	1	0	0	0	0	0	0	0	0	0	1	0	0	0	0	0	0	0	0	0	0	0	1	0	0	0	0	0	0	0	0	0
0	0	0	0	0	0	0	0	0	0	0	0	0	0	0	0	0	0	0	0	0	1	1	0	1	0	0	0	1	0	0	0	0	0	0	0	0	1	0	0	0	0	0	0	0	0	0	0	0	0
0	0	0	0	0	0	0	0	0	0	0	0	0	0	0	0	0	1	1	0	0	1	1	1	1	0	0	0	1	0	0	0	0	0	0	0	0	1	0	0	0	0	0	0	0	0	0	0	0	0
1	0	0	0	0	0	0	0	0	0	0	0	0	0	0	0	0	1	1	0	0	1	1	0	1	0	0	0	1	0	0	0	0	0	0	0	0	0	0	0	1	0	0	0	0	0	0	0	0	0
0	0	0	0	0	0	0	0	0	0	0	0	0	0	0	0	0	0	0	0	0	0	0	0	0	0	0	0	1	0	0	0	0	0	0	0	0	0	0	0	0	0	0	0	0	0	0	0	0	0
0	0	0	0	0	0	0	0	0	0	0	0	0	0	0	0	0	0	1	0	0	0	1	0	1	0	1	0	1	0	0	0	0	0	0	0	0	0	0	0	1	0	0	0	0	0	1	0	0	0
0	0	0	0	0	0	0	0	0	0	0	0	0	0	0	0	0	0	0	0	0	0	1	0	1	0	1	0	0	0	0	0	0	0	0	0	0	0	0	0	1	0	0	0	0	0	1	0	1	0
0	0	0	0	0	0	0	0	0	0	0	0	0	0	0	0	0	0	0	0	0	0	0	0	0	0	1	0	0	0	0	0	0	0	0	0	0	0	0	0	1	0	0	0	0	0	0	0	1	0
0	0	0	0	0	0	0	0	0	0	0	0	0	0	0	0	0	0	1	0	0	0	1	0	1	0	1	0	1	0	0	0	0	0	0	0	0	0	0	0	1	0	0	0	0	0	1	0	0	0
0	0	0	0	0	0	0	0	0	0	0	0	0	0	0	0	0	0	0	0	0	0	1	0	0	0	0	0	0	0	0	0	0	0	0	0	0	0	0	0	0	0	0	0	0	0	0	0	0	0
0	0	0	0	0	0	0	0	0	0	0	0	0	0	0	0	0	0	0	0	0	0	1	0	0	0	0	0	0	0	0	0	0	0	0	0	0	0	0	0	0	0	0	0	0	0	0	0	0	0
0	0	0	0	0	0	0	0	0	0	0	0	0	0	0	0	0	0	0	1	0	0	1	0	1	0	0	0	0	0	0	0	0	0	0	0	0	0	0	0	0	0	0	0	0	0	0	0	0	0
0	0	0	0	0	0	0	0	0	0	1	1	0	0	0	0	0	0	0	0	0	0	0	0	0	0	0	0	0	0	0	0	0	0	0	0	0	0	0	0	0	0	0	0	0	0	0	0	0	0
0	0	0	0	0	0	0	0	0	0	1	0	0	0	0	0	0	1	0	0	0	0	0	0	0	0	0	0	0	0	0	0	0	0	0	0	0	0	0	0	0	0	0	0	0	0	0	0	0	0
0	0	0	0	0	0	0	0	0	0	0	0	0	0	0	0	0	0	0	0	0	0	1	0	1	1	0	1	0	0	0	0	0	0	0	0	0	1	0	0	0	0	0	0	0	0	0	0	0	0
0	0	0	0	0	0	0	0	0	0	0	0	0	0	0	0	0	0	0	1	0	0	1	0	1	0	0	0	1	0	0	0	0	0	0	0	0	0	0	0	0	0	0	0	0	0	0	0	0	0
0	0	0	0	0	0	0	0	0	0	0	0	0	0	0	0	0	0	0	1	0	0	1	0	1	0	0	0	0	0	0	0	0	0	0	0	0	0	0	0	0	0	0	0	0	0	0	0	0	0
0	0	0	0	0	0	0	0	0	0	0	0	0	0	0	0	0	1	1	0	0	1	1	0	1	0	0	0	1	0	0	0	0	0	0	0	0	0	0	0	1	0	0	0	0	0	0	1	0	0
0	0	0	0	0	0	0	0	0	0	0	0	0	0	0	0	0	1	0	0	0	0	1	0	1	0	0	0	1	0	0	0	0	0	0	0	0	0	0	0	1	0	0	0	0	0	0	1	0	0
0	0	0	0	0	0	0	0	0	0	1	1	0	0	0	0	0	0	0	0	0	0	0	0	0	0	0	0	0	0	0	0	0	0	0	0	0	0	0	0	0	0	0	0	0	0	0	0	0	0
0	0	1	0	0	0	0	1	0	0	0	0	0	0	0	0	0	0	0	0	0	0	0	0	0	0	0	0	1	0	0	0	0	0	0	0	0	0	0	0	0	0	0	0	0	0	1	0	0	0
0	1	0	0	0	0	0	0	0	0	0	0	0	0	0	0	0	1	1	0	0	1	1	0	1	0	0	1	1	0	0	0	0	0	0	0	0	0	0	0	1	0	0	0	0	0	0	1	0	0
0	0	0	0	0	0	0	0	0	0	0	0	0	0	0	0	0	1	1	0	0	1	1	0	1	0	0	0	1	0	0	0	0	0	0	0	0	0	0	0	1	0	0	0	0	0	0	1	0	0
0	0	1	0	0	0	0	1	0	0	0	0	0	0	0	0	0	0	0	0	0	0	0	0	0	0	0	0	0	0	0	0	0	0	0	0	0	0	0	0	0	0	0	0	0	0	1	0	0	0
0	0	0	0	0	0	0	0	0	0	1	1	0	0	0	0	0	0	0	0	0	0	0	0	0	0	0	0	0	0	0	0	0	0	0	0	0	0	0	0	0	0	0	0	0	0	1	0	0	0
0	0	1	0	0	0	0	1	0	0	0	0	0	0	0	0	0	0	0	0	0	0	0	0	0	0	0	0	0	0	0	0	0	0	0	0	0	0	0	0	0	0	0	0	0	0	1	0	0	0
0	1	0	0	0	0	0	0	0	0	0	0	0	0	0	0	0	0	0	0	0	0	1	0	1	0	0	1	0	0	0	0	0	0	0	0	0	0	0	0	1	0	0	0	0	0	1	1	0	0
0	1	0	0	0	0	0	0	0	0	0	0	0	0	0	0	0	1	0	0	0	1	1	0	1	0	0	0	1	0	0	0	0	0	0	0	0	0	0	0	0	0	0	0	0	0	0	1	0	0
0	1	0	0	0	0	0	0	0	0	0	0	0	0	0	0	0	1	1	0	0	1	1	0	1	0	0	0	1	0	0	0	0	0	0	0	0	0	0	0	1	0	0	0	0	0	0	1	0	0
0	0	1	0	0	0	0	1	0	0	0	0	0	0	0	0	0	0	0	0	0	0	0	0	0	0	0	0	0	0	0	0	0	0	0	0	0	0	0	0	0	0	0	0	0	0	1	0	0	0
0	0	0	0	0	0	0	0	0	0	0	0	0	0	0	0	0	0	0	0	0	0	0	0	0	0	0	0	0	0	0	0	0	0	0	0	0	0	0	0	0	0	0	0	0	0	0	0	0	0
0	0	0	0	0	0	0	0	0	0	0	0	0	0	0	0	0	0	1	0	0	0	1	1	0	0	0	0	1	0	0	0	0	0	0	0	0	0	0	0	0	0	0	0	0	0	1	0	0	0
0	0	0	0	0	0	0	0	0	0	0	0	0	0	0	0	0	1	1	0	0	0	1	1	1	0	0	0	1	0	0	0	0	0	0	0	0	0	0	0	1	0	0	0	0	0	1	0	0	0
0	1	0	0	0	0	0	0	0	0	0	0	0	0	0	0	0	0	1	0	0	0	0	0	1	0	0	0	1	0	0	0	0	0	0	0	0	1	0	0	1	0	0	0	0	1	1	0	0	0
0	1	0	0	0	0	0	0	0	0	0	0	0	0	0	0	0	0	0	0	0	1	1	0	1	0	0	0	0	0	0	0	0	0	0	0	0	1	0	0	1	0	0	0	0	1	1	0	0	0
0	0	0	0	0	0	0	0	0	0	0	0	0	0	0	0	0	0	0	0	0	1	1	1	1	0	0	0	0	0	0	0	0	0	0	0	0	1	0	0	0	0	0	0	0	0	1	0	0	0
0	0	0	0	0	0	0	1	0	0	0	0	0	1	0	0	0	0	0	0	0	0	0	0	0	0	0	0	0	0	0	0	0	0	0	0	0	0	0	0	0	0	0	0	1	1	1	0	1	0
0	0	0	0	0	0	0	0	0	0	0	0	0	0	0	0	0	0	1	0	0	0	1	1	1	0	0	0	1	0	0	0	0	0	0	0	0	1	0	0	0	0	0	0	0	0	1	0	0	0
0	0	0	0	0	0	0	0	0	0	0	0	0	0	0	0	0	0	0	0	0	0	1	0	1	0	0	0	0	0	0	0	0	0	0	0	0	0	0	0	0	0	0	0	0	0	0	0	0	0
0	0	0	0	0	0	0	0	0	0	0	0	0	0	0	0	0	0	1	0	0	0	1	0	1	0	0	0	0	0	0	0	0	0	0	0	0	0	0	0	0	0	0	0	0	0	1	0	0	0
0	0	0	0	0	0	0	0	0	0	0	0	0	0	0	0	0	0	1	0	0	0	1	0	1	0	0	0	0	0	0	0	0	0	0	0	0	0	0	0	0	0	0	0	0	0	1	0	0	0
0	0	0	0	0	0	0	0	0	0	0	0	0	0	0	0	0	1	1	0	0	0	1	1	1	0	0	0	1	0	0	0	0	0	0	0	0	0	0	0	0	0	0	0	0	0	1	0	0	0
0	0	0	0	0	0	0	0	0	0	0	0	0	0	0	0	0	1	1	0	0	0	1	1	1	0	0	0	1	0	0	0	0	0	0	0	0	0	0	0	1	0	0	0	0	0	1	0	0	0
0	0	0	0	0	0	0	0	0	0	0	0	0	0	0	0	0	1	1	0	0	0	1	1	1	0	0	0	1	0	0	0	0	0	0	0	0	0	0	0	0	0	0	0	0	0	1	0	0	0
0	0	0	0	0	0	0	0	0	0	0	0	0	0	0	0	0	1	1	0	0	1	1	1	1	0	0	0	1	0	0	0	0	0	0	0	0	1	0	0	1	0	0	0	0	0	1	0	0	0
0	0	0	0	0	0	0	0	0	0	0	0	0	0	0	0	0	0	1	0	0	0	1	0	1	0	0	0	0	0	0	0	0	0	0	0	0	1	0	0	1	0	0	0	0	0	1	0	0	0
0	0	0	0	0	0	0	0	0	0	0	0	0	0	0	0	0	0	1	0	0	0	1	1	1	0	0	0	1	0	0	0	0	0	0	0	0	0	0	0	1	0	0	0	0	0	1	0	0	0
0	0	0	0	0	0	0	0	0	0	0	0	0	0	0	0	0	0	0	0	0	0	0	0	0	0	0	0	0	0	0	0	0	0	0	0	0	0	0	0	0	0	0	0	0	0	0	0	0	0
0	0	0	0	0	0	0	0	0	0	0	0	0	0	0	0	0	0	1	0	0	0	1	1	1	0	0	0	1	0	0	0	0	0	0	0	0	0	0	0	0	0	0	0	0	0	1	0	0	0
0	0	0	0	0	0	0	0	0	0	0	0	0	0	0	0	0	0	0	0	0	0	0	0	0	0	0	0	0	0	0	0	0	0	0	0	0	0	0	0	0	0	0	0	0	0	1	0	0	0
0	0	0	0	0	0	0	0	0	0	0	0	0	0	0	0	0	0	0	0	0	0	0	0	0	0	0	0	0	0	0	0	0	0	0	0	0	0	0	0	0	0	0	0	0	0	0	0	0	0
0	0	0	0	0	0	0	0	0	0	0	0	0	0	0	0	0	0	1	0	0	0	1	1	1	0	0	0	0	0	0	0	0	0	0	0	0	0	0	0	1	0	0	0	0	0	1	0	0	0
0	0	0	0	0	0	0	0	0	0	0	0	0	0	0	0	0	0	1	0	0	1	1	1	1	0	0	0	0	0	0	0	0	0	0	0	0	0	0	0	1	0	0	0	0	0	0	0	0	0
0	0	0	0	0	0	0	0	0	0	0	0	0	0	0	0	0	1	1	0	0	1	1	1	1	0	0	0	1	0	0	0	0	0	0	0	0	0	0	0	1	0	0	0	0	0	1	0	0	0
1	0	0	0	0	0	0	0	0	0	0	0	0	0	0	0	0	1	1	0	0	0	1	1	1	0	0	0	1	0	0	0	0	0	0	0	0	0	0	0	1	0	0	0	0	0	1	0	0	0
0	0	0	0	0	0	0	0	0	0	0	0	0	0	0	0	0	1	1	0	0	1	1	1	1	0	0	0	1	0	0	0	0	0	0	0	0	0	0	0	1	0	0	0	0	0	1	0	0	0
0	0	0	0	0	0	0	0	0	0	0	0	0	0	0	0	0	1	1	0	0	1	1	1	1	0	0	0	1	0	0	0	0	0	0	0	0	0	0	0	1	0	0	0	0	0	1	0	0	0
0	0	0	0	0	0	0	0	0	0	0	0	0	0	0	0	0	1	1	0	0	1	1	1	1	0	0	0	1	0	0	0	0	0	0	0	0	0	0	0	1	0	0	0	0	0	1	0	0	0
0	0	0	0	0	0	0	0	0	0	0	0	0	0	0	0	0	1	1	0	0	1	1	1	1	0	0	0	1	0	0	0	0	0	0	0	0	0	0	0	1	0	0	0	0	0	1	0	0	0
0	0	0	0	0	0	0	0	0	0	0	0	0	0	0	0	0	1	1	0	0	0	1	0	1	0	0	0	1	0	0	0	0	0	0	0	0	0	0	0	1	0	0	0	0	0	1	0	0	0
0	0	0	0	0	0	0	0	0	0	0	0	0	0	0	0	0	1	1	0	0	0	1	0	1	0	1	0	1	0	0	0	0	0	0	0	0	0	0	0	1	0	0	0	0	0	1	0	0	0
0	0	0	0	0	0	0	0	0	0	0	0	0	0	0	0	0	1	1	0	0	1	1	1	1	0	1	0	1	0	0	0	0	0	0	0	0	0	0	0	1	0	0	0	0	0	1	0	0	0
0	0	0	0	0	0	0	0	0	0	0	0	0	0	0	0	0	0	1	0	0	1	1	1	1	0	1	0	1	0	0	0	0	0	0	0	0	0	0	0	1	0	0	0	0	0	0	0	0	0
0	0	0	0	0	0	0	0	0	0	0	0	0	0	0	0	0	0	1	0	0	1	1	1	1	0	1	0	1	0	0	0	0	0	0	0	0	0	0	0	1	0	0	0	0	0	0	0	0	0
0	0	0	0	0	0	0	0	0	0	0	0	0	0	0	0	0	0	1	0	0	0	1	1	0	0	0	0	1	0	0	0	0	0	0	0	0	0	0	0	1	0	0	0	0	0	0	0	0	0
0	1	0	0	0	0	0	0	0	0	0	0	0	0	0	0	0	0	0	0	0	0	1	0	0	0	0	0	0	0	0	0	0	0	0	0	0	1	0	0	1	0	0	0	0	0	0	0	0	0
0	1	0	0	0	0	0	0	0	0	0	0	0	0	0	0	0	0	0	0	0	0	1	0	0	0	0	0	0	0	0	0	0	0	0	0	0	1	0	0	1	0	0	0	0	0	0	0	0	0
0	1	0	0	0	0	0	0	0	0	0	0	0	0	0	0	0	0	1	0	0	0	1	0	1	0	0	0	0	0	0	0	0	0	0	0	0	1	0	0	1	0	0	0	0	0	1	0	0	0
0	0	0	0	0	0	0	0	0	0	0	0	0	0	0	0	0	0	1	0	0	0	1	1	1	0	1	0	1	0	0	0	0	0	0	0	0	1	0	0	1	0	0	0	0	0	1	0	0	0
1	0	0	0	0	0	0	0	0	0	0	0	0	0	0	0	0	0	1	0	0	0	1	1	1	0	1	0	1	0	0	0	0	0	0	0	0	1	0	1	1	0	0	0	0	0	1	0	0	0
0	0	0	0	0	0	0	0	0	0	0	0	0	0	0	0	0	0	1	0	0	0	1	1	1	0	0	0	1	0	0	0	0	0	0	0	0	1	0	0	1	0	0	0	0	0	1	0	0	0
0	0	0	0	0	0	0	0	0	0	0	0	0	0	0	0	0	0	1	0	0	0	1	1	1	0	1	0	1	0	0	0	0	0	0	0	0	0	0	0	1	0	0	0	0	0	1	0	0	0
0	0	0	0	0	0	0	0	0	0	0	0	0	0	0	0	0	0	1	0	0	0	1	0	1	0	1	0	1	0	0	0	0	0	0	0	0	0	0	0	1	0	0	0	0	0	1	0	0	0
0	0	0	0	0	0	0	0	0	0	0	0	0	0	0	0	0	0	0	0	0	0	0	0	0	0	0	0	0	0	0	0	0	0	0	0	0	0	0	0	0	0	0	0	0	0	1	0	0	0
0	0	0	0	0	0	0	0	0	0	0	0	0	0	0	0	0	0	1	0	0	0	1	0	1	0	0	0	1	0	0	0	0	0	0	0	0	0	0	0	0	0	0	0	0	0	1	0	0	0
0	0	0	0	0	0	0	0	0	0	0	0	0	0	0	0	0	0	1	0	0	0	1	1	1	0	0	0	1	0	0	0	0	0	0	0	0	0	0	0	1	0	0	0	0	0	1	0	0	0
0	0	0	0	0	0	0	0	0	0	0	0	0	0	0	0	0	0	1	0	0	0	1	1	1	0	0	0	1	0	0	0	0	0	0	0	0	0	0	0	1	0	0	0	0	0	1	0	0	0
0	0	0	0	0	0	0	0	0	0	0	0	0	0	0	0	0	0	1	0	0	0	1	1	1	0	0	0	1	0	0	0	0	0	0	0	0	0	0	1	1	0	0	0	0	0	1	0	0	0
0	0	0	0	0	0	0	0	0	0	0	0	0	0	0	0	0	0	1	0	0	1	1	0	1	0	0	0	1	0	0	0	0	0	0	0	0	0	0	0	1	0	0	0	0	0	1	0	0	0
0	0	0	0	0	0	0	0	0	0	0	0	0	0	0	0	0	0	1	0	0	1	1	1	1	0	0	0	1	0	0	0	0	0	0	0	0	0	0	0	0	0	0	0	0	0	1	0	0	0
0	0	0	0	0	0	0	0	0	0	0	0	0	0	0	0	0	0	1	0	0	0	1	1	1	0	0	0	0	0	0	0	0	0	0	0	0	1	0	0	0	0	0	0	0	0	0	0	0	0
0	0	0	0	0	0	0	0	0	0	0	0	0	0	0	0	0	0	1	0	0	0	1	1	1	0	0	0	0	0	0	0	0	0	0	0	0	1	0	0	0	0	0	0	0	0	0	0	0	0
0	0	0	0	0	0	0	0	0	0	0	0	0	0	0	0	0	0	1	0	0	0	1	1	1	0	0	0	1	0	0	0	0	0	0	0	0	0	0	0	0	0	0	0	0	0	1	0	0	0
0	0	0	0	0	0	0	0	0	0	0	0	0	0	0	0	0	0	1	0	0	0	1	1	1	0	0	0	0	0	0	0	0	0	0	0	0	0	0	0	0	0	0	0	0	0	1	0	0	0
0	0	0	0	0	0	0	0	0	0	0	0	0	0	0	0	0	0	1	0	0	0	1	0	0	0	0	0	0	0	0	0	0	0	0	0	0	0	0	0	0	0	0	0	0	0	0	0	0	0
0	0	0	0	0	0	0	0	0	0	0	0	0	0	0	0	0	1	1	0	0	0	1	0	1	0	0	0	1	0	0	0	0	0	0	0	0	0	0	0	0	0	0	0	0	0	0	0	0	0
0	0	0	0	0	0	0	0	0	0	0	0	0	0	0	0	0	1	1	0	0	1	1	1	1	0	0	0	1	0	0	0	0	0	0	0	0	0	0	0	1	0	0	0	0	0	1	0	0	0
0	0	0	0	0	0	0	0	0	0	0	0	0	0	0	0	0	0	1	0	0	1	1	1	1	0	0	0	1	0	0	0	0	0	0	0	0	0	0	0	0	0	0	0	0	0	1	0	0	0
0	0	0	0	0	0	0	0	0	0	0	0	0	0	0	0	0	1	1	0	0	0	1	1	1	0	0	0	1	0	0	0	0	0	0	0	0	1	0	0	0	0	0	0	0	0	1	0	0	0
0	0	0	0	0	0	0	0	0	0	0	0	0	0	0	0	0	1	1	0	0	0	1	0	1	0	0	0	1	0	0	0	0	0	0	0	0	1	0	0	1	0	0	0	0	0	1	0	0	0
0	0	0	0	0	0	0	0	0	0	0	0	0	0	0	0	0	0	1	0	0	0	1	0	1	0	0	0	1	0	0	0	0	0	0	0	0	1	0	0	0	0	0	0	0	0	1	0	0	0
0	0	0	0	0	0	0	0	0	0	0	0	0	0	0	0	0	0	1	0	0	0	1	0	1	0	0	0	1	0	0	0	0	0	0	0	0	0	0	0	0	0	0	0	0	0	0	0	0	0
0	0	0	0	0	0	0	0	0	0	0	0	0	0	0	0	0	0	1	0	0	0	1	1	1	0	1	0	1	0	0	0	0	0	0	0	0	0	0	0	1	0	0	0	0	0	1	0	0	0
0	0	0	0	0	0	0	0	0	0	0	0	0	0	0	0	0	0	0	1	0	0	1	0	1	0	0	0	1	0	0	0	0	0	0	0	0	0	0	0	0	0	0	0	0	0	0	0	0	0
0	0	0	0	0	0	0	0	0	0	0	0	0	0	0	0	0	0	0	0	0	0	0	0	0	0	0	0	0	0	0	0	0	0	0	0	0	0	0	0	0	0	0	0	0	0	0	0	0	0
0	0	0	0	0	0	0	0	0	0	0	0	0	0	0	0	0	0	0	0	0	0	1	0	1	1	0	1	0	0	0	0	0	0	0	0	0	1	0	0	0	0	0	0	0	0	0	0	0	0
0	0	0	0	0	0	0	0	0	0	0	0	0	0	0	0	0	0	0	0	0	0	1	0	1	1	0	0	1	0	0	0	0	0	0	0	0	0	0	0	0	0	0	0	0	0	0	0	0	0
0	0	0	0	0	0	0	0	0	0	0	0	0	0	0	0	0	0	0	1	0	0	1	0	1	0	0	0	1	0	0	0	0	0	0	0	0	0	0	0	0	0	0	0	0	0	0	0	0	0
0	0	0	0	0	0	0	0	0	0	0	0	0	0	0	0	0	0	1	0	0	0	1	1	1	0	0	0	0	0	0	0	0	0	0	0	0	0	0	0	0	0	0	0	0	0	1	0	0	0
0	0	0	0	0	0	0	0	0	0	0	0	0	0	0	0	0	0	1	0	0	0	1	1	1	0	0	0	1	0	0	0	0	0	0	0	0	0	0	0	0	0	0	0	0	0	1	0	0	0
0	0	0	0	0	0	0	0	0	0	0	0	0	0	0	0	0	0	0	0	0	0	1	0	1	0	0	0	0	0	0	0	0	0	0	0	0	0	0	0	0	0	0	0	0	0	1	0	0	0
0	0	0	0	0	0	0	0	0	0	0	0	0	0	0	0	0	0	1	0	0	0	1	0	1	0	0	0	1	0	0	0	0	0	0	0	0	0	0	0	0	0	0	0	0	0	1	0	0	0
0	0	0	0	0	0	0	0	0	0	0	0	0	0	0	0	0	1	1	0	0	0	1	1	1	0	0	0	1	0	0	0	0	0	0	0	0	0	0	0	0	0	0	0	0	0	1	0	0	0
0	0	0	0	0	0	0	0	0	0	0	0	0	0	0	0	0	0	1	0	0	0	1	1	1	0	0	0	1	0	0	0	0	0	0	0	0	0	0	0	0	0	0	0	0	0	1	0	0	0
0	0	0	0	0	0	0	0	0	0	0	0	0	0	0	0	0	0	1	0	0	0	1	1	1	0	0	0	1	0	0	0	0	0	0	0	0	0	0	0	1	0	0	0	0	0	1	0	0	0
0	0	0	0	0	0	0	0	0	0	0	0	0	0	0	0	0	0	1	0	0	1	1	1	1	0	0	0	1	0	0	0	0	0	0	0	0	0	0	0	1	0	0	0	0	0	1	0	0	0
0	0	0	0	0	0	0	0	0	0	0	0	0	0	0	0	0	0	1	0	0	0	1	1	1	0	0	0	0	0	0	0	0	0	0	0	0	0	0	0	1	0	0	0	0	0	1	0	0	0
0	0	0	0	0	0	0	0	0	0	0	0	0	0	0	0	0	0	1	0	0	0	1	0	1	0	0	0	1	0	0	0	0	0	0	0	0	0	0	0	0	0	0	0	0	0	0	0	0	0
0	0	0	0	0	0	0	0	0	0	0	0	0	0	0	0	0	0	0	0	0	0	1	0	0	0	0	0	0	0	0	0	0	0	0	0	0	0	0	0	0	0	0	0	0	0	0	0	0	0
0	0	0	0	0	0	0	0	0	0	0	0	0	0	0	0	0	1	1	0	0	0	1	0	1	0	0	0	1	0	0	0	0	0	0	0	0	1	0	0	1	0	0	0	0	0	1	0	0	0
0	1	0	0	0	0	0	0	0	0	0	0	0	0	0	0	0	0	0	0	0	0	0	0	1	0	0	0	0	0	0	0	0	0	0	0	0	1	0	0	1	0	0	0	0	0	1	0	0	0
0	1	0	0	0	0	0	0	0	0	0	0	0	0	0	0	0	0	0	0	0	0	1	0	1	0	0	0	0	0	0	0	0	0	0	0	0	0	0	0	1	0	0	0	0	1	1	0	0	0
0	0	0	0	0	0	0	0	0	0	0	0	0	0	0	0	0	0	1	0	0	0	1	1	1	0	0	0	1	0	0	0	0	0	0	0	0	0	0	0	1	0	0	0	0	0	1	0	0	0
0	0	0	0	0	0	0	0	0	0	0	0	0	0	0	0	0	0	1	0	0	0	1	0	1	0	0	0	0	0	0	0	0	0	0	0	0	0	0	0	0	0	0	0	0	0	1	0	0	0
0	0	0	0	0	0	0	0	0	0	0	0	0	0	0	0	0	0	1	0	0	0	1	1	1	0	0	0	1	0	0	0	0	0	0	0	0	0	0	0	1	0	0	0	0	0	1	0	0	0
1	0	0	0	0	0	0	0	0	0	0	0	0	0	0	0	0	1	0	0	0	0	1	0	1	0	0	0	1	0	0	0	0	0	0	0	0	0	0	0	0	0	0	0	0	0	1	0	0	0
1	0	0	0	0	0	0	0	0	0	0	0	0	0	0	0	0	0	1	0	0	0	1	0	1	0	0	0	1	0	0	0	0	0	0	0	0	1	0	0	1	0	0	0	0	0	1	0	0	0
0	0	0	0	0	0	0	0	0	0	0	0	0	0	0	0	0	1	1	0	0	0	1	0	1	0	0	0	1	0	0	0	0	0	0	0	0	1	0	0	1	0	0	0	0	0	0	0	0	0
0	0	0	0	0	0	1	0	0	0	0	0	0	0	0	0	0	1	1	0	0	0	1	1	1	0	0	0	1	0	0	0	0	0	0	0	0	1	0	0	0	0	0	0	0	0	0	0	0	0
0	0	0	0	0	0	0	0	0	0	0	0	0	0	0	0	0	0	1	0	0	0	1	1	1	0	0	0	1	0	0	0	0	0	0	0	0	1	0	0	0	0	0	0	0	0	1	0	0	0
0	0	0	0	0	0	0	0	0	0	0	0	0	0	0	0	0	1	1	0	0	0	1	1	1	0	0	0	1	0	0	0	0	0	0	0	0	0	0	0	1	0	0	0	0	0	1	0	0	0
0	0	0	0	0	0	0	0	0	0	0	0	0	0	0	0	0	0	1	0	0	0	1	0	1	0	0	0	1	0	0	0	0	0	0	0	0	1	0	0	0	0	0	0	0	0	0	0	0	0
0	0	0	0	0	0	0	0	0	0	0	0	0	0	0	0	0	0	1	0	0	1	1	1	1	0	0	0	1	0	0	0	0	0	0	0	0	1	0	0	0	0	0	0	0	0	0	0	0	0
1	0	0	0	0	0	0	0	0	0	0	0	0	0	0	0	0	1	1	0	0	0	1	1	1	0	0	0	1	0	0	0	0	0	0	0	0	0	0	0	1	0	0	0	0	0	0	0	0	0
0	0	0	0	0	0	0	0	0	0	0	0	0	0	0	0	0	0	1	0	0	0	1	1	1	0	0	0	1	0	0	0	0	0	0	0	0	0	0	0	0	0	0	0	0	0	0	0	0	0
0	0	0	0	0	0	0	0	0	0	0	0	0	0	0	0	0	1	1	0	0	0	1	1	1	0	0	0	1	0	0	0	0	0	0	0	0	0	0	0	1	0	0	0	0	0	0	0	0	0
0	0	0	0	0	0	0	0	0	0	0	0	0	0	0	0	0	0	1	0	0	1	1	1	1	0	0	0	0	0	0	0	0	0	0	0	0	0	0	0	1	0	0	0	0	0	0	0	0	0
0	0	0	0	0	0	0	0	0	0	0	0	0	0	0	0	0	1	1	0	0	0	1	1	1	0	0	0	1	0	0	0	0	0	0	0	0	0	0	0	1	0	0	0	0	0	0	0	0	0
1	0	0	0	0	0	0	0	0	0	0	0	0	0	0	0	0	1	1	0	0	1	1	0	1	0	0	0	1	0	0	0	0	0	0	0	0	0	0	0	1	0	0	0	0	0	0	0	0	0
0	0	0	0	0	0	0	0	0	0	0	0	0	0	0	0	0	0	0	0	0	1	1	0	0	0	0	0	1	0	0	0	0	0	0	0	0	0	0	0	0	0	0	0	0	0	0	0	0	0
0	0	0	0	0	0	0	0	0	0	0	0	0	0	0	0	0	0	0	0	0	0	0	0	0	0	0	0	0	0	0	0	0	0	0	0	0	1	0	0	0	0	0	0	0	0	0	0	0	0
0	0	0	0	0	0	1	0	0	0	0	0	0	0	0	0	0	0	1	0	0	0	1	1	0	0	1	0	0	0	0	0	0	0	0	0	0	1	0	0	0	0	0	0	0	0	0	0	0	0
0	0	0	0	0	0	1	0	0	0	0	0	0	0	0	0	0	0	1	0	0	1	1	1	1	0	1	0	0	0	0	0	0	0	0	0	0	1	0	0	0	0	0	0	0	0	0	0	0	0
0	0	0	0	0	0	0	0	0	0	0	0	0	0	0	0	0	0	1	0	0	1	1	1	0	0	0	0	1	0	0	0	0	0	0	0	0	0	0	0	1	0	0	0	0	0	0	0	0	0
0	0	0	0	0	0	0	0	0	0	0	0	0	0	0	0	0	0	1	0	0	0	0	0	1	0	0	0	1	0	0	0	0	0	0	0	0	1	0	0	1	0	0	0	0	0	1	0	0	0
0	0	0	0	0	0	0	0	0	0	0	0	0	0	0	0	0	0	1	0	0	0	1	0	1	0	0	0	1	0	0	0	0	0	0	0	0	0	0	0	1	0	0	0	0	0	1	0	0	0
0	0	0	0	0	0	0	0	0	0	0	0	0	0	0	0	0	0	0	0	0	1	1	0	1	0	0	0	1	0	0	0	0	0	0	0	0	0	0	0	1	0	0	0	0	0	1	0	0	0
0	0	0	0	0	0	0	0	0	0	0	0	0	0	0	0	0	1	0	0	0	0	0	0	1	0	0	0	1	0	0	0	0	0	0	0	0	0	0	0	1	0	0	0	0	0	1	0	0	0
0	0	0	0	0	0	0	0	0	0	0	0	0	0	0	0	0	0	0	0	0	0	0	0	0	0	0	0	0	0	0	0	0	0	0	0	0	0	0	0	0	0	0	0	0	0	1	0	0	0
0	0	0	0	0	0	0	0	0	0	0	0	0	0	0	0	0	0	0	0	0	0	0	0	0	0	0	0	0	0	0	0	0	0	0	0	0	0	0	0	0	0	0	0	0	0	0	0	0	0
0	0	0	0	0	0	0	0	0	0	0	0	0	0	0	0	0	0	0	0	0	0	0	0	0	0	0	0	0	0	0	0	0	0	0	0	0	0	0	0	0	0	0	0	0	0	0	0	0	0
0	0	0	0	0	0	0	0	0	0	0	0	0	0	0	0	0	0	1	0	0	0	1	1	1	0	0	0	0	0	0	0	0	0	0	0	0	0	0	0	1	0	0	0	0	0	1	0	0	0
0	0	0	0	0	0	0	0	0	0	0	0	0	0	0	0	0	1	1	0	0	0	1	1	1	0	0	0	1	0	0	0	0	0	0	0	0	0	0	0	1	0	0	0	0	0	1	0	0	0
0	0	0	0	0	0	0	0	0	0	0	0	0	0	0	0	0	0	1	0	0	1	1	1	1	0	0	0	1	0	0	0	0	0	0	0	0	0	0	0	1	0	0	0	0	0	0	0	0	0
0	0	0	0	0	0	0	0	0	0	0	0	0	0	0	0	0	0	1	0	0	0	1	0	1	0	0	0	1	0	0	0	0	0	0	0	0	0	0	0	0	0	0	0	0	0	1	0	0	0
0	0	0	0	0	0	0	0	0	0	0	0	0	0	0	0	0	0	1	0	0	0	0	0	1	0	1	0	1	0	0	0	0	0	0	0	0	0	0	0	1	0	0	0	0	0	1	0	0	0
0	0	0	0	0	0	0	0	0	0	0	0	0	0	0	0	0	0	0	0	0	0	0	0	0	0	0	0	0	0	0	0	0	0	0	0	0	0	0	0	0	0	0	0	0	0	0	0	0	0
0	0	0	0	0	0	0	0	0	0	1	1	0	0	0	0	0	0	0	0	0	0	0	0	0	0	0	0	0	0	0	0	0	0	0	0	0	0	0	0	0	0	0	0	0	0	1	0	0	0
0	1	0	0	0	0	0	0	0	0	0	0	0	0	0	0	0	0	0	1	0	0	1	0	1	0	0	0	1	0	0	0	0	0	0	0	0	0	0	0	1	0	0	0	0	0	0	1	0	0
0	0	0	0	0	0	0	0	0	0	0	0	0	0	0	0	0	0	0	0	0	0	1	0	1	0	0	0	1	0	0	0	0	0	0	0	0	0	0	0	1	0	0	0	0	0	0	0	0	0
0	0	0	0	0	0	0	0	0	0	0	0	0	0	0	0	0	0	1	0	0	0	1	1	1	0	0	0	1	0	0	0	0	0	0	0	0	0	0	0	1	0	0	0	0	0	1	0	0	0
0	0	0	0	0	0	1	0	0	0	0	0	0	0	0	0	0	0	0	0	0	0	1	0	0	0	1	0	0	0	0	0	0	0	0	0	0	1	0	1	0	0	0	0	0	0	0	0	0	0
0	0	0	0	0	0	1	0	0	0	0	0	0	0	0	0	0	0	1	0	0	0	1	1	1	0	1	0	0	0	0	0	0	0	0	0	0	1	0	0	0	0	0	0	0	0	0	0	0	0
0	0	0	0	0	0	0	0	0	0	0	0	0	0	0	0	0	0	1	0	0	0	1	1	1	0	0	0	1	0	0	0	0	0	0	0	0	0	0	0	1	0	0	0	0	0	1	0	0	0
0	0	0	0	0	0	1	0	0	0	0	0	0	0	0	0	0	0	0	0	0	0	1	0	0	0	1	0	0	0	0	0	0	0	0	0	0	1	0	0	0	0	0	0	0	0	0	0	0	0
0	0	0	0	0	0	1	0	0	0	0	0	0	0	0	0	0	0	1	0	0	0	1	1	1	0	0	0	1	0	0	0	0	0	0	0	0	1	0	0	0	0	0	0	0	0	1	0	0	0
1	0	0	0	0	0	0	0	0	0	0	0	0	0	0	0	0	0	1	0	0	1	1	1	0	0	0	0	1	0	0	0	0	0	0	0	0	0	0	0	1	0	0	0	0	0	1	0	0	0
0	0	0	0	0	0	0	0	0	0	0	0	0	0	0	0	0	0	1	0	0	0	1	0	1	0	0	0	1	0	0	0	0	0	0	0	0	0	0	0	0	0	0	0	0	0	1	0	0	0
0	0	0	0	0	0	0	0	0	0	0	0	0	0	0	0	0	0	1	0	0	1	1	0	1	0	0	0	1	0	0	0	0	0	0	0	0	0	0	0	1	0	0	0	0	0	1	0	0	0
0	0	0	0	0	0	0	0	0	0	0	0	0	0	0	0	0	1	1	0	0	0	1	0	1	0	0	0	1	0	0	0	0	0	0	0	0	0	0	0	1	0	0	0	0	0	1	0	0	0
0	0	0	0	0	0	0	0	0	0	0	0	0	0	0	0	0	1	1	0	0	0	1	0	1	0	1	0	1	0	0	0	0	0	0	0	0	0	0	0	1	0	0	0	0	0	1	0	0	0
0	0	0	0	0	0	0	0	0	0	0	0	0	0	0	0	0	0	0	0	0	0	1	0	1	0	0	0	1	0	0	0	0	0	0	0	0	0	0	0	0	0	0	0	0	0	1	0	0	0
0	0	0	0	0	0	0	0	0	0	0	0	0	0	0	0	0	0	0	0	0	1	1	0	1	0	0	0	1	0	0	0	0	0	0	0	0	0	0	0	1	0	0	0	0	0	0	1	0	0
0	0	0	0	0	0	0	0	0	0	0	0	0	0	0	0	0	0	0	0	0	0	1	0	1	0	0	0	0	0	0	0	0	0	0	0	0	0	0	0	0	0	0	0	0	0	1	0	0	0
0	1	0	0	0	0	0	0	0	0	0	0	0	0	0	0	0	0	0	0	0	1	1	0	1	0	0	1	1	0	0	0	0	0	0	0	0	0	0	0	1	0	0	0	0	0	0	1	0	0
0	1	0	0	0	0	0	0	0	0	0	0	0	0	0	0	0	1	0	0	0	1	1	0	1	0	0	0	1	0	0	0	0	0	0	0	0	0	0	0	1	0	0	0	0	0	0	1	0	0
0	0	1	0	0	0	0	1	0	0	1	0	0	0	0	0	0	0	0	0	0	0	0	0	0	0	0	0	0	0	0	0	0	0	0	0	0	0	0	0	0	0	0	0	0	0	1	0	0	0
0	1	0	0	0	0	0	0	0	0	0	0	0	0	0	0	0	1	1	0	0	1	1	0	1	0	0	0	1	0	0	0	0	0	0	0	0	0	0	0	1	0	0	0	0	0	0	1	0	0
0	0	0	0	0	0	0	0	0	0	0	0	0	0	0	0	0	1	1	0	0	1	1	0	1	0	0	0	1	0	0	0	0	0	0	0	0	0	0	0	1	0	0	0	0	0	0	1	0	0
0	1	0	0	0	0	0	0	0	0	0	0	0	0	0	0	0	0	0	0	0	1	1	0	1	0	0	0	1	0	0	0	0	0	0	0	0	0	0	0	1	0	0	0	0	0	0	0	0	0
0	0	0	0	0	0	0	0	0	0	0	0	0	0	0	0	0	1	0	0	0	1	1	0	1	0	0	0	1	0	0	0	0	0	0	0	0	0	0	0	1	0	0	0	0	0	0	1	0	0
0	0	1	0	0	0	0	0	0	0	0	0	0	0	0	0	0	0	0	0	0	0	0	0	0	0	0	0	0	0	0	0	0	0	0	0	0	0	0	0	0	0	0	0	0	0	1	0	0	0
0	1	0	0	0	0	0	0	0	0	0	0	0	0	0	0	0	0	0	0	0	1	1	0	1	0	0	0	1	0	0	0	0	0	0	0	0	0	0	0	1	0	0	0	0	0	0	0	0	0
0	0	0	0	0	0	0	0	0	0	0	0	0	0	0	0	0	0	0	0	0	1	1	0	1	0	0	0	1	0	0	0	0	0	0	0	0	0	0	0	0	0	0	0	0	0	0	0	0	0
0	0	0	0	0	0	0	0	0	0	0	0	0	0	0	0	0	0	0	0	0	0	0	0	0	0	0	0	0	0	0	0	0	0	0	0	0	0	0	0	0	0	0	0	0	0	1	0	0	0
0	0	1	0	0	0	0	0	0	0	0	0	0	0	0	0	0	0	0	0	0	0	0	0	0	0	0	0	0	0	0	0	0	0	0	0	0	0	0	0	0	0	0	0	0	0	0	0	0	0
0	0	1	0	0	0	0	0	0	0	1	0	0	0	0	0	0	0	0	0	0	0	0	0	0	0	0	0	0	0	0	0	0	0	0	0	0	0	0	0	0	0	0	0	0	0	0	0	0	0
0	1	0	0	0	0	0	0	0	0	0	0	0	0	0	0	0	1	0	0	0	0	1	0	1	0	0	0	1	0	0	0	0	0	0	0	0	0	0	0	1	0	0	0	0	0	0	1	0	0
0	1	0	0	0	0	0	0	0	0	0	0	0	0	0	0	0	1	0	0	0	0	1	0	1	0	0	0	1	0	0	0	0	0	0	0	0	0	0	0	1	0	0	0	0	0	0	1	0	0
0	0	1	0	0	0	0	1	0	0	1	0	0	0	0	0	0	0	0	0	0	0	0	0	0	0	0	0	0	0	0	0	0	0	0	0	0	0	0	0	0	0	0	0	1	0	0	1	0	0
0	0	0	0	0	0	0	0	0	0	0	0	0	0	0	0	0	0	0	0	0	0	1	0	1	0	0	0	1	0	0	0	0	0	0	0	0	0	0	0	1	0	0	0	0	0	0	0	0	0
0	0	0	0	0	0	0	0	0	0	0	0	0	0	0	0	0	0	0	0	0	1	1	0	1	0	0	0	1	0	0	0	0	0	0	0	0	0	0	0	1	0	0	0	0	0	0	1	0	0
0	1	0	0	0	0	0	0	0	0	0	0	0	0	0	0	0	1	1	0	0	1	1	0	1	0	0	0	1	0	1	0	0	0	0	0	0	0	0	0	1	0	0	0	0	0	0	1	0	0
0	0	1	0	0	0	0	1	0	0	1	0	0	0	0	0	0	0	0	0	0	0	0	0	0	0	0	0	1	0	0	0	0	0	0	0	0	0	0	0	0	0	0	0	0	0	1	0	0	0
0	0	1	0	0	0	0	1	0	0	0	0	0	0	0	0	0	0	0	0	0	0	0	0	0	0	0	0	1	0	0	0	0	0	0	0	0	0	0	0	0	0	0	0	0	0	1	0	0	0
0	0	0	0	0	0	0	0	0	0	0	0	0	0	0	0	0	0	0	0	0	0	1	0	1	0	0	0	0	0	0	0	0	0	0	0	0	0	0	0	0	0	0	0	0	0	0	0	0	0
0	0	0	0	0	0	0	0	0	0	0	0	0	0	0	0	0	1	1	0	0	1	1	0	1	0	0	0	1	0	0	0	0	0	0	0	0	0	0	0	1	0	0	0	0	0	0	1	0	0
0	1	0	0	0	0	0	0	0	0	0	0	0	0	0	0	0	1	0	0	0	1	1	0	1	0	0	0	1	0	0	0	0	0	0	0	0	0	0	0	1	0	0	0	0	0	0	1	0	0
0	0	0	0	0	0	0	0	0	0	0	0	0	0	0	0	0	0	0	0	0	0	1	0	1	0	0	0	0	0	0	0	0	0	0	0	0	0	0	0	0	0	0	0	0	0	0	1	0	0
0	0	0	0	0	0	0	0	0	0	0	0	0	0	0	0	0	0	0	0	0	0	0	0	0	0	0	0	0	0	0	0	0	0	0	0	0	0	0	0	0	0	0	0	0	0	0	0	0	0
0	0	0	0	0	0	0	0	0	0	0	0	0	0	0	0	0	0	0	0	0	0	1	0	1	0	0	0	0	0	0	0	0	0	0	0	0	0	0	0	1	0	0	0	0	0	0	0	0	0
0	0	1	0	0	0	0	1	0	0	0	0	0	0	0	0	0	0	0	0	0	0	0	0	0	0	0	0	1	0	0	0	0	0	0	0	0	0	0	0	1	0	0	0	0	0	1	0	0	0
0	1	0	0	0	0	0	0	0	0	0	0	0	0	0	0	0	0	0	0	0	0	1	0	1	0	0	0	1	0	0	0	0	0	0	0	0	0	0	0	1	0	0	0	0	0	0	1	0	0
0	1	0	0	0	0	0	0	0	0	0	0	0	0	0	0	0	0	1	0	0	1	1	0	1	0	0	0	1	0	0	0	0	0	0	0	0	0	0	0	1	0	0	0	0	0	0	1	0	0
0	0	0	0	0	0	0	0	0	0	0	0	0	0	0	0	0	0	0	0	0	1	1	0	1	0	0	0	1	0	0	0	0	0	0	0	0	0	0	0	1	0	0	0	0	0	0	1	0	0
0	0	0	0	0	0	0	0	0	0	0	0	0	0	0	0	0	1	1	0	0	1	1	0	1	0	0	0	1	0	0	0	0	0	0	0	0	0	0	0	1	0	0	0	0	0	0	1	0	0
0	0	0	0	0	0	0	0	0	0	0	0	0	0	0	0	0	0	0	0	0	0	1	0	1	0	0	0	0	0	0	0	0	0	0	0	0	0	0	0	0	0	0	0	0	0	1	1	0	0
0	0	1	0	0	0	0	0	0	0	0	0	0	0	0	0	0	0	0	0	0	0	0	0	0	0	0	0	0	0	0	0	0	0	0	0	0	0	0	0	0	0	0	0	0	0	1	0	0	0
0	0	0	0	0	0	0	0	0	0	0	0	0	0	0	0	0	0	0	0	0	1	1	0	1	0	0	0	1	0	0	0	0	0	0	0	0	0	0	0	1	0	0	0	0	0	0	0	0	0
0	0	1	0	0	0	0	0	0	0	0	0	0	0	0	0	0	0	0	0	0	0	0	0	0	0	0	0	1	0	0	0	0	0	0	0	0	0	0	0	0	0	0	0	0	0	0	0	0	0
0	1	0	0	0	0	0	0	0	0	0	0	0	0	0	0	0	1	1	0	0	1	1	0	1	0	0	1	1	0	0	0	0	0	0	0	0	0	0	0	1	0	0	0	0	0	0	1	0	0
0	0	0	0	0	0	0	0	0	0	0	0	0	0	0	0	0	1	0	0	0	1	1	0	1	0	0	0	1	0	0	0	0	0	0	0	0	0	0	0	1	0	0	0	0	0	0	1	0	0
0	0	0	0	0	0	0	0	0	0	0	0	0	0	0	0	0	0	0	0	0	0	1	0	1	0	0	0	0	0	0	0	0	0	0	0	0	0	0	0	0	0	0	0	0	0	0	0	0	0
0	1	0	0	0	0	0	0	0	0	0	0	0	0	0	0	0	0	1	0	0	1	1	0	1	0	0	0	1	0	0	0	0	0	0	0	0	0	0	0	1	0	0	0	0	0	0	1	0	0
0	0	0	0	0	0	0	0	0	0	0	0	0	0	0	0	0	0	0	0	0	0	1	0	0	0	0	0	0	0	0	0	0	0	0	0	0	0	0	0	0	1	0	0	0	0	0	0	0	0
0	0	0	0	0	0	0	0	0	0	0	0	0	0	0	0	0	0	0	0	0	0	1	0	1	0	0	0	1	0	0	0	0	0	0	0	0	0	0	0	1	0	0	0	0	0	0	1	0	0
0	0	0	0	0	0	0	0	0	0	0	0	0	0	0	0	0	0	0	0	0	0	1	0	1	0	0	0	0	0	0	0	0	0	0	0	0	0	0	0	0	0	0	0	0	0	0	0	0	0
0	0	0	0	0	0	0	0	0	0	1	1	0	0	0	0	0	0	0	0	0	0	0	0	0	0	0	0	0	0	0	0	0	0	0	0	0	0	0	0	0	0	0	0	0	0	0	0	0	0
0	1	0	0	0	0	0	0	0	0	0	0	0	0	0	0	0	0	1	0	0	1	1	0	1	0	0	0	1	0	0	0	0	0	0	0	0	0	0	0	1	0	0	0	0	0	0	1	0	0
0	0	1	0	0	0	0	1	0	0	1	0	0	0	0	0	0	0	0	0	0	0	0	0	0	0	0	0	1	0	0	0	0	0	0	0	0	0	0	0	1	0	0	0	0	0	1	0	0	0
0	0	0	0	0	0	0	0	0	0	0	0	0	0	0	0	0	0	0	0	0	1	1	0	1	0	0	0	1	0	0	0	0	0	0	0	0	0	0	0	0	0	0	0	0	0	0	1	0	0
0	1	0	0	0	0	0	0	0	0	0	0	0	0	0	0	0	0	1	0	0	1	1	0	1	0	0	0	1	0	0	0	0	0	0	0	0	0	0	0	1	0	0	0	0	0	0	1	0	0
0	0	1	0	0	0	0	1	0	0	1	0	0	0	0	0	0	0	0	0	0	0	0	0	0	0	0	0	0	0	0	0	0	0	0	0	0	0	0	0	0	0	0	0	0	0	1	0	0	0
0	0	0	0	0	0	0	0	0	0	1	1	0	0	0	0	0	0	0	0	0	0	0	0	0	0	0	0	0	0	0	0	0	0	0	0	0	0	0	0	0	0	0	0	0	0	1	0	0	0
0	0	0	0	0	0	0	0	0	0	0	0	0	0	0	0	0	0	0	0	0	0	0	0	0	0	0	0	0	0	0	0	0	0	0	0	0	0	0	0	0	0	0	0	0	0	0	0	0	0
0	0	0	0	0	0	0	0	0	0	0	0	0	0	0	0	0	0	0	0	0	1	1	0	1	0	0	0	1	0	0	0	0	0	0	0	0	0	0	0	1	0	0	0	0	0	0	1	0	0
0	0	0	0	0	0	0	0	0	0	0	0	0	0	0	0	0	1	0	0	0	1	1	0	1	0	0	0	1	0	0	0	0	0	0	0	0	0	0	0	1	0	0	0	0	0	0	1	0	0
0	1	0	0	0	0	0	0	0	0	0	0	0	0	0	0	0	1	0	0	0	1	1	0	1	0	0	0	1	0	0	0	0	0	0	0	0	0	0	0	1	0	0	0	0	0	0	1	0	0
0	0	0	0	0	0	0	0	0	0	0	0	0	0	0	0	0	0	0	0	0	0	1	0	1	1	0	1	0	0	0	0	0	0	0	0	0	1	0	0	0	0	0	0	0	0	0	0	0	0
0	0	0	0	0	0	0	0	0	0	0	0	0	0	0	0	0	0	0	0	0	0	0	0	0	0	0	0	0	0	0	0	0	0	0	0	0	0	0	0	0	0	0	0	0	0	0	0	0	0
0	0	0	0	0	0	0	0	0	0	0	0	0	0	0	0	0	0	0	1	0	0	1	0	1	1	0	1	1	0	0	0	0	0	0	0	0	1	0	0	0	0	0	0	0	0	0	0	0	0
0	0	0	0	0	0	0	0	0	0	0	0	0	0	0	0	0	0	0	1	0	0	1	0	1	0	0	0	1	0	0	0	0	0	0	0	0	0	0	0	0	0	0	0	0	0	0	0	0	0
0	0	0	0	0	0	0	0	0	0	0	0	0	0	0	0	0	0	0	1	0	0	1	0	1	0	0	0	1	0	0	0	0	0	0	0	0	0	0	0	0	0	0	0	0	0	0	0	0	0
0	0	0	0	0	0	0	0	0	0	0	0	0	0	0	0	0	0	0	0	0	0	1	0	1	1	0	0	1	0	0	0	0	0	0	0	0	1	0	0	0	0	0	0	0	0	0	0	0	0
0	0	0	0	0	0	0	0	0	0	0	0	0	0	0	0	0	0	0	1	0	0	1	0	1	1	0	1	0	0	0	0	0	0	0	0	0	1	0	0	0	0	0	0	0	0	0	0	0	0
0	0	0	0	0	0	0	0	0	0	0	0	0	0	0	0	0	0	0	1	0	0	1	0	1	0	0	0	1	0	0	0	0	0	0	0	0	0	0	0	0	0	0	0	0	0	0	0	0	0
0	0	0	0	0	0	0	0	0	0	0	0	0	0	0	0	0	0	0	1	0	0	1	0	1	0	0	0	1	0	0	0	0	0	0	0	0	0	0	0	0	0	0	0	0	0	0	0	0	0
0	0	0	0	0	0	0	0	0	0	0	0	0	0	0	0	0	0	0	0	0	0	0	0	1	0	0	0	0	0	0	0	0	0	0	0	0	0	0	0	0	0	0	0	0	0	0	0	0	0
0	0	0	0	0	0	0	0	0	0	0	0	0	0	0	0	0	0	0	0	0	0	0	0	1	0	0	0	0	0	0	0	0	0	0	0	0	0	0	0	0	0	0	0	0	0	0	0	0	0
0	0	0	0	0	0	0	0	0	0	0	0	0	0	0	0	0	0	0	0	0	0	1	0	1	0	0	0	0	0	0	0	0	0	0	0	0	0	0	0	0	0	0	0	0	0	0	0	0	0
0	0	0	0	0	0	0	0	0	0	0	1	0	0	0	0	0	0	0	1	0	0	1	0	1	0	0	1	0	0	0	0	0	0	0	0	0	1	0	0	0	0	0	0	0	0	0	0	0	0
0	0	0	0	0	0	0	0	0	0	0	0	0	0	0	0	0	0	0	0	0	0	0	0	0	0	0	0	0	0	0	0	0	0	0	0	0	0	0	0	0	0	0	0	0	0	0	0	0	0
0	0	0	0	0	0	0	0	0	0	0	1	0	0	0	0	0	0	0	1	0	0	1	0	1	0	0	1	0	0	0	0	0	0	0	0	0	0	0	0	0	0	0	0	0	0	0	0	0	1
0	0	0	0	0	0	0	0	0	0	0	0	0	0	0	0	0	0	0	1	0	0	1	0	1	0	0	0	0	0	0	0	0	0	0	0	0	0	0	0	0	0	0	0	0	0	0	0	0	0
0	0	0	0	0	0	0	0	0	0	0	0	0	0	0	0	0	0	0	0	0	0	1	0	1	0	0	0	0	0	0	0	0	0	0	0	0	0	0	0	0	0	0	0	0	0	0	0	0	0
0	0	0	0	0	0	0	0	0	0	0	0	0	0	0	0	0	0	0	1	0	0	1	0	1	1	0	1	0	0	0	0	0	0	0	0	0	0	0	0	0	0	0	0	0	0	0	0	0	0
0	0	0	0	0	0	0	0	0	0	0	0	0	0	0	0	0	0	0	1	0	0	1	0	1	1	0	0	0	0	0	0	0	0	0	0	0	0	0	0	0	0	0	0	0	0	0	0	0	0
0	0	0	0	0	0	0	0	0	0	0	0	0	0	0	0	0	0	0	1	0	0	1	0	1	1	0	1	1	0	0	0	0	0	0	0	0	0	0	0	0	0	0	0	0	0	0	0	0	0
0	0	0	0	0	0	0	0	0	0	0	0	0	0	0	0	0	0	0	0	0	0	1	0	1	0	0	0	1	0	0	0	0	0	0	0	0	0	0	0	0	0	0	0	0	0	0	0	0	0
0	0	0	0	0	0	0	0	0	0	0	0	0	0	0	0	0	0	0	1	0	0	1	0	1	0	0	0	1	0	0	0	0	0	0	0	0	0	0	0	0	0	0	0	0	0	0	0	0	0
0	0	0	0	0	0	0	0	0	0	0	0	0	0	0	0	0	0	0	1	0	0	1	0	1	0	0	1	0	0	0	0	0	0	0	0	0	0	0	0	0	0	0	0	0	0	0	0	0	0
0	0	0	0	0	0	0	0	0	0	0	0	0	0	0	0	0	0	0	1	0	0	1	0	1	0	0	0	0	0	0	0	0	0	0	0	0	0	0	0	0	0	0	0	0	0	0	0	0	0
0	0	0	0	0	0	0	0	0	0	0	0	0	0	0	0	0	0	0	0	0	0	1	0	1	0	0	0	1	0	0	0	0	0	0	0	0	0	0	0	0	0	0	0	0	0	0	0	0	0
0	0	0	0	0	0	0	0	0	0	0	0	0	0	0	0	0	0	0	0	0	0	1	0	1	0	0	0	1	0	0	0	0	0	0	0	0	0	0	0	0	0	0	0	0	0	0	0	0	0
0	0	0	0	0	0	0	0	0	0	1	0	0	0	0	0	0	1	0	0	0	0	0	0	0	0	0	0	0	0	0	0	0	0	0	0	0	0	0	0	0	0	0	0	0	0	1	0	0	0
0	0	0	0	0	0	0	0	0	0	1	0	0	1	0	0	0	1	0	0	0	0	0	0	0	0	0	0	0	0	0	0	0	0	0	0	0	0	0	0	0	0	0	0	0	0	0	0	0	0
0	0	0	0	0	0	0	0	0	0	0	0	0	0	0	0	0	0	0	1	0	0	1	0	1	0	0	0	1	0	0	0	0	0	0	0	0	0	0	0	0	0	0	0	0	0	0	0	0	0
0	0	0	0	0	0	0	0	0	0	0	0	0	0	0	0	0	0	0	0	0	0	1	0	1	0	0	0	1	0	0	0	0	0	0	0	0	0	0	0	0	0	0	0	0	0	0	0	0	0
0	0	0	0	0	0	0	0	0	0	1	0	0	1	0	0	0	1	0	0	0	0	0	0	0	0	0	0	0	0	0	0	0	0	0	0	0	0	0	0	0	0	0	0	0	0	1	0	0	0
0	0	0	0	0	0	0	0	0	0	0	0	0	0	0	0	0	0	0	0	0	0	1	0	1	0	0	0	0	0	0	0	0	0	0	0	0	1	0	0	0	0	0	0	0	0	0	0	0	0
0	0	0	0	0	0	0	0	0	0	0	0	0	0	0	0	0	0	0	0	0	0	0	0	1	0	0	0	1	0	0	0	0	0	0	0	0	0	0	0	0	0	0	0	0	0	0	0	0	0
0	0	0	0	0	0	0	0	0	0	0	0	0	0	0	0	0	0	0	0	0	0	0	0	0	0	0	0	1	0	0	0	0	0	0	0	0	0	0	0	0	0	0	0	0	0	0	0	0	0
0	0	0	0	0	0	0	0	0	0	0	0	0	0	0	0	0	0	0	1	0	0	1	0	1	0	0	0	1	0	0	0	0	0	0	0	0	0	0	0	0	0	0	0	0	0	0	0	0	0
0	0	0	0	0	0	0	0	0	0	0	0	0	0	0	0	0	0	0	1	0	0	1	0	1	1	0	0	0	0	0	0	0	0	0	0	0	1	0	0	0	0	0	0	0	0	0	0	0	0
0	0	0	0	0	0	0	0	0	0	0	0	0	0	0	0	0	0	0	0	0	0	1	0	1	0	0	0	0	0	0	0	0	0	0	0	0	0	0	0	0	0	0	0	0	0	0	0	0	0
0	0	0	0	0	0	0	0	0	0	0	0	0	0	0	0	0	0	0	1	0	0	1	0	1	1	0	1	0	0	0	0	0	0	0	0	0	1	0	0	0	0	0	0	0	0	0	0	0	0
0	0	0	0	0	0	0	0	0	0	0	0	0	0	0	0	0	0	0	0	0	0	0	0	0	0	0	0	0	0	0	0	0	0	0	0	0	0	0	0	0	0	0	0	0	0	0	0	0	0
0	0	0	0	0	0	0	0	0	0	0	0	0	0	0	0	0	0	0	0	0	0	1	0	1	0	0	0	0	0	0	0	0	0	0	0	0	0	0	0	0	0	0	0	0	0	0	0	0	0
0	0	0	0	0	0	0	0	0	0	0	0	0	0	0	0	0	0	0	0	0	0	1	0	1	0	0	0	1	0	0	0	0	0	0	0	0	0	0	0	0	0	0	0	0	0	0	0	0	0
0	0	0	0	0	0	0	0	0	0	0	0	0	0	0	0	0	0	0	0	0	0	1	0	1	0	0	0	1	0	0	0	0	0	0	0	0	0	0	0	0	0	0	0	0	0	0	0	0	0
0	0	0	0	0	0	0	0	0	0	0	0	0	0	0	0	0	0	1	0	0	0	1	0	0	0	0	0	0	0	0	0	0	0	0	0	0	0	0	1	0	0	0	0	0	0	1	0	0	0
0	0	0	0	0	0	0	0	0	0	0	0	0	0	0	0	0	0	0	0	0	0	1	0	0	0	0	0	0	0	0	0	0	0	0	0	0	0	0	0	1	0	0	0	0	0	1	0	0	0
0	0	0	0	0	0	0	0	0	0	0	0	0	0	0	0	0	0	0	0	0	0	1	0	1	0	0	0	0	0	0	0	0	0	0	0	0	0	0	0	0	0	0	0	0	0	0	0	0	0
0	0	0	0	0	0	0	0	0	0	0	0	0	0	0	0	0	0	0	0	0	0	1	0	1	0	0	0	0	0	0	0	0	0	0	0	0	1	0	0	0	0	0	0	0	0	0	0	0	0
0	0	0	0	0	0	0	0	0	0	0	0	0	0	0	0	0	0	1	0	0	0	1	0	1	0	0	0	1	0	0	0	0	0	0	0	0	1	0	0	0	0	0	0	0	0	1	0	0	0
0	0	0	0	0	0	0	0	0	0	0	0	0	0	0	0	0	0	1	0	0	0	1	1	1	0	0	0	0	0	0	0	0	0	0	0	0	0	0	0	0	0	0	0	0	0	1	0	0	0
0	0	0	0	0	0	0	0	0	0	0	0	0	0	0	0	0	0	1	0	0	0	1	1	1	0	0	0	0	0	0	0	0	0	0	0	0	0	0	0	0	0	0	0	0	0	1	0	0	0
0	0	0	0	0	0	0	0	0	0	0	0	0	0	0	0	0	0	1	0	0	0	1	1	1	0	0	0	0	0	0	0	0	0	0	0	0	0	0	0	0	0	0	0	0	0	0	0	0	0
0	0	0	0	0	0	0	0	0	0	0	0	0	0	0	0	0	0	1	0	0	1	1	1	1	0	0	0	1	0	0	0	0	0	0	0	0	0	0	0	1	0	0	0	0	0	1	0	0	0
0	0	0	0	0	0	0	0	0	0	0	0	0	0	0	0	0	0	1	0	0	1	1	1	1	0	0	0	1	0	0	0	0	0	0	0	0	0	0	0	1	0	0	0	0	0	1	0	0	0
0	0	0	0	0	0	0	0	0	0	0	0	0	0	0	0	0	1	1	0	0	0	1	1	1	0	0	0	1	0	0	0	0	0	0	0	0	1	0	0	0	0	0	0	0	0	1	0	0	0
0	0	0	0	0	0	0	0	0	0	0	0	0	0	0	0	0	1	1	0	0	0	1	0	1	0	0	0	1	0	0	0	0	0	0	0	0	1	0	0	1	0	0	0	0	0	1	0	0	0
0	0	0	0	0	0	0	0	0	0	0	0	0	0	0	0	0	0	1	0	0	0	1	0	1	0	0	0	0	0	0	0	0	0	0	0	0	0	0	0	0	0	0	0	0	0	1	0	0	0
0	0	0	0	0	0	0	0	0	0	0	0	0	0	0	0	0	0	1	0	0	0	1	0	1	0	0	0	1	0	0	0	0	0	0	0	0	0	0	0	0	0	0	0	0	0	0	0	0	0
0	0	0	0	0	0	0	0	0	0	0	0	0	0	0	0	0	0	1	0	0	0	1	1	1	0	1	0	1	0	0	0	0	0	0	0	0	0	0	0	1	0	0	0	0	0	0	0	0	0
0	0	0	0	0	0	0	0	0	0	0	0	0	0	0	0	0	0	0	0	0	0	1	0	0	0	0	0	0	0	0	0	0	0	0	0	0	0	0	0	0	0	0	0	0	0	0	0	0	0
0	0	0	0	0	0	1	0	0	0	0	0	0	0	0	0	0	0	1	0	0	0	1	1	1	0	1	0	0	0	0	0	0	0	0	0	0	1	0	0	0	0	0	0	0	0	0	0	0	0
0	0	0	0	0	0	0	0	0	0	0	0	0	0	0	0	0	0	1	0	0	0	1	1	1	0	0	0	1	0	0	0	0	0	0	0	0	1	0	0	0	0	0	0	0	0	1	0	0	0
0	0	0	0	0	0	0	0	0	0	0	0	0	0	0	0	0	0	0	0	0	1	1	0	0	0	0	0	1	0	0	0	0	0	0	0	0	0	0	0	0	0	0	0	0	0	0	0	0	0
0	0	0	0	0	0	0	0	0	0	0	0	0	0	0	0	0	0	1	0	0	1	1	1	0	0	0	0	1	0	0	0	0	0	0	0	0	0	0	0	1	0	0	0	0	0	0	0	0	0
0	0	0	0	0	0	0	0	0	0	0	0	0	0	0	0	0	0	0	0	0	0	1	0	0	0	0	0	0	0	0	0	0	0	0	0	0	0	0	0	1	0	0	0	0	0	1	0	0	0
0	0	0	0	0	0	0	0	0	0	0	0	0	0	0	0	0	1	0	0	0	0	0	0	1	0	0	0	1	0	0	0	0	0	0	0	0	0	0	0	1	0	0	0	0	0	1	0	0	0
0	0	0	0	0	0	0	0	0	0	0	0	0	0	0	0	0	1	0	0	0	0	1	0	1	0	0	0	1	0	0	0	0	0	0	0	0	0	0	0	1	0	0	0	0	0	1	0	0	0
0	0	0	0	0	0	0	0	0	0	0	0	0	0	0	0	0	0	0	0	0	0	1	0	0	0	0	0	0	0	0	0	0	0	0	0	0	0	0	0	0	0	0	0	0	0	0	0	0	0
0	0	0	0	0	0	0	0	0	0	0	0	0	0	0	0	0	0	1	0	0	1	1	0	1	0	0	0	1	0	0	0	0	0	0	0	0	0	0	0	1	0	0	0	0	0	0	1	0	0
0	1	0	0	0	0	0	0	0	0	0	0	0	0	0	0	0	0	0	0	0	1	1	0	1	0	0	0	1	0	0	0	0	0	0	0	0	0	0	0	1	0	0	0	0	0	0	1	0	0
0	0	0	0	0	0	0	0	0	0	0	0	0	0	0	0	0	0	0	0	0	0	1	0	1	0	0	0	1	0	0	0	0	0	0	0	0	0	0	0	1	0	0	0	0	0	0	0	0	0
0	0	0	0	0	0	0	0	0	0	0	0	0	0	0	0	0	1	0	0	0	1	1	0	1	0	0	0	1	0	0	0	0	0	0	0	0	0	0	0	1	0	0	0	0	0	0	1	0	0
0	0	0	0	0	0	0	0	0	0	0	0	0	0	0	0	0	0	0	0	0	1	1	0	1	0	0	0	1	0	0	0	0	0	0	0	0	0	0	0	1	0	0	0	0	0	0	1	0	0
0	0	0	0	0	0	0	0	0	0	0	0	0	0	0	0	0	0	0	0	0	1	1	0	1	0	0	0	1	0	0	0	0	0	0	0	0	0	0	0	1	0	0	0	0	0	0	1	0	0
0	0	1	0	0	0	0	1	0	0	1	0	0	0	0	0	0	0	0	0	0	0	0	0	0	0	0	0	1	0	0	0	0	0	0	0	0	0	0	0	0	0	0	0	1	0	1	1	0	0
0	0	0	0	0	0	0	0	0	0	0	0	0	0	0	0	0	0	0	0	0	0	1	0	0	0	0	0	0	0	0	0	0	0	0	0	0	0	0	0	0	0	0	0	0	0	0	0	0	0
0	1	0	0	0	0	0	0	0	0	0	0	0	0	0	0	0	0	0	0	0	1	1	0	1	0	0	0	1	0	0	0	0	0	0	0	0	0	0	0	1	0	0	0	0	0	0	1	0	0
0	1	0	0	0	0	0	0	0	0	0	0	0	0	0	0	0	0	0	0	0	1	1	0	1	0	0	0	1	0	0	0	0	0	0	0	0	0	0	0	1	0	0	0	0	0	0	1	0	0
0	0	0	0	0	0	0	0	0	0	0	0	0	0	0	0	0	0	1	0	0	0	1	0	1	0	0	0	1	0	0	0	0	0	0	0	0	0	0	0	1	0	0	0	0	0	0	1	0	0
0	0	0	0	0	0	0	0	0	0	0	0	0	0	0	0	0	0	0	0	0	0	0	0	0	0	0	0	0	0	0	0	0	0	0	0	0	0	0	0	0	0	0	0	0	0	0	0	0	0
0	1	0	0	0	0	0	0	0	0	0	0	0	0	0	0	0	1	1	0	0	0	1	0	1	0	0	0	1	0	0	0	0	0	0	0	0	0	0	0	1	0	0	0	0	0	0	1	0	0
0	0	0	0	0	0	0	0	0	0	0	0	0	0	0	0	0	0	0	0	0	0	0	0	0	0	0	0	1	0	0	0	0	0	0	0	0	0	0	0	0	0	0	0	0	0	0	0	0	0
0	0	0	0	0	0	0	0	0	0	0	0	0	0	0	0	0	0	0	0	0	1	1	0	1	0	0	0	1	0	0	0	0	0	0	0	0	0	0	0	1	0	0	0	0	0	0	1	0	0
0	0	0	0	0	0	0	0	0	0	0	0	0	0	0	0	0	0	0	0	0	1	1	0	1	0	0	0	1	0	0	0	0	0	0	0	0	0	0	0	1	0	0	0	0	0	0	1	0	0
0	0	1	0	0	0	0	1	0	0	1	0	0	0	0	0	0	0	0	0	0	0	0	0	0	0	0	0	0	0	0	0	0	0	0	0	0	0	0	0	0	0	0	0	1	0	1	1	0	0
0	0	0	0	0	0	0	0	0	0	0	0	0	0	0	0	0	0	0	0	0	0	1	0	1	0	0	0	1	0	0	0	0	0	0	0	0	0	0	0	0	0	0	0	0	0	0	0	0	0
0	1	0	0	0	0	0	0	0	0	0	0	0	0	0	0	0	1	1	0	0	1	1	0	1	0	0	0	1	0	0	0	0	0	0	0	0	0	0	0	1	0	0	0	0	0	0	1	0	0
0	0	0	0	0	0	0	0	0	0	0	0	0	0	0	0	0	1	1	0	0	0	1	1	1	0	0	0	1	0	0	0	0	0	0	0	0	0	0	0	1	0	0	0	0	0	1	0	0	0
0	0	0	0	0	0	0	0	0	0	0	0	0	0	0	0	0	0	1	0	0	1	1	1	0	0	0	0	0	0	0	0	0	0	0	0	0	0	0	0	1	0	0	0	0	0	0	0	0	0
1	0	0	0	0	0	0	0	0	0	0	0	0	0	0	0	0	0	0	0	0	0	1	0	1	0	0	0	1	0	0	0	0	0	0	0	0	0	0	0	1	0	0	0	0	0	1	0	0	0
0	0	0	0	0	0	0	0	0	0	0	0	0	0	0	0	0	0	0	0	0	0	0	0	0	0	0	0	0	1	0	0	0	0	0	0	0	0	0	0	0	0	1	0	0	0	0	0	0	0
0	0	0	0	0	0	0	0	0	0	0	0	0	0	0	0	0	1	0	0	0	1	1	0	1	0	0	0	1	0	0	0	0	0	0	0	0	0	0	0	1	0	0	0	0	0	0	1	0	0
0	0	0	0	0	0	0	0	0	0	0	0	0	0	0	0	0	0	0	0	0	0	1	0	0	0	0	0	0	0	0	0	0	0	0	0	0	0	0	0	0	0	0	0	0	0	0	1	0	0
0	1	0	0	0	0	0	0	0	0	0	0	0	0	0	0	0	1	1	0	0	1	1	0	1	0	0	1	1	0	0	0	0	0	0	0	0	0	0	0	1	0	0	0	0	0	0	1	0	0
0	0	0	0	0	0	0	0	0	0	0	0	0	0	0	0	0	0	0	0	0	1	1	0	1	0	0	0	1	0	0	0	0	0	0	0	0	0	0	0	1	0	0	0	0	0	0	1	0	0
0	0	0	0	0	0	0	0	0	0	0	0	0	0	0	0	0	0	0	1	0	0	1	0	1	1	0	1	1	0	0	0	0	0	0	0	0	1	0	0	0	0	0	0	0	0	0	0	0	0
0	0	0	0	0	0	0	0	0	0	0	0	0	0	0	0	0	0	0	1	0	0	1	0	1	0	0	0	1	0	0	0	0	0	0	0	0	0	0	0	0	0	0	0	0	0	0	0	0	0
0	0	0	0	0	0	0	0	0	0	0	0	0	0	0	0	0	0	0	0	0	0	1	0	1	0	0	0	0	0	0	0	0	0	0	0	0	0	0	0	0	0	0	0	0	0	0	0	0	0
0	0	0	0	0	0	0	0	0	0	0	0	0	0	0	0	0	0	0	1	0	0	0	0	1	0	0	0	1	0	0	0	0	0	0	0	0	0	0	0	0	0	0	0	0	0	0	0	0	0
0	0	0	0	0	0	0	0	0	0	0	0	0	0	0	0	0	0	0	1	0	0	1	0	1	0	0	0	1	0	0	0	0	0	0	0	0	0	0	0	0	0	0	0	0	0	0	0	0	0
0	0	0	0	0	0	0	0	0	0	0	0	0	0	0	0	0	0	0	1	0	0	1	0	1	0	0	1	1	0	0	0	0	0	0	0	0	0	0	0	0	0	0	0	0	0	0	0	0	0
0	0	0	0	0	0	0	0	0	0	0	1	0	0	0	0	0	0	0	0	0	0	0	0	0	0	0	0	0	0	0	0	0	0	0	0	0	0	0	0	0	0	0	0	0	0	0	0	0	0
0	0	0	0	0	0	0	0	0	0	0	0	0	0	0	0	0	0	0	0	0	0	1	0	1	1	0	0	0	0	0	0	0	0	0	0	0	1	0	0	0	0	0	0	0	0	0	0	0	0
0	0	0	0	0	0	0	0	0	0	0	0	0	0	0	0	0	0	0	0	0	0	0	0	0	0	0	0	0	0	0	0	0	0	0	0	0	0	0	0	0	0	0	0	0	0	0	1	0	0
0	0	0	0	0	0	0	0	0	0	0	0	0	0	0	0	0	1	0	0	0	0	0	0	0	0	0	0	0	0	0	0	0	0	0	0	0	0	0	0	0	0	0	0	0	0	0	1	0	0
0	0	0	0	0	0	0	0	0	0	0	0	0	0	0	0	0	0	0	0	0	0	1	0	1	0	0	0	1	0	0	0	0	0	0	0	0	0	0	0	0	0	0	0	0	0	0	0	0	0
0	0	0	0	0	0	0	0	0	0	0	0	0	0	0	0	0	0	1	0	0	0	1	0	1	0	0	0	1	0	0	0	0	0	0	0	0	0	0	0	0	0	0	0	0	0	1	0	0	0
0	0	0	0	0	0	0	0	0	0	0	0	0	0	0	0	0	0	0	0	0	0	0	0	0	0	0	0	0	0	0	0	0	0	0	0	0	1	0	0	0	0	0	0	0	0	0	0	0	0
0	0	0	0	0	0	1	0	0	0	0	0	0	0	0	0	0	0	0	0	1	0	1	0	1	0	1	0	0	0	0	0	0	0	0	0	0	1	0	0	0	0	1	0	0	0	0	0	0	0
0	0	0	0	0	0	0	1	0	0	0	0	0	0	0	0	0	1	0	0	0	0	0	0	0	0	0	1	0	0	0	0	0	0	0	0	0	0	0	0	1	0	0	0	0	0	1	0	0	0
0	0	0	0	0	0	0	1	0	0	0	0	0	0	0	0	0	0	0	0	0	0	0	0	0	0	0	1	0	0	0	0	0	0	0	0	0	0	0	0	1	0	0	0	0	0	1	0	1	0
0	0	0	0	0	0	0	0	0	0	0	0	0	0	0	0	0	0	0	0	0	0	1	1	1	0	0	0	0	0	0	0	0	0	0	0	0	1	0	0	0	0	0	0	0	0	1	0	0	0
0	0	0	0	0	0	0	0	0	0	0	0	0	0	0	0	0	0	0	0	0	0	1	0	1	0	0	0	0	0	0	0	0	0	0	0	0	1	0	0	0	0	0	0	0	0	1	0	0	0
0	0	0	0	0	0	0	0	0	0	0	0	0	0	0	0	0	0	1	0	0	0	1	0	1	0	0	0	0	0	0	0	0	0	0	0	0	0	0	0	0	0	0	0	0	0	1	0	0	0
0	0	0	0	0	0	0	0	0	0	0	0	0	0	0	0	0	0	1	0	0	0	1	1	1	0	0	0	1	0	0	0	0	0	0	0	0	0	0	0	0	0	0	0	0	0	1	0	0	0
0	0	0	0	0	0	0	0	0	0	0	0	0	0	0	0	0	0	1	0	0	0	1	0	1	0	0	0	1	0	0	0	0	0	0	0	0	0	0	0	0	0	0	0	0	0	1	0	0	0
0	0	0	0	0	0	0	0	0	0	0	0	0	0	0	0	0	0	1	0	0	1	1	1	1	0	0	0	1	0	0	0	0	0	0	0	0	0	0	0	0	0	0	0	0	0	1	0	0	0
0	0	0	0	0	0	0	0	0	0	0	0	0	0	0	0	0	1	1	0	0	0	1	1	1	0	0	0	1	0	0	0	0	0	0	0	0	0	0	0	1	0	0	0	0	0	1	0	0	0
0	0	0	0	0	0	0	0	0	0	0	0	0	0	0	0	0	0	1	0	0	0	1	1	1	0	0	0	1	0	0	0	0	0	0	0	0	0	0	0	1	0	0	0	0	0	1	0	0	0
0	0	0	0	0	0	0	0	0	0	0	0	0	0	0	0	0	1	1	0	0	0	1	1	1	0	0	0	1	0	0	0	0	0	0	0	0	0	0	0	1	0	0	0	0	0	1	0	0	0
0	0	0	0	0	0	0	0	0	0	0	0	0	0	0	0	0	0	1	0	0	0	1	1	1	0	0	0	1	0	0	0	0	0	0	0	0	0	0	0	1	0	0	0	0	0	1	0	0	0
0	0	0	0	0	0	0	0	0	0	0	0	0	0	0	0	0	0	1	0	0	0	1	0	0	0	0	0	1	0	0	0	0	0	0	0	0	0	0	0	0	0	0	0	0	0	1	0	0	0
0	0	0	0	0	0	0	0	0	0	0	0	0	0	0	0	0	1	1	0	0	0	1	1	1	0	0	0	1	0	0	0	0	0	0	0	0	0	0	0	1	0	0	0	0	0	1	0	0	0
0	0	0	0	0	0	0	0	0	0	0	0	0	0	0	0	0	0	0	0	0	0	1	0	0	0	0	0	0	0	0	0	0	0	0	0	0	0	0	0	0	0	0	0	0	0	0	0	0	0
0	0	0	0	0	0	0	0	0	0	0	0	0	0	0	0	0	1	1	0	0	1	1	0	1	0	0	0	1	0	1	0	0	0	0	0	0	0	0	0	1	0	0	0	0	0	0	1	0	0
0	0	0	0	0	0	0	0	0	0	0	0	0	0	0	0	0	0	1	0	0	1	1	0	1	0	0	0	1	0	0	0	0	0	0	0	0	0	0	0	1	0	0	0	0	0	0	1	0	0
0	1	0	0	0	0	0	0	0	0	0	0	0	0	0	0	0	0	0	0	0	1	1	0	1	0	0	0	1	0	0	0	0	0	0	0	0	0	0	0	0	0	0	0	0	0	0	1	0	0
0	0	0	0	0	0	0	0	0	0	0	0	0	0	0	0	0	0	1	0	0	1	1	0	1	0	0	0	1	0	0	0	0	0	0	0	0	0	0	0	1	0	0	0	0	0	0	1	0	0
0	0	0	0	0	0	0	0	0	0	0	0	0	0	0	0	0	0	0	0	0	1	1	0	1	0	0	0	1	0	0	0	0	0	0	0	0	0	0	0	1	0	0	0	0	0	0	1	0	0
0	0	0	0	0	0	0	0	0	0	0	0	0	0	0	0	0	0	0	0	0	0	0	0	0	0	0	0	0	0	0	0	0	0	0	0	0	0	0	0	0	0	0	0	0	0	0	0	0	0
0	0	0	0	0	1	0	0	0	0	0	0	0	0	0	0	0	0	0	0	0	0	0	0	1	0	0	0	1	0	0	0	0	0	0	0	0	0	0	0	0	0	0	0	0	0	0	0	0	0
0	0	0	0	0	1	0	0	0	0	0	0	0	0	0	0	0	0	0	0	0	0	0	0	1	0	0	0	1	0	0	0	0	0	0	0	0	0	0	0	0	0	0	0	0	0	0	0	0	0
0	0	0	0	0	1	0	0	0	0	0	0	0	0	0	0	0	0	1	0	0	0	0	0	1	0	0	0	1	0	1	0	0	0	0	0	0	0	0	0	0	0	0	0	0	0	0	0	0	0
0	0	0	0	0	0	0	0	0	0	0	0	0	0	0	0	0	0	0	0	0	0	0	0	1	0	0	0	0	0	0	0	0	0	0	0	0	0	0	0	0	0	0	0	0	0	0	0	0	0
0	0	0	0	0	0	0	0	0	0	0	0	0	0	0	0	0	0	0	0	0	0	0	0	0	0	0	0	1	0	0	0	0	0	0	0	0	0	0	0	0	0	0	0	0	0	0	0	0	0
0	0	0	0	0	0	0	0	0	0	0	0	0	0	0	0	0	1	0	0	0	1	1	0	1	0	0	0	1	0	0	0	0	0	0	0	0	0	0	0	1	0	0	0	0	0	0	1	0	0
0	0	0	0	0	0	0	0	0	0	1	1	0	0	0	0	0	0	0	0	0	0	0	0	0	0	0	0	0	0	0	0	0	0	0	0	0	0	0	0	0	0	0	0	0	0	1	0	0	0
0	1	0	0	0	0	0	0	0	0	0	0	0	0	0	0	0	1	0	0	0	0	1	0	1	0	0	0	1	0	1	0	0	0	0	0	0	0	0	0	1	0	0	0	0	0	0	1	0	0
0	0	0	0	0	0	0	0	0	0	0	0	0	0	0	0	0	0	0	0	0	0	1	0	1	0	0	0	0	0	0	0	0	0	0	0	0	0	0	0	0	0	0	0	0	0	0	1	0	0
0	1	0	0	0	0	0	0	0	0	0	0	0	0	0	0	0	1	0	0	0	0	1	0	1	0	0	0	1	0	0	0	0	0	0	0	0	0	0	0	1	0	0	0	0	0	0	1	0	0
0	0	0	0	0	0	0	0	0	0	0	0	0	0	0	0	0	1	1	0	0	1	1	0	1	0	0	0	1	0	0	0	0	0	0	0	0	0	0	0	1	0	0	0	0	0	0	1	0	0
0	0	0	0	0	0	0	0	0	0	0	0	0	0	0	0	0	0	0	0	0	0	1	0	1	0	0	0	0	0	0	0	0	0	0	0	0	0	0	0	0	0	0	0	0	0	0	1	0	0
0	1	0	0	0	0	0	0	0	0	0	0	0	0	0	0	0	0	1	0	0	1	1	0	1	0	0	0	1	0	0	0	0	0	0	0	0	0	0	0	1	0	0	0	0	0	0	1	0	0
0	1	0	0	0	0	0	0	0	0	0	0	0	0	0	0	1	1	1	0	0	1	1	0	1	0	0	0	1	0	0	0	0	0	0	0	0	0	0	0	1	0	0	0	0	0	0	1	0	0
0	0	0	0	0	0	0	0	0	0	0	0	0	0	0	0	0	1	1	0	0	1	1	0	1	0	0	0	1	0	0	0	0	0	0	0	0	0	0	0	1	0	0	0	0	0	0	1	0	0
0	0	0	0	0	0	0	0	0	0	0	0	0	0	0	0	0	1	1	0	0	1	1	0	1	0	0	0	1	0	1	0	0	0	0	0	0	0	0	0	1	0	0	0	0	0	0	1	0	0
0	0	0	0	0	0	0	0	0	0	0	0	0	0	0	0	0	1	0	0	0	1	1	0	1	0	0	0	1	0	1	0	0	0	0	0	0	0	0	0	1	0	0	0	0	0	0	1	0	0
0	0	0	0	0	0	0	0	0	0	0	0	0	0	0	0	0	1	0	0	0	1	1	0	1	0	0	0	1	0	0	0	0	0	0	0	0	0	0	0	1	0	0	0	0	0	0	1	0	0
0	0	1	0	0	0	0	1	0	0	0	0	0	0	0	0	0	0	0	0	0	0	0	0	0	0	0	0	0	0	0	0	0	0	0	0	0	0	0	0	0	0	0	0	0	0	1	0	0	0
0	0	0	0	0	0	0	0	0	0	0	0	0	0	0	0	0	0	1	0	0	1	1	1	1	0	1	0	1	0	0	0	0	0	0	0	0	1	0	0	1	0	0	0	0	0	1	0	0	0
0	0	0	0	0	0	0	0	0	0	0	0	0	0	0	0	0	0	0	0	0	0	1	0	0	0	0	0	1	0	0	0	0	0	0	0	0	0	0	0	1	0	0	0	0	0	1	0	0	0
0	0	0	0	0	0	1	0	0	0	0	0	0	0	0	0	0	0	0	0	0	0	1	0	0	0	1	0	0	0	0	0	0	0	0	0	0	1	0	0	0	0	0	0	0	0	0	0	0	0
0	0	0	0	0	0	0	0	0	0	0	0	0	0	0	0	0	0	1	0	0	0	1	1	1	0	0	0	1	0	0	0	0	0	0	0	0	1	0	0	0	0	0	0	0	0	0	0	0	0
0	0	0	0	0	0	0	0	0	0	0	0	0	0	0	0	0	0	0	0	0	1	1	0	1	0	0	0	1	0	0	0	0	0	0	0	0	0	0	0	1	0	0	0	0	0	1	0	0	0
0	0	0	0	0	0	0	0	0	0	0	0	0	0	0	0	0	0	0	0	0	0	1	0	1	0	0	0	0	0	0	0	0	0	0	0	0	1	0	0	0	0	0	0	0	0	0	0	0	0
0	0	0	0	0	0	0	0	0	0	0	0	0	0	0	0	0	0	0	0	0	0	1	0	0	0	0	0	0	0	0	0	0	0	0	0	0	0	0	0	0	0	0	0	0	0	0	0	0	0
0	0	0	0	0	0	0	0	0	0	0	0	0	0	0	0	0	1	1	0	0	0	1	1	1	0	0	0	1	0	0	0	0	0	0	0	0	0	0	0	0	0	0	0	0	0	1	0	0	0
0	0	0	0	0	0	0	0	0	0	0	0	0	0	0	0	0	1	1	0	0	1	1	1	1	0	0	0	1	0	0	0	0	0	0	0	0	0	0	0	1	0	0	0	0	0	1	0	0	0
0	0	0	0	0	0	0	0	0	0	0	0	0	0	0	0	0	0	0	0	0	0	1	0	1	0	0	0	0	0	0	0	0	0	0	0	0	0	0	0	0	0	0	0	0	0	0	0	0	0
0	0	0	0	0	0	0	0	0	0	0	0	0	0	0	0	0	0	0	0	0	0	1	0	1	0	0	0	0	0	0	0	0	0	0	0	0	1	0	0	0	0	0	0	0	0	0	0	0	0
0	0	0	0	0	0	0	0	0	0	0	0	0	0	0	0	0	0	0	1	0	0	1	0	1	1	0	0	1	0	0	0	0	0	0	0	0	0	0	0	0	0	0	0	0	0	0	0	0	0
0	0	0	0	0	0	0	0	0	0	0	0	0	0	0	0	0	0	0	0	0	1	1	0	1	0	0	0	1	0	0	0	0	0	0	0	0	0	0	0	1	0	0	0	0	0	0	1	0	0
0	0	0	0	0	0	0	0	0	0	0	0	0	0	0	0	0	0	0	0	0	0	0	0	0	0	0	0	0	0	0	0	0	0	0	0	0	0	0	0	0	0	0	0	0	0	0	0	0	0
0	0	0	0	0	0	0	0	0	0	0	0	0	0	0	0	0	0	1	0	0	1	1	0	1	0	0	0	1	0	0	0	0	0	0	0	0	0	0	0	1	0	0	0	0	0	0	1	0	0
0	0	0	0	0	0	0	0	0	0	0	0	0	0	0	0	0	0	0	0	0	0	1	0	1	0	0	0	1	0	0	0	0	0	0	0	0	0	0	0	0	0	0	0	0	0	0	1	0	0
0	0	0	0	0	0	0	0	0	0	0	0	0	0	0	0	0	0	0	0	0	0	0	0	0	0	0	0	0	0	0	0	0	0	0	0	0	0	0	0	0	0	0	0	0	0	0	0	0	0
0	0	1	0	0	0	0	1	0	0	1	0	0	0	0	0	0	0	0	0	0	0	0	0	0	0	0	0	0	0	0	0	0	0	0	0	0	0	0	0	0	0	0	0	0	0	1	0	0	0
0	0	0	0	0	0	0	0	0	0	0	0	0	0	0	0	0	0	0	0	0	0	0	0	0	0	0	0	0	0	0	0	0	0	0	0	0	0	0	0	0	0	0	0	0	0	0	0	0	0
0	0	0	0	0	0	0	0	0	0	0	0	0	0	0	0	0	0	1	0	0	1	1	1	1	0	0	0	1	0	0	0	0	0	0	0	0	0	0	0	1	0	0	0	0	0	1	0	0	0
0	0	0	0	0	0	0	0	0	0	0	0	0	0	0	0	0	1	1	0	0	0	1	0	1	0	0	0	1	0	0	0	0	0	0	0	0	0	0	0	1	0	0	0	0	0	1	0	0	0
0	0	0	0	0	0	0	0	0	0	0	0	0	0	0	0	0	1	1	0	0	0	1	0	1	0	0	0	1	0	0	0	0	0	0	0	0	0	0	0	0	0	0	0	0	0	0	0	0	0
0	0	0	0	0	0	0	0	0	0	0	0	0	0	0	0	0	0	1	0	0	0	0	0	1	0	0	0	1	0	0	0	0	0	0	0	0	1	0	0	1	0	0	0	0	0	0	0	0	0
0	0	0	0	0	0	0	0	0	0	0	0	0	0	0	0	0	1	0	0	0	0	1	0	1	0	0	0	1	0	0	0	0	0	0	0	0	0	0	0	0	0	0	0	0	0	0	0	0	0
0	0	0	0	0	0	0	0	0	0	0	0	0	0	0	0	0	0	0	0	0	0	0	0	0	0	0	0	0	0	0	0	0	0	0	0	0	1	0	0	0	0	0	0	0	0	0	0	0	0
1	0	0	0	0	0	0	0	0	0	0	0	0	0	0	0	0	1	1	0	0	0	1	1	1	0	0	0	1	0	0	0	0	0	0	0	0	1	0	0	1	0	0	0	0	0	0	0	0	0
0	0	0	0	0	0	0	0	0	0	0	0	0	0	0	0	0	0	1	0	0	0	1	1	1	0	0	0	1	0	0	0	0	0	0	0	0	1	0	0	1	0	0	0	0	0	0	0	0	0
1	0	0	0	0	0	0	0	0	0	0	0	0	0	0	0	0	1	1	0	0	0	1	0	1	0	0	0	1	0	0	0	0	0	0	0	0	0	0	0	1	0	0	0	0	0	0	0	0	0
0	0	0	0	0	0	0	0	0	0	0	0	0	0	0	0	0	0	1	0	0	0	0	0	1	0	0	0	1	0	0	0	0	0	0	0	0	0	0	0	1	0	0	0	0	0	0	0	0	0
0	0	0	0	0	0	0	0	0	0	0	0	0	0	0	0	0	0	1	0	0	1	1	0	0	0	0	0	0	0	0	0	0	0	0	0	0	1	0	0	0	0	0	0	0	0	0	0	0	0
0	0	0	0	0	0	0	0	0	0	0	0	0	0	0	0	0	0	1	0	0	1	1	1	1	0	1	0	1	0	0	0	0	0	0	0	0	1	0	0	0	0	0	0	0	0	0	0	0	0
1	0	0	0	0	0	0	0	0	0	0	0	0	0	0	0	0	1	1	0	0	1	1	0	1	0	0	0	1	0	0	0	0	0	0	0	0	0	0	0	1	0	0	0	0	0	1	0	0	0
0	0	0	0	0	0	0	0	0	0	0	0	0	0	0	0	0	1	1	0	0	0	1	0	1	0	0	0	1	0	0	0	0	0	0	0	0	0	0	0	1	0	0	0	0	0	1	0	0	0
0	0	0	0	0	0	0	0	0	0	0	0	0	0	0	0	0	0	0	0	0	0	1	0	1	0	0	0	0	0	0	0	0	0	0	0	0	0	0	0	1	0	0	0	0	0	1	0	1	0
0	0	0	0	0	0	0	0	0	0	0	0	0	0	0	0	0	0	1	0	0	0	1	0	1	0	0	0	0	0	0	0	0	0	0	0	0	1	0	0	1	0	0	0	0	0	1	0	1	0
0	0	0	0	0	0	0	0	0	0	0	0	0	0	0	0	0	0	1	0	0	0	1	0	1	0	1	0	1	0	0	0	0	0	0	0	0	0	0	0	1	0	0	0	0	0	1	0	0	0
0	0	0	0	0	0	0	0	0	0	0	0	0	0	0	0	0	0	1	0	0	0	1	1	1	0	1	0	1	0	0	0	0	0	0	0	0	0	0	0	1	0	0	0	0	0	1	0	0	0
0	0	0	0	0	0	0	0	0	0	0	0	0	0	0	0	0	0	0	0	0	0	0	0	0	0	0	0	0	0	0	0	0	0	0	0	0	0	0	0	0	0	0	0	0	0	0	0	0	0
0	0	0	0	0	0	0	0	0	0	0	0	0	0	0	0	0	0	0	0	0	0	0	0	0	0	0	0	0	0	0	0	0	0	0	0	0	0	0	0	0	0	0	0	0	0	0	0	0	0
0	0	0	0	0	0	0	0	0	0	0	0	0	0	0	0	0	0	0	0	0	0	1	0	0	0	0	0	0	0	0	0	0	0	0	0	0	0	0	0	0	0	0	0	0	0	0	0	0	0
0	0	0	0	0	0	0	1	0	0	0	1	0	0	0	0	0	0	0	0	0	0	0	0	0	0	0	0	0	0	0	0	0	0	0	0	0	0	0	0	0	0	0	0	0	0	1	0	0	0
0	0	1	0	1	0	1	1	0	1	1	1	1	1	0	1	0	1	0	0	1	0	1	0	0	0	0	1	1	0	0	0	0	0	0	0	1	0	1	1	1	0	0	1	1	1	1	1	1	0
0	0	0	0	1	0	0	1	0	0	1	0	0	1	0	0	0	0	0	0	0	0	0	0	0	0	0	0	0	0	1	0	0	0	0	0	1	0	0	0	1	0	0	0	1	1	1	0	0	0
0	0	0	0	0	0	0	0	0	0	0	0	0	0	0	0	0	0	1	0	0	0	1	1	1	0	0	0	0	0	0	0	0	0	0	0	0	0	0	0	1	0	0	0	0	0	0	0	0	0
0	0	0	0	0	0	0	0	0	0	0	0	0	0	0	0	0	0	1	0	0	1	1	1	1	0	0	0	1	0	0	0	0	0	0	0	0	0	0	0	1	0	0	0	0	0	0	0	0	0
1	0	0	0	0	0	0	0	0	0	0	0	0	0	0	0	0	1	1	0	0	1	1	1	1	0	0	0	1	0	0	0	0	0	0	0	0	1	0	0	1	0	0	0	0	0	0	0	0	0
0	0	0	0	0	0	0	0	0	0	0	0	0	0	0	0	0	1	1	0	0	1	1	1	1	0	0	0	1	0	0	0	0	0	0	0	0	1	0	0	0	0	0	0	0	0	0	0	0	0
0	0	0	0	0	0	0	0	0	0	0	0	0	0	0	0	0	1	1	0	0	1	1	1	1	0	0	0	1	0	0	0	0	0	0	0	0	0	0	0	1	0	0	0	0	0	0	0	0	0
1	0	0	0	0	0	0	0	0	0	0	0	0	0	0	0	0	1	1	0	0	1	1	0	1	0	0	0	1	0	0	0	0	0	0	0	0	0	0	0	1	0	0	0	0	0	1	0	0	0
1	0	0	0	0	0	0	0	0	0	0	0	0	0	0	0	0	1	1	0	0	1	0	0	1	0	0	0	1	0	0	0	0	0	0	0	0	1	0	0	1	0	0	0	0	0	1	0	0	0
0	0	0	0	0	0	0	0	0	0	0	0	0	0	0	0	0	0	1	0	0	1	1	0	1	0	0	0	0	0	0	0	0	0	0	0	0	1	0	0	1	0	0	0	0	0	1	0	0	0
0	0	0	0	0	0	0	0	0	0	0	0	0	0	0	0	0	1	1	0	0	1	1	1	1	0	0	0	1	0	0	0	0	0	0	0	0	1	0	0	1	0	0	0	0	0	1	0	0	0
0	0	0	0	0	0	0	0	0	0	0	0	0	0	0	0	0	0	1	0	0	0	1	1	1	0	0	0	0	0	0	0	0	0	0	0	0	1	0	0	1	0	0	0	0	0	1	0	0	0
0	0	0	0	0	0	0	0	0	0	0	0	0	0	0	0	0	1	1	0	0	0	1	1	1	0	0	0	1	0	0	0	0	0	0	0	0	0	0	0	1	0	0	0	0	0	1	0	0	0
0	0	0	0	0	0	0	0	0	0	0	0	0	0	0	0	0	0	1	0	0	0	1	1	1	0	1	0	1	0	0	0	0	0	0	0	0	0	0	0	1	0	0	0	0	0	1	0	0	0
0	0	0	0	0	0	0	0	0	0	0	0	0	0	0	0	0	0	0	0	0	0	0	0	0	0	0	0	0	0	0	0	0	0	0	0	0	0	0	0	0	0	0	0	0	0	0	0	0	0
0	0	0	0	0	0	0	0	0	0	0	0	0	0	0	0	0	1	1	0	0	1	1	1	1	0	0	0	1	0	0	0	0	0	0	0	0	0	0	0	0	0	0	0	0	0	0	0	0	0
0	0	0	0	0	0	0	0	0	0	0	0	0	0	0	0	0	0	0	0	0	0	0	0	0	0	0	0	0	0	0	0	0	0	0	0	0	0	0	0	0	0	0	0	0	0	0	0	0	0
0	0	0	0	0	0	0	0	0	0	0	0	0	0	0	0	0	0	1	0	0	0	0	0	0	0	0	0	1	0	0	0	0	0	0	0	0	0	0	0	0	0	0	0	0	0	0	0	0	0
0	1	0	0	0	0	0	0	0	0	0	0	0	0	0	0	0	0	1	0	0	0	1	1	1	0	1	0	0	0	0	0	0	0	0	0	0	0	0	0	1	0	0	0	0	0	1	0	0	0
1	0	0	0	0	0	0	0	0	0	0	0	0	0	0	0	0	1	1	0	0	1	1	1	1	0	0	0	1	0	0	0	0	0	0	0	0	1	0	0	1	0	0	0	0	0	1	0	0	0
0	0	0	0	0	0	0	0	0	0	0	0	0	0	0	0	0	1	1	0	0	0	1	1	1	0	0	0	1	0	0	0	0	0	0	0	0	0	0	0	1	0	0	0	0	0	1	0	0	0
0	1	1	0	1	0	1	1	1	1	1	1	1	1	0	1	0	1	0	0	1	0	1	0	0	0	0	1	1	0	1	0	0	0	0	0	1	0	1	1	1	0	0	1	1	1	1	1	1	0
0	0	0	0	1	0	0	0	0	0	1	0	0	0	0	0	0	0	0	0	0	0	0	0	0	0	0	0	0	0	0	0	0	0	0	0	0	0	0	0	1	0	0	0	1	0	1	0	0	0
0	0	0	0	0	0	0	0	0	0	1	1	0	0	0	0	0	0	0	0	0	0	0	0	0	0	0	0	0	0	0	0	0	0	0	0	0	0	0	0	0	0	0	0	0	0	0	0	0	0
0	1	0	0	0	0	0	0	0	0	0	0	0	0	0	0	0	0	1	0	0	1	1	0	1	0	0	0	1	0	0	0	0	0	0	0	0	0	0	0	1	0	0	0	0	0	0	1	0	0
0	0	0	0	0	0	0	0	0	0	0	0	0	0	0	0	0	0	0	0	0	0	1	0	1	0	0	0	0	0	0	0	0	0	0	0	0	0	0	0	0	0	0	0	0	0	0	1	0	0
0	0	0	0	0	0	0	0	0	0	0	0	0	0	0	0	0	0	0	0	0	0	0	0	0	0	0	0	0	0	0	0	0	0	0	0	0	0	0	0	0	0	0	0	0	0	0	0	0	0
0	0	0	0	0	0	0	0	0	0	0	0	0	0	0	0	0	0	0	0	0	0	0	0	1	0	0	0	0	0	0	0	0	0	0	0	0	0	0	0	0	0	0	0	0	0	0	0	0	0
0	0	1	0	1	0	0	1	0	0	1	1	1	1	0	1	0	1	0	0	1	0	0	0	0	0	0	0	1	0	0	0	0	0	0	0	1	0	1	1	1	0	0	0	1	1	1	1	1	0
0	1	0	0	0	0	0	0	0	0	0	0	0	0	0	0	0	1	1	0	0	1	1	0	1	0	0	0	1	0	0	0	0	0	0	0	0	0	0	0	1	0	0	0	0	0	0	1	0	0
0	0	1	0	0	0	0	1	0	0	1	0	0	0	0	0	0	0	0	0	0	0	0	0	0	0	0	0	1	0	0	0	0	0	0	0	0	0	0	0	1	0	0	0	0	0	1	0	0	0
0	0	0	0	0	0	0	0	0	0	0	0	0	0	0	0	0	0	1	0	0	0	1	1	1	0	0	0	1	0	0	0	0	0	0	0	0	0	0	0	0	0	0	0	0	0	0	0	0	0
0	0	0	0	0	0	0	0	0	0	0	0	0	0	0	0	0	0	1	0	0	0	1	1	1	0	0	0	1	0	0	0	0	0	0	0	0	0	0	0	0	0	0	0	0	0	1	0	0	0
0	0	0	0	0	0	0	0	0	0	0	0	0	0	0	0	0	1	0	0	0	0	1	0	1	0	0	0	1	0	0	0	0	0	0	0	0	1	0	0	0	0	0	0	0	0	1	0	0	0
0	0	0	0	0	0	0	0	0	0	0	0	0	0	0	0	0	0	0	0	0	0	1	1	1	0	1	0	1	0	0	0	0	0	0	0	0	0	0	0	1	0	0	0	0	0	1	0	0	0
0	0	0	0	0	0	0	0	0	0	0	0	0	0	0	0	0	1	1	0	0	1	1	0	1	0	0	0	1	0	0	0	0	0	0	0	0	0	0	0	1	0	0	0	0	0	0	1	0	0
0	1	0	0	0	0	0	0	0	0	0	0	0	0	0	0	0	1	1	0	0	1	1	0	1	0	0	0	1	0	0	0	0	0	0	0	0	0	0	0	1	0	0	0	0	0	0	1	0	0
0	0	0	0	0	0	0	0	0	0	0	0	0	0	0	0	0	1	1	0	0	0	1	0	1	0	0	0	1	0	0	0	0	0	0	0	0	0	0	0	1	0	0	0	0	0	1	0	0	0
0	0	0	0	0	0	0	0	0	0	0	0	0	0	0	0	0	0	0	0	0	0	1	0	0	0	0	0	0	0	0	0	0	0	0	0	0	1	0	0	0	0	0	0	0	0	0	0	0	0
0	0	0	0	0	0	0	0	0	0	0	0	0	0	0	0	0	1	1	0	0	0	1	1	1	0	0	0	1	0	0	0	0	0	0	0	0	0	0	0	1	0	0	0	0	0	1	0	0	0
0	0	0	0	0	0	0	0	0	0	0	0	0	0	0	0	0	0	0	0	0	0	0	0	0	0	0	0	1	0	0	0	0	0	0	0	0	0	0	0	0	0	0	0	0	0	0	0	0	0
0	0	0	0	0	0	0	0	0	0	0	0	0	0	0	0	0	0	0	0	0	0	0	0	0	0	0	0	0	0	0	0	0	0	0	0	0	0	0	0	0	0	0	0	0	0	1	0	0	0
0	0	0	0	0	0	0	0	0	0	0	0	0	0	0	0	0	1	1	0	0	1	1	0	1	0	0	0	1	0	0	0	0	0	0	0	0	0	0	0	1	0	0	0	0	0	0	1	0	0
0	1	0	0	0	0	0	0	0	0	0	0	0	0	0	0	0	0	0	0	0	0	1	0	1	0	0	0	1	0	0	0	0	0	0	0	0	0	0	0	1	0	0	0	0	0	0	0	0	0
0	0	0	0	0	0	0	0	0	0	0	0	0	0	0	0	0	0	0	0	0	0	0	0	0	0	0	0	0	0	0	0	0	0	0	0	0	0	0	0	0	0	0	0	0	0	0	0	0	0
0	0	0	0	0	0	0	0	0	0	0	0	0	0	0	0	0	0	0	0	0	0	1	0	0	0	0	0	0	0	0	0	0	0	0	0	0	0	0	0	0	0	0	0	0	0	0	0	0	0
0	0	0	0	0	0	0	0	0	0	0	0	0	0	0	0	0	0	1	0	0	1	1	1	1	0	0	0	0	0	0	0	0	0	0	0	0	1	0	0	0	0	0	0	0	0	0	0	0	0
1	0	0	0	0	0	0	0	0	0	0	0	0	0	0	0	0	1	1	0	0	1	1	0	1	0	0	0	1	0	0	0	0	0	0	0	0	0	0	0	1	0	0	0	0	0	1	0	0	0
1	0	0	0	0	0	0	0	0	0	0	0	0	0	0	0	0	1	1	0	0	1	1	0	1	0	0	0	1	0	0	0	0	0	0	0	0	0	0	0	1	0	0	0	0	0	1	0	0	0
0	0	0	0	0	0	0	0	0	0	0	0	0	0	0	0	0	0	0	0	0	0	0	0	1	0	0	0	1	0	0	0	0	0	0	0	0	0	0	0	1	0	0	0	0	0	1	0	1	0
0	0	0	0	0	0	0	0	0	0	0	0	0	0	0	0	0	0	1	0	0	0	1	0	1	0	1	0	0	0	0	0	0	0	0	0	0	1	0	0	1	0	0	0	0	0	1	0	1	0
0	0	0	0	1	0	0	0	0	0	0	0	0	0	0	0	0	0	0	0	0	0	0	0	0	0	0	0	1	0	0	0	0	0	0	0	0	0	0	0	0	0	0	0	0	0	1	0	0	0
0	0	0	0	0	1	0	0	0	0	0	0	0	0	0	0	0	0	1	0	0	0	0	0	1	0	0	0	1	0	1	0	0	0	0	0	0	0	0	0	0	0	0	0	0	0	0	0	0	0
0	0	0	0	0	1	0	0	0	0	0	0	0	0	0	0	0	0	0	0	0	0	1	0	1	0	0	0	1	0	1	0	0	0	0	0	0	0	0	0	0	0	0	0	0	0	1	0	0	0
0	0	0	0	0	0	0	0	0	0	0	0	0	0	0	0	0	0	0	0	0	0	0	0	0	0	0	0	0	0	1	0	0	0	0	0	0	0	0	0	0	0	0	0	0	0	0	0	0	0
0	0	0	0	0	0	0	0	0	0	0	0	0	0	0	0	0	0	0	0	0	0	0	0	0	0	0	0	1	0	0	0	0	0	0	0	0	0	0	0	0	0	0	0	0	0	0	0	0	0
0	0	0	0	0	0	0	1	0	0	0	0	0	1	0	0	0	0	0	0	0	0	0	0	0	0	0	0	1	0	1	0	0	0	0	0	0	0	0	0	0	0	0	0	1	0	1	0	0	0
0	0	0	0	1	0	0	0	0	0	0	0	0	0	0	0	0	0	0	0	0	0	0	0	0	0	0	0	0	0	0	0	0	0	0	0	0	0	0	0	0	0	0	0	0	0	1	0	0	0
0	0	0	0	0	1	0	0	0	0	0	0	0	0	0	0	0	0	0	0	0	0	0	0	1	0	0	0	1	0	0	0	0	0	0	0	0	0	0	0	0	0	0	0	0	0	1	0	0	0
0	0	0	0	0	0	0	0	0	0	0	0	0	0	0	0	0	0	0	0	0	0	0	0	1	0	0	0	1	0	0	0	0	0	0	0	0	0	0	0	0	0	0	0	0	0	0	0	0	0
0	0	0	0	0	0	0	0	0	0	0	0	0	0	0	0	0	0	0	0	0	0	1	0	0	0	0	0	0	0	0	0	0	0	0	0	0	0	0	0	0	0	0	0	0	0	1	0	0	0
0	0	0	0	0	0	0	0	0	0	0	0	0	0	0	0	0	0	0	0	0	0	1	0	0	0	0	0	0	0	0	0	0	0	0	0	0	0	0	0	0	0	0	0	0	0	0	0	0	0
0	0	0	0	0	0	0	0	0	0	0	0	0	0	0	0	0	0	0	0	0	0	1	0	1	0	0	0	0	0	0	0	0	0	0	0	0	0	0	0	0	0	0	0	0	0	0	0	0	0
0	0	0	0	0	0	0	0	0	0	0	0	0	0	0	0	0	0	0	0	0	0	0	0	0	0	0	0	0	0	0	0	0	0	0	0	0	0	0	0	0	0	0	0	0	0	1	0	0	0
0	0	0	0	0	0	0	0	0	0	0	0	0	0	0	0	0	0	1	0	0	0	0	0	0	0	0	0	1	0	0	0	0	0	0	0	0	0	0	0	0	0	0	0	0	0	1	0	0	0
0	0	0	0	0	0	0	0	0	0	0	0	0	0	0	0	0	0	0	0	0	0	0	0	0	0	0	0	1	0	1	0	0	0	0	0	0	0	0	0	0	0	0	0	0	0	0	0	0	0
0	0	0	0	0	1	0	0	0	0	0	0	0	0	0	0	0	0	0	0	0	0	1	0	1	0	0	0	0	0	0	0	0	0	0	0	0	0	0	0	0	0	0	0	0	0	1	0	0	0
0	0	0	0	0	1	0	0	0	0	0	0	0	0	0	0	0	0	0	0	0	0	1	0	1	0	0	0	1	0	1	0	0	0	0	0	0	0	0	0	0	0	0	0	0	0	1	0	0	0
0	0	0	0	0	0	0	0	0	0	0	0	0	0	0	0	0	0	0	0	0	0	0	0	1	0	0	0	0	0	1	0	0	0	0	0	0	0	0	0	0	0	0	0	0	0	1	0	0	0
0	0	0	0	0	0	0	0	0	0	0	0	0	0	0	0	0	0	0	0	0	0	0	0	0	0	0	0	1	0	1	0	0	0	0	0	0	0	0	0	0	0	0	0	0	0	1	0	0	0
0	0	0	0	0	0	0	0	0	0	0	0	0	0	0	0	0	0	0	0	0	0	0	0	0	0	0	0	1	0	0	0	0	0	0	0	0	0	0	0	0	0	0	0	0	0	0	0	0	0
0	0	0	0	0	0	0	0	0	0	0	0	0	0	0	0	0	0	0	0	0	0	0	0	1	0	0	0	0	0	1	0	0	0	0	0	0	0	0	0	0	0	0	0	0	0	1	0	0	0
0	0	0	0	0	0	0	0	0	0	0	0	0	0	0	0	0	1	0	0	0	0	0	0	0	0	0	0	1	0	0	0	0	0	0	0	0	0	0	0	0	0	0	0	0	0	0	0	0	0
0	0	0	0	0	0	0	0	0	0	0	0	0	0	0	0	0	0	0	0	0	0	0	0	0	0	0	0	0	0	0	0	0	0	0	0	0	0	0	0	0	0	0	0	0	0	1	0	0	0
0	0	0	0	0	0	0	0	0	0	0	0	0	0	0	0	0	0	0	0	0	0	0	0	0	0	0	0	1	0	1	0	0	0	0	0	0	0	0	0	0	0	0	0	0	0	0	0	0	0
0	0	0	0	0	0	0	0	0	0	0	0	0	0	0	0	0	0	0	0	0	0	0	0	0	0	0	0	0	0	0	0	0	0	0	0	0	0	0	0	0	0	0	0	0	0	1	0	0	0
0	0	0	0	0	0	0	0	0	0	0	0	0	0	0	0	0	0	1	0	0	1	1	0	1	0	0	0	1	0	0	0	0	0	0	0	0	1	0	0	1	0	0	0	0	0	1	0	0	0
0	0	0	0	0	0	0	0	0	0	0	0	0	0	0	0	0	0	1	0	0	0	1	0	1	0	0	0	1	0	0	0	0	0	0	0	0	1	0	0	1	0	0	0	0	0	1	0	0	0
0	0	0	0	0	0	1	0	0	0	0	0	0	0	0	0	0	0	1	0	0	0	1	0	0	0	1	0	0	0	0	0	0	0	0	0	0	1	0	0	0	0	0	0	0	0	0	0	0	0
0	0	0	0	0	0	0	0	0	0	0	0	0	0	0	0	0	0	0	1	0	0	1	0	1	0	0	0	0	0	0	0	0	0	0	0	0	0	0	0	0	0	0	0	0	0	0	0	0	0
0	0	0	0	0	0	0	0	0	0	0	0	0	0	0	0	0	0	0	1	0	0	1	0	1	0	0	0	0	0	0	0	0	0	0	0	0	0	0	0	0	0	0	0	0	0	0	0	0	0
0	0	0	0	0	0	0	0	0	0	0	1	0	0	0	0	0	0	0	1	0	0	1	0	1	0	0	1	0	0	0	0	0	0	0	0	0	1	0	0	0	0	0	0	0	0	0	0	0	0
0	0	0	0	0	0	0	0	0	0	0	0	0	0	0	0	0	0	0	1	0	0	1	0	1	0	0	0	0	0	0	0	0	0	0	0	0	0	0	0	0	0	0	0	0	0	0	0	0	0
0	0	0	0	0	0	0	0	0	0	0	0	0	0	0	0	0	0	0	1	0	0	1	0	1	0	0	0	0	0	0	0	0	0	0	0	0	0	0	0	0	0	0	0	0	0	0	0	0	0
0	0	0	0	0	0	0	0	0	0	0	0	0	0	0	0	0	0	0	0	0	0	0	0	1	0	0	0	0	0	0	0	0	0	0	0	0	0	0	0	0	0	0	0	0	0	0	0	0	0
0	0	0	0	0	0	0	0	0	0	0	0	0	0	0	0	0	0	0	1	0	0	1	0	1	0	0	0	0	0	0	0	0	0	0	0	0	0	0	0	0	0	0	0	0	0	0	0	0	0
0	0	0	0	0	0	0	0	0	0	0	0	0	0	0	0	0	0	0	1	0	0	1	0	1	0	0	1	0	0	0	0	0	0	0	0	0	0	0	0	0	0	0	0	0	0	0	0	0	0
0	0	0	0	0	0	0	0	0	0	0	1	0	0	0	0	0	0	0	1	0	0	1	0	1	0	0	1	0	0	0	0	0	0	0	0	0	1	0	0	0	0	0	0	0	0	0	0	0	1
0	0	0	0	0	0	0	0	0	0	0	0	0	0	0	0	0	0	0	1	0	0	1	0	1	0	0	1	0	0	0	0	0	0	0	0	0	0	0	0	0	0	0	0	0	0	0	0	0	0
0	0	0	0	0	0	0	0	0	0	0	0	0	0	0	0	0	0	0	0	0	0	0	0	1	0	0	0	0	0	0	0	0	0	0	0	0	0	0	0	0	0	0	0	0	0	0	0	0	0
0	0	0	0	0	0	0	0	0	0	0	0	0	0	0	0	0	0	0	1	0	0	1	0	1	0	0	0	0	0	0	0	0	0	0	0	0	0	0	0	0	0	0	0	0	0	0	0	0	0
0	0	0	0	0	0	0	0	0	0	0	0	0	0	0	0	0	0	0	0	0	0	0	0	0	0	0	0	1	0	1	0	0	0	0	0	0	0	0	0	0	0	0	0	0	0	0	0	0	0
0	0	0	0	0	0	0	0	0	0	0	0	0	0	0	0	0	0	0	0	0	0	0	0	0	0	0	0	0	0	1	0	0	0	0	0	0	0	0	0	0	0	0	0	0	0	1	0	0	0
0	0	0	0	0	1	0	0	0	0	0	0	0	0	0	0	0	0	0	0	0	0	0	0	0	0	0	0	1	0	1	0	0	0	0	0	0	0	0	0	0	0	0	0	0	0	0	0	0	0
0	0	0	0	0	1	0	0	0	0	0	0	0	0	0	0	0	0	0	0	0	0	1	0	1	0	0	0	1	0	0	0	0	0	0	0	0	0	0	0	0	0	0	0	0	0	0	0	0	0
0	0	0	0	0	1	0	0	0	0	0	0	0	0	0	0	0	0	0	0	0	0	1	0	0	0	0	0	1	0	1	0	0	0	0	0	0	0	0	0	0	0	0	0	0	0	1	0	0	0
0	0	0	0	0	1	0	0	0	0	0	0	0	0	0	0	0	0	0	0	0	0	0	0	1	0	0	0	1	0	0	0	0	0	0	0	0	0	0	0	0	0	0	0	0	0	1	0	0	0
0	0	0	0	0	1	0	0	0	0	0	0	0	0	0	0	0	0	0	0	0	0	0	0	1	0	0	0	1	0	0	0	0	0	0	0	0	0	0	0	0	0	0	0	0	0	0	0	0	0
0	0	0	0	0	1	0	0	0	0	0	0	0	0	0	0	0	0	0	0	0	0	1	1	1	0	0	0	1	0	1	0	0	0	0	0	0	0	0	0	0	0	0	0	0	0	1	0	0	0
0	0	0	0	0	0	0	0	0	0	0	0	0	0	0	0	0	0	0	0	0	0	0	0	0	0	0	0	0	0	0	0	0	0	0	0	0	0	0	0	0	0	0	0	0	0	1	0	0	0
0	0	0	0	0	0	0	0	0	0	0	0	0	0	0	0	0	0	0	0	0	0	0	0	0	0	0	0	0	0	0	0	0	0	0	0	0	0	0	0	0	0	0	0	0	0	1	0	0	0
0	0	0	0	0	1	0	0	0	0	0	0	0	0	0	0	0	0	0	0	0	0	0	0	0	0	0	0	1	0	0	0	0	0	0	0	0	0	0	0	0	0	0	0	0	0	1	0	0	0
0	0	0	0	0	0	0	0	0	0	0	0	0	0	0	0	0	0	1	0	0	0	1	1	1	0	0	0	0	0	0	0	0	0	0	0	0	0	0	0	1	0	0	0	0	0	1	0	0	0
0	0	0	0	0	0	0	0	0	0	0	1	0	0	0	0	0	0	0	0	0	0	0	0	0	0	0	0	0	0	0	0	0	0	0	0	0	0	0	0	0	0	0	0	0	0	1	0	0	0
0	0	0	0	0	0	0	0	0	0	0	0	0	0	0	0	0	1	1	0	0	1	1	1	1	0	1	0	1	0	0	0	0	0	0	0	0	1	0	0	1	0	0	0	0	0	1	0	0	0
0	0	0	0	0	0	0	0	0	0	0	0	0	0	0	0	0	1	1	0	0	0	1	1	1	0	0	0	1	0	0	0	0	0	0	0	0	0	0	0	0	0	0	0	0	0	1	0	0	0
0	0	0	0	0	0	0	0	0	0	0	0	0	0	0	0	0	1	1	0	0	0	1	1	1	0	0	0	1	0	0	0	0	0	0	0	0	0	0	0	1	0	0	0	0	0	1	0	0	0
0	0	0	0	0	0	0	0	0	0	0	0	0	0	0	0	0	0	0	0	0	1	1	1	1	0	0	0	1	0	0	0	0	0	0	0	0	0	0	0	0	0	0	0	0	0	0	0	0	0
0	0	0	0	0	0	0	0	0	0	0	0	0	0	0	0	0	0	0	0	0	0	1	0	1	0	0	0	0	0	0	0	0	0	0	0	0	0	0	0	0	0	0	0	0	0	0	0	0	0
0	0	1	0	0	0	0	1	0	0	0	0	0	0	0	0	0	0	0	0	0	0	0	0	0	0	0	0	0	0	0	0	0	0	0	0	0	0	0	0	0	0	0	0	0	0	1	0	0	0
0	0	0	0	0	0	0	0	0	0	0	0	0	0	0	0	0	1	1	0	0	1	1	0	1	0	0	0	1	0	1	0	0	0	0	0	0	0	0	0	1	0	0	0	0	0	0	1	0	0
0	0	0	0	0	0	0	0	0	0	0	0	0	0	0	0	0	0	0	0	0	0	0	0	0	0	0	0	0	0	0	0	0	0	0	0	0	0	0	0	0	0	0	0	0	0	1	0	0	0
0	0	0	0	0	0	0	0	0	0	0	0	0	0	0	0	0	0	0	0	0	0	1	0	1	0	0	0	1	0	0	0	0	0	0	0	0	0	0	0	0	0	0	0	0	0	0	0	0	0
0	0	0	0	0	0	0	0	0	0	0	0	0	0	0	0	0	0	0	0	0	0	1	0	1	0	0	0	0	0	0	0	0	0	0	0	0	0	0	0	0	0	0	0	0	0	0	0	0	0
0	0	0	0	0	0	0	0	0	0	0	0	0	0	0	0	0	0	0	0	0	0	1	0	1	0	0	0	0	0	0	0	0	0	0	0	0	0	0	0	0	0	0	0	0	0	0	0	0	0
0	0	0	0	0	0	0	0	0	0	0	0	0	0	0	0	0	0	0	0	0	0	0	0	1	0	0	0	1	0	0	0	0	0	0	0	0	0	0	0	0	0	0	0	0	0	0	0	0	0
0	0	0	0	0	0	0	0	0	0	0	0	0	0	0	0	0	0	0	0	0	0	0	0	0	0	0	0	1	0	0	0	0	0	0	0	0	0	0	0	0	0	0	0	0	0	0	0	0	0
0	0	0	0	0	0	0	0	0	0	0	0	0	0	0	0	0	0	0	0	0	0	0	0	0	0	0	0	1	0	0	0	0	0	0	0	0	0	0	0	0	0	0	0	0	0	0	0	0	0
0	0	0	0	0	0	0	0	0	0	0	0	0	0	0	0	0	0	0	0	0	0	1	0	1	0	0	0	1	0	0	0	0	0	0	0	0	0	0	0	0	0	0	0	0	0	0	0	0	0
0	0	0	0	0	0	0	0	0	0	0	0	0	0	0	0	0	0	0	0	0	0	0	0	1	0	0	0	1	0	0	0	0	0	0	0	0	0	0	0	0	0	0	0	0	0	0	0	0	0
0	0	0	0	0	0	0	0	0	0	0	0	0	0	0	0	0	0	0	0	0	0	1	0	1	0	0	0	1	0	0	0	0	0	0	0	0	0	0	0	0	0	0	0	0	0	0	0	0	0
0	0	0	0	0	0	0	0	0	0	0	0	0	0	0	0	0	0	0	0	0	0	1	0	1	0	0	0	1	0	0	0	0	0	0	0	0	0	0	0	0	0	0	0	0	0	0	0	0	0
0	0	0	0	0	0	0	0	0	0	0	0	0	0	0	0	0	0	0	0	0	0	1	0	1	0	1	0	1	0	0	0	0	0	0	0	0	0	0	0	0	0	0	0	0	0	0	0	0	0
0	0	0	0	0	0	0	0	0	0	0	0	0	0	0	0	0	0	0	0	0	0	1	0	1	0	0	0	1	0	0	0	0	0	0	0	0	0	0	0	0	0	0	0	0	0	0	0	0	0
0	0	0	0	0	0	0	0	0	0	0	0	0	0	0	0	0	0	0	0	0	0	1	0	1	0	0	0	0	0	0	0	0	0	0	0	0	0	0	0	0	0	0	0	0	0	0	0	0	0
0	0	0	0	0	0	0	0	0	0	0	0	0	0	0	0	0	0	0	0	0	0	1	0	1	0	0	0	0	0	0	0	0	0	0	0	0	0	0	0	0	0	0	0	0	0	0	0	0	0
0	0	1	0	0	0	0	1	0	0	1	0	0	0	0	0	0	0	0	0	0	0	0	0	0	0	0	0	0	0	0	0	0	0	0	0	0	0	0	0	0	0	0	0	0	0	1	0	0	0
0	0	0	0	0	0	0	0	0	0	0	0	0	0	0	0	0	0	0	0	0	0	1	0	1	0	0	0	0	0	0	0	0	0	0	0	0	0	0	0	0	0	0	0	0	0	0	0	0	0
0	0	0	0	0	0	0	0	0	0	0	0	0	0	0	0	0	0	0	0	0	0	0	0	0	0	0	0	0	0	0	0	0	0	0	0	0	0	0	0	0	0	0	0	0	0	0	0	0	0
0	1	0	0	0	0	0	0	0	0	0	0	0	0	0	0	0	1	0	0	0	1	1	0	1	0	0	0	1	0	0	0	0	0	0	0	0	0	0	0	1	0	0	0	0	0	0	1	0	0
0	1	0	0	0	0	0	0	0	0	0	0	0	0	0	0	0	0	0	1	0	0	1	0	1	0	0	0	0	0	0	0	0	0	0	0	0	0	0	0	0	0	0	0	0	0	0	1	0	0
0	1	0	0	0	0	0	0	0	0	0	0	0	0	0	0	0	0	0	0	0	0	1	0	1	0	0	0	0	0	0	0	0	0	0	0	0	0	0	0	0	0	0	0	0	0	0	0	0	0
0	0	0	0	0	0	0	0	0	0	0	0	0	0	0	0	0	0	0	0	0	0	1	0	1	0	0	0	1	0	0	0	0	0	0	0	0	0	0	0	1	0	0	0	0	0	0	1	0	0
0	0	0	0	0	0	0	0	0	0	0	1	0	0	0	0	0	0	0	0	0	0	0	0	0	0	0	0	0	0	0	0	0	0	0	0	0	0	0	0	0	0	0	0	0	0	1	0	0	0
0	0	0	0	0	0	0	0	0	0	0	0	0	0	0	0	0	0	1	0	0	0	1	0	1	0	0	0	1	0	0	0	0	0	0	0	0	0	0	0	0	0	0	0	0	0	0	0	0	0
0	0	0	0	0	0	0	0	0	0	0	0	0	0	0	0	0	0	0	0	0	0	0	0	1	0	0	0	1	0	0	0	0	0	0	0	0	0	0	0	0	0	0	0	0	0	0	0	0	0
0	0	0	0	0	0	0	0	0	0	0	0	0	0	0	0	0	0	1	0	0	1	1	1	1	0	0	0	0	0	0	0	0	0	0	0	0	0	0	0	1	0	0	0	0	0	1	0	0	0
0	0	0	0	0	0	0	0	0	0	0	0	0	0	0	0	0	0	1	0	0	1	1	1	1	0	0	0	1	0	0	0	0	0	0	0	0	0	0	0	1	0	0	0	0	0	0	0	0	0
0	0	0	0	0	0	0	0	0	0	0	0	0	0	0	0	0	0	1	0	0	1	1	0	1	0	0	0	1	0	0	0	0	0	0	0	0	0	0	0	1	0	0	0	0	0	0	0	0	0
0	0	0	0	0	0	0	0	1	0	0	0	0	0	0	0	1	1	0	0	0	0	0	0	0	0	0	0	0	1	0	0	0	0	0	0	0	0	0	0	1	0	0	0	0	0	0	0	0	0
0	0	0	0	0	0	0	0	0	0	0	0	0	0	0	0	0	0	0	0	0	0	1	0	1	0	0	0	0	0	0	0	0	0	0	0	0	0	0	0	0	0	0	0	0	0	0	0	0	0
0	0	0	0	0	0	0	0	0	0	0	0	0	0	0	0	0	0	0	0	0	0	0	0	0	0	0	0	0	0	0	0	0	0	0	0	0	1	0	0	0	0	0	0	0	0	0	0	0	0
0	0	0	0	0	0	0	0	0	0	0	0	0	0	0	0	0	0	1	0	0	1	1	0	1	0	0	0	1	0	0	0	0	0	0	0	0	0	0	0	1	0	0	0	0	0	1	0	0	0
1	0	0	0	0	0	0	0	0	0	0	0	0	0	0	0	0	1	1	0	0	1	1	1	1	0	1	0	1	0	0	0	0	0	0	0	0	0	0	0	1	0	0	0	0	0	0	0	0	0
0	0	0	0	0	0	0	0	0	0	0	0	0	0	0	0	0	1	1	0	0	1	1	1	1	0	0	0	1	0	0	0	0	0	0	0	0	0	0	0	1	0	0	0	0	0	1	0	0	0
0	0	0	0	0	0	0	0	0	0	0	0	0	0	0	0	0	1	1	0	0	0	1	1	1	0	0	0	1	0	0	0	0	0	0	0	0	1	0	0	1	0	0	0	0	0	1	0	0	0
0	0	0	0	0	0	0	0	0	0	0	0	0	0	0	0	0	1	1	0	0	0	1	1	1	0	0	0	1	0	0	0	0	0	0	0	0	0	0	0	1	0	0	0	0	0	0	0	0	0
0	0	0	0	0	0	0	0	0	0	0	0	0	0	0	0	0	1	1	0	0	0	1	1	1	0	0	0	1	0	0	0	0	0	0	0	0	0	0	0	1	0	0	0	0	0	0	0	0	0
0	0	0	0	0	0	0	0	0	0	0	0	0	0	0	0	0	0	1	0	0	0	1	1	1	0	1	0	0	0	0	0	0	0	0	0	0	1	0	0	1	0	0	0	0	0	1	0	0	0
0	0	0	0	0	0	0	0	0	0	0	0	0	0	0	0	0	0	0	0	0	1	1	0	1	0	0	0	1	0	0	0	0	0	0	0	0	0	0	0	1	0	0	0	0	0	1	0	0	0
0	0	0	0	0	0	0	0	0	0	0	0	0	0	0	0	0	0	0	0	0	0	0	0	0	0	0	0	0	0	0	0	0	0	0	0	0	0	0	0	0	0	0	0	1	0	0	0	0	0
0	0	0	0	0	0	0	0	0	0	0	0	0	0	0	0	0	0	1	0	0	0	1	0	1	0	0	0	1	0	0	0	0	0	0	0	0	0	0	0	0	0	0	0	0	0	0	0	0	0
0	1	0	0	0	0	0	0	0	0	0	0	0	0	0	0	0	1	1	0	0	0	1	0	1	0	0	0	1	0	0	0	0	0	0	0	0	0	0	0	0	0	0	0	0	0	0	1	0	0
0	1	0	0	0	0	0	0	0	0	0	0	0	0	0	0	0	0	0	0	0	0	1	0	1	0	0	0	0	0	0	0	0	0	0	0	0	0	0	0	0	1	0	0	0	0	0	1	0	0
0	0	0	0	0	0	0	0	0	0	0	0	0	0	0	0	0	0	0	0	0	0	1	0	0	0	0	0	0	0	0	0	0	0	0	0	0	0	0	0	0	0	0	0	0	0	0	0	0	0
0	0	0	0	0	0	0	0	0	0	1	1	0	0	0	0	0	0	0	0	0	0	0	0	0	0	0	0	0	0	0	0	0	0	0	0	0	0	0	0	0	0	0	0	0	0	0	0	0	0
0	0	1	0	0	0	0	1	0	0	0	0	0	0	0	0	0	0	0	0	0	0	0	0	0	0	0	0	0	0	0	0	0	0	0	0	0	0	0	0	0	0	0	0	0	0	1	0	0	0
0	1	0	0	0	0	0	0	0	0	0	0	0	0	0	0	0	1	1	0	0	1	1	0	1	0	0	0	1	0	0	0	0	0	0	0	0	0	0	0	1	0	0	0	0	0	0	1	0	0
0	0	0	0	0	0	0	0	0	0	0	0	0	0	0	0	0	1	1	0	0	1	1	0	1	0	0	0	1	0	0	0	0	0	0	0	0	0	0	0	1	0	0	0	0	0	0	1	0	0
0	0	1	0	0	0	0	1	0	0	1	0	0	0	0	0	0	0	0	0	0	0	0	0	0	0	0	0	1	0	0	0	0	0	0	0	0	0	0	0	0	0	0	0	1	0	1	1	0	0
0	0	0	0	0	0	0	0	0	0	0	0	0	0	0	0	0	1	0	0	0	1	1	0	1	0	0	0	1	0	0	0	0	0	0	0	0	0	0	0	1	0	0	0	0	0	0	1	0	0
0	0	0	0	0	0	0	0	0	0	0	0	0	0	0	0	0	0	0	0	0	0	1	0	1	0	0	0	1	0	0	0	0	0	0	0	0	0	0	0	1	0	0	0	0	0	0	1	0	0
0	0	0	0	0	0	0	0	0	0	0	0	0	0	0	0	0	1	1	0	0	1	1	0	1	0	0	0	1	0	0	0	0	0	0	0	0	0	0	0	1	0	0	0	0	0	0	1	0	0
0	0	0	0	0	0	0	0	0	0	0	0	0	0	0	0	0	0	1	0	0	1	1	0	1	0	0	0	1	0	0	0	0	0	0	0	0	0	0	0	1	0	0	0	0	0	0	1	0	0
0	1	0	0	0	0	0	0	0	0	0	0	0	0	0	0	0	1	1	0	0	1	1	0	1	0	0	0	1	0	0	0	0	0	0	0	0	0	0	0	1	0	0	0	0	0	0	1	0	0
0	0	0	0	0	0	0	0	0	0	0	0	0	0	0	0	0	0	0	0	0	0	1	0	1	0	0	0	0	0	0	0	0	0	0	0	0	0	0	0	0	0	0	0	0	0	1	0	0	0
0	0	0	0	0	0	0	0	0	0	1	1	0	0	0	0	0	0	0	0	0	0	0	0	0	0	0	0	0	0	0	0	0	0	0	0	0	0	0	0	0	0	0	0	0	0	1	0	0	0
0	0	0	0	0	0	0	0	0	0	0	0	0	0	0	0	0	0	0	1	0	0	1	0	1	0	0	0	1	0	0	0	0	0	0	0	0	0	0	0	0	0	0	0	0	0	0	0	0	0
0	0	0	0	0	0	0	0	0	0	0	0	0	0	0	0	0	0	0	0	0	0	1	0	1	0	0	0	1	0	0	0	0	0	0	0	0	0	0	0	0	0	0	0	0	0	0	0	0	0
0	0	0	0	0	0	0	0	0	0	0	0	0	0	0	0	0	0	0	0	0	0	1	0	1	0	0	0	1	0	0	0	0	0	0	0	0	0	0	0	0	0	0	0	0	0	0	0	0	0
0	0	0	0	0	0	0	0	0	0	0	0	0	0	0	0	0	0	0	0	0	0	0	0	0	0	0	0	0	0	0	0	0	0	0	0	0	0	0	0	0	0	0	0	0	0	1	0	0	0
0	0	0	0	0	0	0	0	0	0	0	0	0	0	0	0	0	0	0	0	0	1	0	0	1	0	0	0	1	0	0	0	0	0	0	0	0	1	0	0	0	0	0	0	0	0	0	0	0	0
0	0	0	0	0	0	0	0	0	0	0	0	0	0	0	0	0	0	0	0	0	0	0	0	1	0	0	0	1	0	0	0	0	0	0	0	0	1	0	0	1	0	0	0	0	0	0	0	0	0
0	0	0	0	0	0	0	0	0	0	0	0	0	0	0	0	0	0	0	0	0	1	1	0	1	0	0	0	1	0	0	0	0	0	0	0	0	0	0	0	0	0	0	0	0	0	0	0	0	0
0	0	0	0	0	0	0	0	0	0	0	0	0	0	0	0	0	0	1	0	0	1	1	1	1	0	0	0	1	0	0	0	0	0	0	0	0	0	0	0	1	0	0	0	0	0	0	0	0	0
0	0	0	0	0	0	0	0	0	0	0	0	0	0	0	0	0	0	1	0	0	0	1	1	0	0	0	0	0	0	0	0	0	0	0	0	0	0	0	1	1	0	0	0	0	0	0	0	0	0
0	0	0	0	0	0	0	0	0	0	0	0	0	0	0	0	0	0	0	0	0	0	0	0	1	0	0	0	1	0	0	0	0	0	0	0	0	0	0	1	1	0	0	0	0	0	1	0	0	0
0	0	0	0	0	0	0	0	0	0	0	0	0	0	0	0	0	1	1	0	0	0	1	0	1	0	0	0	1	0	0	0	0	0	0	0	0	0	0	0	0	0	0	0	0	0	1	0	0	0
0	0	0	0	0	0	0	0	0	0	0	0	0	0	0	0	0	1	1	0	0	1	1	0	1	0	0	0	1	0	0	0	0	0	0	0	0	0	0	0	0	0	0	0	0	0	0	0	0	0
0	0	0	0	0	0	0	0	0	0	0	0	0	0	0	0	0	1	1	0	0	0	1	0	1	0	0	0	1	0	0	0	0	0	0	0	0	1	0	0	0	0	0	0	0	0	0	0	0	0
0	0	0	0	0	0	0	0	0	0	0	0	0	0	0	0	0	1	1	0	0	1	1	0	1	0	0	0	1	0	0	0	0	0	0	0	0	0	0	0	0	0	0	0	0	0	1	0	0	0
0	0	0	0	0	0	0	0	0	0	0	0	0	0	0	0	0	0	0	0	0	0	1	0	0	0	0	0	0	0	0	0	0	0	0	0	0	0	0	0	0	0	0	0	0	0	0	0	0	0
0	0	0	0	0	0	0	0	0	0	0	0	0	0	0	0	0	1	1	0	0	0	1	1	1	0	0	0	1	0	0	0	0	0	0	0	0	1	0	0	1	0	0	0	0	0	1	0	0	0
0	0	0	0	0	0	0	0	0	0	0	0	0	0	0	0	0	1	1	0	0	1	1	1	1	0	0	0	1	0	0	0	0	0	0	0	0	0	0	0	1	0	0	0	0	0	1	0	0	0
0	0	0	0	0	0	0	0	0	0	0	0	0	0	0	0	0	0	1	0	0	1	1	1	0	0	0	0	1	0	0	0	0	0	0	0	0	0	0	0	0	0	0	0	0	0	0	0	0	0
0	0	0	0	0	0	0	0	0	0	0	0	0	0	0	0	0	0	1	0	0	0	1	1	1	0	0	0	1	0	0	0	0	0	0	0	0	1	0	0	1	0	0	0	0	0	1	0	0	0
0	0	0	0	0	0	0	0	0	0	0	0	0	0	0	0	0	1	1	0	0	0	1	1	1	0	0	0	1	0	0	0	0	0	0	0	0	1	0	0	1	0	0	0	0	0	0	0	0	0
0	0	0	0	0	0	0	0	0	0	0	0	0	0	0	0	0	0	0	0	0	0	0	0	0	0	0	0	0	0	0	0	0	0	0	0	0	0	0	0	0	0	0	0	0	0	0	0	0	0
0	0	0	0	0	0	0	0	0	0	0	0	0	0	0	0	0	1	0	0	0	1	1	1	0	0	0	0	1	0	0	0	0	0	0	0	0	1	0	0	1	0	0	0	0	0	1	0	0	0
0	0	0	0	0	0	0	0	0	0	0	0	0	0	0	0	0	1	1	0	0	1	1	0	1	0	0	0	1	0	0	0	0	0	0	0	0	1	0	0	1	0	0	0	0	0	1	0	0	0
0	0	0	0	0	0	0	0	0	0	0	0	0	0	0	0	0	1	1	0	0	0	1	1	1	0	0	0	1	0	0	0	0	0	0	0	0	1	0	0	1	0	0	0	0	0	1	0	0	0
0	0	0	0	0	0	0	0	0	0	0	0	0	0	0	0	0	0	1	0	0	0	1	1	1	0	0	0	1	0	0	0	0	0	0	0	0	0	0	0	1	0	0	0	0	0	1	0	0	0
0	0	0	0	0	0	0	0	0	0	0	0	0	0	0	0	0	1	1	0	0	0	1	0	1	0	0	0	1	0	0	0	0	0	0	0	0	1	0	0	1	0	0	0	0	0	1	0	0	0
0	0	0	0	0	0	0	0	0	0	0	0	0	0	0	0	0	0	0	0	0	0	0	0	0	0	0	0	1	0	0	0	0	0	0	0	0	0	0	0	1	0	0	0	0	0	1	0	0	0
1	0	0	0	0	0	0	0	0	0	0	0	0	0	0	0	0	0	0	0	0	0	0	0	0	0	0	0	0	0	0	0	0	0	0	0	0	0	0	0	0	0	0	0	0	0	0	0	0	0
0	0	0	0	0	0	0	0	0	0	0	0	0	0	0	0	0	0	0	0	0	0	0	0	0	0	0	0	1	0	0	0	0	0	0	0	0	0	0	0	0	0	0	0	0	0	0	0	0	0
0	0	0	0	0	0	0	0	0	0	0	0	0	0	0	0	0	1	1	0	0	0	1	1	1	0	0	0	1	0	0	0	0	0	0	0	0	0	0	0	0	0	0	0	0	0	1	0	0	0
0	0	0	0	0	0	0	0	0	0	0	0	0	0	0	0	0	0	1	0	0	0	1	1	1	0	0	0	1	0	0	0	0	0	0	0	0	0	0	0	0	0	0	0	0	0	1	0	0	0
0	0	0	0	0	0	0	0	0	0	0	0	0	0	0	0	0	0	1	0	0	0	1	1	1	0	0	0	0	0	0	0	0	0	0	0	0	0	0	0	0	0	0	0	0	0	0	0	0	0
0	0	0	0	0	0	0	0	0	0	0	0	0	0	0	0	0	0	1	0	0	1	1	0	0	0	0	0	1	0	0	0	0	0	0	0	0	0	0	0	0	0	0	0	0	0	0	0	0	0
0	0	0	0	0	0	0	0	0	0	0	0	0	0	0	0	0	1	1	0	0	1	1	1	1	0	0	0	1	0	0	0	0	0	0	0	0	1	0	0	0	0	0	0	0	0	1	0	0	0
0	0	0	0	0	0	0	0	0	0	0	0	0	0	0	0	0	1	1	0	0	1	1	1	1	0	0	0	1	0	0	0	0	0	0	0	0	0	0	0	1	0	0	0	0	0	1	0	0	0
0	0	0	0	0	0	0	0	0	0	0	0	0	0	0	0	0	1	1	0	0	0	1	0	1	0	0	0	1	0	0	0	0	0	0	0	0	0	0	0	0	0	0	0	0	0	1	0	0	0
0	0	0	0	0	0	0	0	0	0	0	0	0	0	0	0	0	1	1	0	0	1	1	1	1	0	0	0	1	0	0	0	0	0	0	0	0	0	0	0	1	0	0	0	0	0	1	0	0	0
0	0	0	0	0	0	0	0	0	0	0	0	0	0	0	0	0	1	1	0	0	0	1	0	1	0	0	0	1	0	0	0	0	0	0	0	0	0	0	0	0	0	0	0	0	0	1	0	0	0
0	0	0	0	0	0	0	0	0	0	0	0	0	0	0	0	0	0	0	0	0	0	1	0	1	0	0	0	0	0	0	0	0	0	0	0	0	0	0	0	0	0	0	0	0	0	1	0	0	0
0	0	0	0	0	0	0	0	0	0	0	0	0	0	0	0	0	0	0	0	0	0	1	0	1	0	0	0	1	0	0	0	0	0	0	0	0	0	0	0	0	0	0	0	0	0	1	0	0	0
0	0	0	0	0	0	0	0	0	0	0	0	0	0	0	0	0	0	1	0	0	0	1	1	1	0	0	0	0	0	0	0	0	0	0	0	0	1	0	0	1	0	0	0	0	0	1	0	0	0
0	0	0	0	0	0	0	0	0	0	0	0	0	0	0	0	0	0	1	0	0	0	1	0	1	0	0	0	0	0	0	0	0	0	0	0	0	0	0	0	0	0	0	0	0	0	0	0	0	0
0	0	0	0	0	0	0	0	0	0	0	0	0	0	0	0	0	1	1	0	0	0	1	0	1	0	0	0	1	0	0	0	0	0	0	0	0	0	0	0	0	0	0	0	0	0	0	0	0	0
0	0	0	0	0	0	0	0	0	0	0	0	0	0	0	0	0	1	1	0	0	0	1	0	0	0	0	0	1	0	0	0	0	0	0	0	0	0	0	0	0	0	0	0	0	0	0	0	0	0
0	0	0	0	0	0	0	0	0	0	0	0	0	0	0	0	0	0	0	0	0	0	0	0	0	0	0	0	0	0	0	0	0	0	0	0	0	0	0	0	0	0	0	0	0	0	0	0	0	0
0	0	0	0	0	0	0	0	0	0	0	0	0	0	0	0	0	0	1	0	0	1	1	1	0	0	0	0	1	0	0	0	0	0	0	0	0	0	0	0	0	0	0	0	0	0	0	0	0	0
0	0	0	0	0	0	0	0	0	0	0	0	0	0	0	0	0	1	1	0	0	1	1	1	1	0	0	0	1	0	0	0	0	0	0	0	0	0	0	0	0	0	0	0	0	0	1	0	0	0
0	0	0	0	0	0	0	0	0	0	0	0	0	0	0	0	0	0	1	0	0	0	1	1	1	0	0	0	1	0	0	0	0	0	0	0	0	0	0	0	0	0	0	0	0	0	0	0	0	0
0	0	0	0	0	0	0	0	0	0	0	0	0	0	0	0	0	0	0	0	0	0	0	0	0	0	0	0	0	0	0	0	0	0	0	0	0	0	0	0	0	0	0	0	0	0	0	0	0	0
0	0	0	0	0	0	0	0	0	0	0	0	0	0	0	0	0	0	1	0	0	0	1	1	0	0	0	0	0	0	0	0	0	0	0	0	0	0	0	0	0	0	0	0	0	0	0	0	0	0
1	0	0	0	0	0	0	0	0	0	0	0	0	0	0	0	0	0	0	0	0	0	1	0	1	0	0	0	0	0	0	0	0	0	0	0	0	0	0	0	1	0	0	0	0	0	0	0	0	0
1	0	0	0	0	0	0	0	0	0	0	0	0	0	0	0	0	0	1	0	0	1	1	1	1	0	0	0	1	0	0	0	0	0	0	0	0	0	0	0	0	0	0	0	0	0	0	0	0	0
0	0	0	0	0	0	0	0	0	0	0	0	0	0	0	0	0	1	1	0	0	1	1	0	1	0	0	0	1	0	0	0	0	0	0	0	0	0	0	0	0	0	0	0	0	0	0	0	0	0
0	0	0	0	0	0	0	0	0	0	0	0	0	0	0	0	0	0	1	0	0	0	1	1	1	0	0	0	1	0	0	0	0	0	0	0	0	1	0	0	0	0	0	0	0	0	0	0	0	0
0	0	0	0	0	0	0	0	0	0	0	0	0	0	0	0	0	0	0	0	0	0	0	0	0	0	0	0	0	0	0	0	0	0	0	0	0	0	0	0	0	0	0	0	0	0	0	0	0	0
0	0	0	0	0	0	0	0	0	0	0	0	0	0	0	0	0	1	1	0	0	1	1	1	1	0	0	0	1	0	0	0	0	0	0	0	0	0	0	0	0	0	0	0	0	0	1	0	0	0
0	0	0	0	0	0	0	0	0	0	0	0	0	0	0	0	0	0	1	0	0	0	1	1	1	0	0	0	1	0	0	0	0	0	0	0	0	0	0	0	1	0	0	0	0	0	0	0	0	0
0	0	0	0	0	0	0	0	0	0	0	0	0	0	0	0	0	0	1	0	0	0	1	1	1	0	0	0	1	0	0	0	0	0	0	0	0	0	0	0	1	0	0	0	0	0	0	0	0	0
0	0	0	0	0	0	0	0	0	0	0	0	0	0	0	0	0	0	1	0	0	0	1	1	1	0	0	0	1	0	0	0	0	0	0	0	0	0	0	0	0	0	0	0	0	0	0	0	0	0
0	0	0	0	0	0	0	0	0	0	0	0	0	0	0	0	0	1	1	0	0	1	1	1	1	0	0	0	1	0	0	0	0	0	0	0	0	0	0	0	1	0	0	0	0	0	1	0	0	0
0	0	0	0	0	0	0	0	0	0	0	0	0	0	0	0	0	1	1	0	0	1	1	1	1	0	0	0	1	0	0	0	0	0	0	0	0	1	0	0	1	0	0	0	0	0	0	0	0	0
0	0	0	0	0	0	0	0	0	0	0	0	0	0	0	0	0	0	0	0	0	0	0	0	1	0	0	0	1	0	0	0	0	0	0	0	0	0	0	0	0	0	0	0	0	0	0	0	0	0
0	0	0	0	0	0	0	0	0	0	0	0	0	0	0	0	0	0	0	0	0	0	1	0	1	0	1	0	1	0	0	0	0	0	0	0	0	0	0	0	0	0	0	0	0	0	0	0	0	0
0	0	0	0	0	0	0	0	0	0	0	0	0	0	0	0	0	0	0	1	0	0	1	0	1	1	0	0	1	0	0	0	0	0	0	0	0	1	0	0	0	0	0	0	0	0	0	0	0	0
0	0	0	0	0	0	0	0	0	0	0	0	0	0	0	0	0	0	0	0	0	0	1	0	1	0	0	0	1	0	0	0	0	0	0	0	0	0	0	0	0	0	0	0	0	0	0	0	0	0
0	0	0	0	0	0	0	0	0	0	0	0	0	0	0	0	0	0	0	1	0	0	1	0	1	0	0	0	1	0	0	0	0	0	0	0	0	0	0	0	0	0	0	0	0	0	0	0	0	0
0	0	0	0	0	0	0	0	0	0	0	0	0	0	0	0	0	0	0	0	0	0	1	0	1	0	0	0	1	0	0	0	0	0	0	0	0	0	0	0	0	0	0	0	0	0	0	0	0	0
0	0	0	0	0	0	0	0	0	0	0	0	0	0	0	0	0	0	0	0	0	0	1	0	1	0	0	0	1	0	0	0	0	0	0	0	0	0	0	0	0	0	0	0	0	0	0	0	0	0
0	0	0	0	0	0	0	0	0	0	0	0	0	0	0	0	0	0	0	1	0	0	1	0	1	0	0	0	1	0	0	0	0	0	0	0	0	0	0	0	0	0	0	0	0	0	0	0	0	0
0	0	0	0	0	0	0	0	0	0	0	0	0	0	0	0	0	0	0	1	0	0	1	0	1	0	0	1	1	0	0	0	0	0	0	0	0	0	0	0	0	0	0	0	0	0	0	0	0	0
0	0	0	0	0	0	0	0	0	0	0	0	0	0	0	0	0	0	0	0	0	0	1	0	1	1	0	1	0	0	0	0	0	0	0	0	0	1	0	0	0	0	0	0	0	0	0	0	0	0
0	0	0	0	0	0	0	0	0	0	0	0	0	0	0	0	0	0	0	0	0	0	1	0	1	0	0	0	1	0	0	0	0	0	0	0	0	0	0	0	0	0	0	0	0	0	0	0	0	0
0	0	0	0	0	0	0	0	0	0	0	0	0	0	0	0	0	0	0	0	0	0	0	0	0	0	0	0	1	0	0	0	0	0	0	0	0	0	0	0	0	0	0	0	0	0	0	0	0	0
0	0	0	0	0	0	0	0	0	0	0	0	0	0	0	0	0	0	0	0	0	0	0	0	0	0	0	0	1	0	0	0	0	0	0	0	0	0	0	0	0	0	0	0	0	0	1	0	0	0
0	0	0	0	0	1	0	0	0	0	0	0	0	0	0	0	0	0	1	0	0	0	0	0	1	0	0	0	1	0	1	0	0	0	0	0	0	0	0	0	0	0	0	0	0	0	0	0	0	0
0	0	0	0	0	1	0	0	0	0	0	0	0	0	0	0	0	0	0	0	0	0	1	0	1	0	0	0	1	0	1	0	0	0	0	0	0	0	0	0	0	0	0	0	0	0	1	0	0	0
0	0	0	0	0	0	0	0	0	0	0	0	0	0	0	0	0	0	0	0	0	0	1	0	0	0	0	0	1	0	1	0	0	0	0	0	0	0	0	0	0	0	0	0	0	0	1	0	0	0
0	0	0	0	0	0	0	0	0	0	0	0	0	0	0	0	0	0	0	0	0	0	0	0	0	0	0	0	0	0	0	0	0	0	0	0	0	0	0	0	0	0	0	0	0	0	1	0	0	0
0	0	0	0	0	0	0	0	0	0	0	0	0	0	0	0	0	0	0	0	0	0	0	0	0	0	0	0	0	0	0	0	0	0	0	0	0	0	0	0	0	0	0	0	0	0	1	0	0	0
0	0	0	0	0	1	0	0	0	0	0	0	0	0	0	0	0	0	0	0	0	0	0	0	0	0	0	0	1	0	0	0	0	0	0	0	0	0	0	0	0	0	0	0	0	0	1	0	0	0
0	0	0	0	0	0	0	0	0	0	0	0	0	0	0	0	0	0	0	0	0	0	0	0	0	0	0	0	1	0	1	0	0	0	0	0	0	0	0	0	0	0	0	0	0	0	0	0	0	0
0	0	0	0	0	1	0	0	0	0	0	0	0	0	0	0	0	0	0	0	0	0	1	0	1	0	0	0	1	0	1	0	0	0	0	0	0	0	0	0	0	0	0	0	0	0	1	0	0	0
0	0	0	0	0	0	0	0	0	0	0	0	0	0	0	0	0	0	0	0	0	0	0	0	0	0	0	0	0	0	1	0	0	0	0	0	0	0	0	0	0	0	0	0	0	0	1	0	0	0
0	0	0	0	0	0	0	0	0	0	0	0	0	0	0	0	0	0	0	0	0	0	0	0	0	0	0	0	1	0	0	0	0	0	0	0	0	0	0	0	0	0	0	0	0	0	0	0	0	0
0	0	0	0	0	1	0	0	0	0	0	0	0	0	0	0	0	0	0	0	0	0	1	0	1	0	0	0	1	0	0	0	0	0	0	0	0	0	0	0	0	0	0	0	0	0	0	0	0	0
0	0	0	0	0	1	0	0	0	0	0	0	0	0	0	0	0	0	0	0	0	0	1	0	1	0	0	0	1	0	1	0	0	0	0	0	0	0	0	0	0	0	0	0	0	0	1	0	0	0
0	0	0	0	0	0	0	0	0	0	0	0	0	0	0	0	0	0	0	0	0	0	0	0	1	0	0	0	1	0	0	0	0	0	0	0	0	0	0	0	0	0	0	0	0	0	0	0	0	0
0	0	0	0	0	0	0	0	0	0	0	0	0	0	0	0	0	0	0	0	0	0	0	0	1	0	0	0	1	0	0	0	0	0	0	0	0	0	0	0	0	0	0	0	0	0	1	0	0	0
0	0	0	0	0	1	0	0	0	0	0	0	0	0	0	0	0	0	0	0	0	0	0	0	1	0	0	0	0	0	1	0	0	0	0	0	0	0	0	0	0	0	0	0	0	0	1	0	0	0
0	0	0	0	0	1	0	0	0	0	0	0	0	0	0	0	0	0	1	0	0	0	1	0	1	0	0	0	1	0	0	0	0	0	0	0	0	0	0	0	0	0	0	0	0	0	0	0	0	0
0	0	0	0	0	0	0	0	0	0	0	0	0	0	0	0	0	0	0	0	0	0	0	0	0	0	0	0	0	0	0	0	0	0	0	0	0	0	0	0	0	0	0	0	0	0	1	0	0	0
0	0	0	0	0	0	0	0	0	0	0	0	0	0	0	0	0	0	0	0	0	0	0	0	0	0	0	0	1	0	0	0	0	0	0	0	0	0	0	0	0	0	0	0	0	0	1	0	0	0
0	0	0	0	0	1	0	0	0	0	0	0	0	0	0	0	0	0	0	0	0	0	0	0	0	0	0	0	1	0	0	0	0	0	0	0	0	0	0	0	0	0	0	0	0	0	1	0	0	0
0	0	0	0	0	0	0	0	0	0	0	0	0	0	0	0	0	0	0	0	0	0	1	0	1	0	0	0	0	0	0	0	0	0	0	0	0	0	0	0	0	0	0	0	0	0	0	0	0	0
0	0	0	0	0	0	0	0	0	0	0	0	0	0	0	0	0	0	0	0	0	0	0	0	0	0	0	0	0	0	1	0	0	0	0	0	0	0	0	0	0	0	0	0	0	0	0	0	0	0
0	0	0	0	0	0	0	0	0	0	0	0	0	0	0	0	0	0	0	0	0	0	0	0	0	0	0	0	1	0	0	0	0	0	0	0	0	0	0	0	0	0	0	0	0	0	0	0	0	0
0	0	0	0	1	0	0	0	0	0	0	0	0	0	0	0	0	0	0	0	0	0	0	0	0	0	0	0	0	0	0	0	0	0	0	0	0	0	0	0	0	0	0	0	0	0	1	0	0	0
0	0	0	0	0	0	0	0	0	0	0	0	0	0	0	0	0	0	0	0	0	0	0	0	1	0	0	0	1	0	0	0	0	0	0	0	0	0	0	0	0	0	0	0	0	0	0	0	0	0
0	0	0	0	0	0	0	0	0	0	0	0	0	0	0	0	0	0	0	0	0	0	0	0	1	0	0	0	0	0	1	0	0	0	0	0	0	0	0	0	0	0	0	0	0	0	0	0	0	0
0	0	0	0	0	1	0	0	0	0	0	0	0	0	0	0	0	0	0	0	0	0	1	0	1	0	0	0	1	0	1	0	0	0	0	0	0	0	0	0	0	0	0	0	0	0	1	0	0	0
0	0	0	0	0	0	0	0	0	0	0	0	0	0	0	0	0	0	0	0	0	0	0	0	0	0	0	0	1	0	0	0	0	0	0	0	0	0	0	0	0	0	0	0	0	0	0	0	0	0
0	0	0	0	1	0	0	1	0	0	1	1	0	0	0	0	0	0	0	0	0	0	0	0	0	0	0	0	0	0	0	0	0	0	0	0	0	0	0	0	1	0	0	0	1	0	1	0	0	0
0	0	0	0	0	0	0	0	0	0	0	0	0	0	0	0	0	0	1	0	0	0	1	0	1	0	0	0	1	0	0	0	0	0	0	0	0	0	0	0	0	0	0	0	0	0	1	0	0	0
0	0	0	0	0	0	0	0	0	0	0	0	0	0	0	0	0	0	1	0	0	0	1	1	1	0	0	0	1	0	0	0	0	0	0	0	0	1	0	0	0	0	0	0	0	0	0	0	0	0
0	0	0	0	0	0	0	0	0	0	0	0	0	0	0	0	0	1	1	0	0	1	1	1	1	0	0	0	1	0	0	0	0	0	0	0	0	0	0	0	1	0	0	0	0	0	1	0	0	0
0	0	0	0	0	0	0	0	0	0	0	0	0	0	0	0	0	1	1	0	0	1	1	1	1	0	0	0	1	0	0	0	0	0	0	0	0	0	0	0	1	0	0	0	0	0	0	0	0	0
0	0	0	0	0	0	0	0	0	0	0	0	0	0	0	0	0	1	1	0	0	1	1	1	1	0	0	0	1	0	0	0	0	0	0	0	0	0	0	0	1	0	0	0	0	0	1	0	0	0
0	0	0	0	0	0	0	0	0	0	0	0	0	0	0	0	0	0	1	0	0	1	1	0	1	0	0	0	1	0	0	0	0	0	0	0	0	1	0	0	1	0	0	0	0	0	1	0	0	0
0	0	0	0	0	0	0	0	0	0	0	0	0	0	0	0	0	1	1	0	0	0	1	0	1	0	0	0	1	0	0	0	0	0	0	0	0	1	0	0	1	0	0	0	0	0	1	0	0	0
0	0	0	0	0	0	0	0	0	0	0	0	0	0	0	0	0	1	1	0	0	1	1	1	0	0	0	0	1	0	0	0	0	0	0	0	0	0	0	0	1	0	0	0	0	0	0	0	0	0
0	0	0	0	0	0	0	0	0	0	0	0	0	0	0	0	0	1	1	0	0	1	1	0	1	0	0	0	1	0	0	0	0	0	0	0	0	0	0	0	1	0	0	0	0	0	1	0	0	0
0	0	0	0	0	0	0	0	0	0	0	0	0	0	0	0	0	0	0	0	0	0	0	0	1	0	0	0	1	0	0	0	0	0	0	0	0	0	0	0	1	0	0	0	0	0	1	0	0	0
0	0	0	0	0	0	0	0	0	0	0	0	0	0	0	0	0	0	0	0	0	0	0	0	0	0	0	0	0	0	0	0	0	0	0	0	0	0	0	0	1	0	0	0	0	0	0	0	0	0
0	0	1	0	1	0	1	1	0	0	1	1	1	1	0	1	0	1	0	0	1	0	1	0	0	0	0	1	1	0	0	0	0	0	0	0	1	0	1	1	1	0	0	1	1	1	1	1	1	0
0	0	0	0	1	0	0	0	0	0	1	0	0	0	0	0	0	0	0	0	0	0	0	0	0	0	0	0	0	0	0	0	0	0	0	0	0	0	0	0	1	0	0	0	0	0	0	0	0	0
0	0	1	0	0	0	0	1	0	0	1	0	0	0	0	0	0	0	0	0	0	0	0	0	0	0	0	0	1	0	0	0	0	0	0	0	0	0	0	0	0	0	0	0	1	0	1	1	0	0
0	0	0	0	0	0	0	0	0	0	0	1	0	0	0	0	0	0	0	0	0	0	0	0	0	0	0	0	0	0	0	0	0	0	0	0	0	0	0	0	0	0	0	0	0	0	1	0	0	0
0	0	0	0	0	0	0	0	0	0	0	1	0	0	0	0	0	0	0	0	0	0	0	0	0	0	0	0	0	0	0	0	0	0	0	0	0	0	0	0	0	0	0	0	0	0	0	0	0	0
0	0	0	0	0	0	0	0	0	0	0	0	0	0	0	0	0	0	0	0	0	0	1	0	1	0	0	0	1	0	0	0	0	0	0	0	0	0	0	0	0	0	0	0	0	0	0	0	0	0
0	0	0	0	0	0	0	0	1	0	0	0	0	0	0	0	0	1	0	0	0	0	0	0	1	0	0	0	1	0	0	1	0	0	0	0	0	0	0	0	1	0	0	0	0	0	0	0	0	0
0	0	0	0	1	0	1	0	1	0	1	0	0	1	0	0	0	1	0	0	1	0	0	0	1	0	1	0	1	1	0	1	0	0	0	0	0	0	0	0	1	1	0	0	0	0	1	0	1	0
0	0	0	0	0	0	0	0	0	0	0	0	0	0	0	0	1	0	0	0	0	0	0	0	0	0	0	0	0	1	0	0	0	0	0	0	0	0	0	0	0	0	0	0	0	0	0	0	0	0
0	0	0	0	0	0	0	0	0	0	0	0	0	0	0	0	0	0	0	0	0	0	0	0	1	0	0	0	0	0	0	0	0	0	0	0	0	0	0	0	0	0	0	0	0	0	0	0	0	0
0	0	0	0	0	0	0	0	0	0	0	0	0	0	0	0	0	0	0	1	0	0	0	0	1	0	0	0	0	0	0	0	0	0	0	0	0	0	0	0	0	0	0	0	0	0	0	0	0	0
0	0	0	0	0	0	0	0	0	0	0	0	0	0	0	0	0	0	0	1	0	0	1	0	1	0	0	0	0	0	0	0	0	0	0	0	0	0	0	0	0	0	0	0	0	0	1	0	1	0
0	0	0	0	0	0	0	0	0	0	0	0	0	0	0	0	0	0	0	1	0	0	0	0	1	0	0	0	0	0	0	0	0	0	0	0	0	0	0	0	0	0	0	0	0	0	0	0	0	0
0	0	0	0	0	0	0	0	0	0	0	0	0	0	0	0	0	0	0	1	0	0	1	0	1	0	0	0	0	0	0	0	0	0	0	0	0	0	0	0	0	0	0	0	0	0	0	0	0	0
0	0	0	0	0	0	0	0	0	0	0	0	0	0	0	0	0	0	0	1	0	0	1	0	1	0	0	0	0	0	0	0	0	0	0	0	0	0	0	0	0	0	0	0	0	0	0	0	0	0
0	0	0	0	0	0	1	0	0	0	0	0	0	0	0	0	0	0	0	0	0	0	0	0	0	0	0	1	0	0	0	1	0	0	0	0	0	0	0	0	0	0	0	0	0	0	0	1	0	0
0	0	0	0	0	0	0	0	0	0	0	0	0	0	0	0	0	1	0	0	0	0	0	0	0	0	0	0	0	0	0	0	0	0	0	0	0	0	0	0	0	0	0	0	0	0	0	0	0	0
0	0	0	0	1	0	1	0	0	0	0	0	0	0	0	0	0	1	0	0	0	0	0	0	0	0	0	1	0	0	0	1	0	0	0	0	0	0	0	0	0	1	0	0	0	0	0	0	0	0
0	0	0	0	0	0	0	0	0	0	0	0	0	0	0	0	0	0	0	0	0	0	0	0	1	0	0	0	0	0	0	0	0	0	0	0	0	1	0	0	0	0	0	0	0	0	0	0	0	1
0	0	0	0	1	0	1	0	0	0	0	0	0	0	0	0	0	1	0	0	0	0	0	0	1	0	0	1	0	0	0	1	0	0	0	0	0	1	0	0	0	0	0	0	0	0	0	1	0	0
0	0	0	0	0	0	0	0	0	0	0	0	0	0	0	0	0	1	0	0	0	0	0	0	0	0	0	0	0	0	0	1	0	0	0	0	0	1	0	0	0	0	0	0	0	0	0	0	0	0
0	0	0	0	0	0	0	0	0	0	0	0	0	0	0	0	0	0	0	0	0	0	0	0	0	0	0	0	0	0	0	0	0	0	0	0	0	0	0	0	0	1	0	0	0	0	0	0	0	0
0	0	0	0	0	0	0	0	0	0	0	0	0	0	0	0	0	0	0	0	0	0	0	0	0	0	0	0	0	0	0	0	0	0	0	0	0	0	0	0	0	1	0	0	0	0	0	0	0	0
0	0	0	0	0	0	0	0	0	0	0	0	0	0	0	0	0	0	0	0	0	0	0	0	0	0	0	0	0	0	0	1	0	0	0	0	0	0	0	0	0	0	0	0	0	0	0	0	0	0
0	0	0	0	0	0	0	0	0	0	0	0	0	0	0	0	0	1	0	0	0	0	0	0	0	0	0	0	0	0	0	0	0	0	0	0	0	0	0	0	0	0	0	0	0	0	0	0	0	0
0	0	0	0	1	0	1	0	0	0	0	0	0	0	0	0	0	1	0	0	0	0	0	0	0	0	0	0	0	0	0	1	0	0	0	0	0	0	0	0	0	1	0	0	0	0	0	0	0	0
0	0	0	0	0	0	1	0	0	0	0	0	0	0	0	0	0	1	0	0	0	0	0	0	0	0	0	1	0	0	0	1	0	0	0	0	0	0	0	0	0	1	0	0	0	0	0	0	0	0
0	0	0	0	0	0	1	0	0	0	0	0	0	0	0	0	0	1	0	0	0	0	0	0	1	0	0	0	0	0	0	1	0	0	0	0	0	0	0	0	0	0	0	0	0	0	0	1	0	0
0	0	0	0	0	0	0	0	0	0	0	0	0	0	0	0	0	1	0	0	0	0	0	0	0	0	0	0	0	0	0	1	0	0	0	0	0	0	0	0	0	0	0	0	0	0	0	1	0	0
0	0	0	0	1	0	1	0	0	0	0	0	0	0	0	0	0	1	0	0	0	0	0	0	0	0	0	0	0	0	0	1	0	0	0	0	0	0	0	0	0	1	0	0	0	0	0	0	0	0
0	0	0	0	0	0	0	0	0	0	0	0	0	0	0	0	0	0	0	0	0	0	0	0	0	0	0	0	0	0	0	0	0	0	0	0	0	0	0	0	0	0	0	0	0	0	0	0	0	0
0	0	0	0	0	0	0	0	0	0	0	0	0	0	0	0	0	0	0	0	0	0	0	0	0	0	0	0	1	0	0	0	0	0	0	0	0	0	0	0	0	0	0	0	0	0	0	0	0	0
0	0	0	0	0	0	0	0	0	0	0	1	0	0	0	0	0	0	0	0	0	1	0	0	0	0	0	1	1	0	1	1	0	0	0	0	0	0	0	0	1	0	0	0	1	0	0	0	0	0
0	0	0	0	0	0	0	0	0	0	0	1	0	0	0	0	0	0	0	0	0	1	0	0	0	0	0	1	1	0	1	1	0	0	0	0	0	0	0	0	1	0	0	0	1	0	0	0	0	0
0	0	0	0	0	0	0	0	0	0	0	0	0	0	0	0	0	0	0	0	1	0	0	0	1	0	0	1	1	0	0	0	0	0	0	0	0	0	0	0	1	0	0	0	1	0	1	0	0	0
0	0	0	0	0	0	0	0	0	0	0	0	0	0	0	0	0	0	0	0	0	0	0	0	0	0	0	1	0	0	0	0	0	0	1	0	0	0	0	0	0	1	0	0	0	0	0	0	0	0
0	0	0	0	0	0	0	0	0	0	0	0	0	0	0	0	0	0	0	0	0	0	0	0	1	0	0	0	0	0	0	0	0	0	0	0	0	0	0	0	0	0	0	0	0	0	0	0	0	0
0	0	0	0	0	0	0	0	0	0	0	0	0	0	0	0	0	0	0	0	0	0	1	0	0	0	0	0	1	0	0	0	0	0	0	0	0	0	0	0	0	0	0	0	0	0	0	0	0	0
0	0	0	0	0	0	1	0	0	0	0	0	0	0	0	0	0	0	0	0	0	0	0	0	0	0	1	0	0	0	0	0	0	0	0	0	0	0	0	0	0	0	1	0	0	0	0	0	0	0
0	0	0	0	0	0	0	0	0	0	0	0	0	0	0	0	0	0	0	0	0	0	1	0	0	0	0	0	0	0	0	0	0	0	0	0	0	0	0	0	0	0	0	0	0	0	0	0	0	0
0	0	0	0	1	0	0	0	0	0	0	0	0	0	0	0	0	0	0	0	0	0	0	0	0	0	0	0	0	0	0	1	0	0	0	0	0	0	0	0	0	0	0	0	0	0	0	0	0	0
0	0	0	0	1	0	1	0	0	0	0	0	0	0	0	0	0	0	0	0	0	0	0	0	1	0	0	1	0	0	0	1	0	0	0	0	0	0	0	0	0	0	0	0	0	0	1	0	0	0
0	0	0	0	0	0	1	0	0	0	0	0	0	0	0	0	0	0	0	0	0	0	0	0	1	0	1	1	0	0	0	1	0	0	0	0	0	0	0	0	0	0	0	0	0	0	0	0	0	0
0	0	0	0	1	0	1	0	0	1	1	0	0	0	0	0	0	1	0	1	1	0	0	0	1	0	1	1	0	0	0	1	0	0	0	0	0	0	0	0	1	1	0	0	1	0	1	0	0	0
0	0	0	0	1	0	1	0	1	1	1	0	0	0	0	0	1	1	0	1	1	0	0	0	1	0	1	1	0	0	0	1	0	0	0	0	0	0	0	0	1	1	1	0	1	0	1	0	1	0
0	0	0	0	1	0	1	0	0	0	0	0	0	0	0	0	0	0	0	0	0	0	0	0	0	0	0	0	0	0	0	1	0	0	0	0	0	0	0	0	0	0	0	0	0	0	0	1	0	0
0	0	0	0	0	0	0	0	0	0	0	0	0	0	0	0	0	0	0	0	0	0	0	0	1	0	0	1	0	0	0	1	0	0	0	0	0	0	0	0	0	0	0	0	0	0	1	0	0	0
0	0	0	0	0	0	1	0	0	0	0	0	0	0	0	0	0	0	0	0	0	0	0	0	0	0	0	0	0	0	0	1	0	0	0	0	0	0	0	0	0	0	0	0	0	0	1	0	0	0
0	0	0	0	0	0	1	0	1	1	0	0	0	0	0	0	0	0	0	0	1	0	0	0	1	0	1	1	0	0	0	1	0	0	0	0	0	0	0	0	0	1	0	0	1	0	1	0	0	0
0	0	0	0	0	0	0	0	0	0	0	0	0	0	0	0	0	0	0	0	0	0	0	0	0	0	0	0	0	0	0	1	0	0	0	0	0	0	0	0	0	0	1	0	0	0	0	0	0	0
0	0	0	0	0	0	1	0	0	0	0	0	0	0	0	0	0	0	0	0	0	0	0	0	0	0	0	0	0	0	0	1	0	0	0	0	0	0	0	0	0	0	0	0	0	0	0	1	0	0
[truncated: 304 more rows]
[truncated: 46 more columns]

## Sheet: Figure 3A
	FA000043	FA000096	T1-FAIM-10	T1-FAIM-11	T1-FAIM-5	T1-FAIM-6	T1-FAIM-8	T1-JH001	T1-JH0013	T1-JH004	T1-JH006	T1-JH007	T1-JH010	T1-JH012	FA000131	T1-FAIM-12	T1-FAIM-13	T1-FAIM-9	T1-JH011	GS000026	FA000024	FA000042	FA000079	T1-FAIM-4	T1-JH002	T1-JH003	T1-JH005	T1-JH008	T1-JH009	T1-JH013	T1-JH014	T1-JH015	CN000057	CN000072	CN000079	FA000027	GS000081	HV000007	CN000042	CN000047	CN000051	FA000020	FA000075	GS000050	GS000142	CN000036	CN000037	CN000040	CN000086
[truncated: 1,525 more rows]
[truncated: 37 more columns]

[truncated: 14 more sheets: Figure 3B, Figure 3C, Figure 3D, Figure 4B, Figure 4C, Figure 4D, Figure 5A, Figure 5B, Figure 5C, Figure 6AB, Figure 6C, Figure 6D, Figure 6E, Source Lookup]
